# Supplementary material for: Combined Metabolite and Transcriptomic Profiling Unveil a Potential Gene Network Involved in the Triterpenoid Metabolism of Rose roxburghii
Source: Int J Mol Sci. 2024 May 18;25(10):5517. doi: 10.3390/ijms25105517 (PMC11121832; doi:10.3390/ijms25105517)
Supplement: Supplementary file 1 [file ijms-25-05517-s001.zip]

Archive with 3 entries (3 files):
- TableS1.xls
- TableS2.csv
- TableS3.xls
