# Supplementary material for: Combined Metabolite and Transcriptomic Profiling Unveil a Potential Gene Network Involved in the Triterpenoid Metabolism of Rose roxburghii
Source: Int J Mol Sci. 2024 May 18;25(10):5517. doi: 10.3390/ijms25105517 (PMC11121832; doi:10.3390/ijms25105517)
Supplement: Supplementary file 1 [file ijms-25-05517-s001.zip › TableS1.xls]

## Sheet: DEGs of Fruits Vs leaves
gene_id	baseMean	log2FoldChange	lfcSE	stat	pvalue	padj	change	Description
Rr100254	2840.08	-4.24814	0.11083	-38.3303	0	0	DOWN	Belongs to the iron ascorbate-dependent oxidoreductase family
Rr103035	14337.7	-11.8505	0.311841	-38.0016	0	0	DOWN	dehydrogenase
Rr103204	3136.92	-5.61041	0.150484	-37.2824	3.16e-304	2.94e-301	DOWN	2-oxoisovalerate dehydrogenase subunit alpha
Rr301505	6839.65	4.35029	0.119553	36.388	6.59e-290	4.59e-287	UP	Di-glucose binding within endoplasmic reticulum
Rr304815	3874.21	-8.32495	0.236898	-35.1415	1.57e-270	8.74e-268	DOWN	Protein of unknown function (DUF1635)
Rr502386	4671.03	8.88986	0.256668	34.6356	7.35e-263	3.41e-260	UP	Beta-amylase
Rr104717	2712.09	-7.01705	0.208294	-33.6882	8.6e-249	3.42e-246	DOWN	Binds to actin and affects the structure of the cytoskeleton. At high concentrations, profilin prevents the polymerization of actin, whereas it enhances it at low concentrations
Rr101622	1938.75	3.58855	0.109718	32.707	1.24e-234	4.32e-232	UP	wall-associated receptor kinase-like
Rr502365	2839.45	-5.29025	0.166101	-31.8495	1.34e-222	4.14e-220	DOWN	Domain of unknown function (DUF4281)
Rr302211	2430.87	3.44982	0.108511	31.7923	8.28e-222	2.3e-219	UP	Belongs to the cytochrome P450 family
Rr402016	2302.4	-3.44667	0.108684	-31.7127	1.04e-220	2.63e-218	DOWN	Chitinase-like protein
Rr104947	6682.15	3.50519	0.110584	31.6971	1.7e-220	3.95e-218	UP	Aminopeptidase
Rr302027	3297.65	-8.28954	0.271526	-30.5295	1.06e-204	2.27e-202	DOWN	Belongs to the iron ascorbate-dependent oxidoreductase family
Rr300052	3052.12	-3.81068	0.125077	-30.4668	7.17e-204	1.43e-201	DOWN	leucine-rich repeat extensin-like protein
Rr405094	5426.77	-6.48719	0.216525	-29.9605	3.22e-197	5.97e-195	DOWN	D-galacturonate reductase-like
Rr703421	17044.7	-10.1417	0.340328	-29.7997	3.94e-195	6.85e-193	DOWN	NA
Rr106741	3136.99	4.40051	0.151668	29.014	4.38e-185	7.17e-183	UP	Plasma membrane ATPase
Rr100054	8167.05	2.2115	0.0764203	28.9386	3.91e-184	6.05e-182	UP	Belongs to the UDP-glycosyltransferase family
Rr501848	893.569	6.20727	0.221251	28.0553	3.44e-173	5.04e-171	UP	Subtilase family
Rr200044	3780.72	5.89615	0.212304	27.7722	9.39e-170	1.31e-167	UP	Belongs to the glycosyltransferase 1 family
Rr404400	6248.26	-3.00434	0.108515	-27.686	1.03e-168	1.36e-166	DOWN	Belongs to the cytochrome P450 family
Rr105639	2426.5	9.00048	0.339308	26.526	4.86e-155	6.15e-153	UP	UDP-Glycosyltransferase
Rr300019	2867.57	7.04526	0.268838	26.2064	2.25e-151	2.72e-149	UP	Raffinose synthase or seed imbibition protein Sip1
Rr301500	1676.84	5.44638	0.207884	26.1992	2.72e-151	3.15e-149	UP	Di-glucose binding within endoplasmic reticulum
Rr403544	810.001	6.23732	0.2417	25.8061	7.58e-147	8.44e-145	UP	ABC transporter B family member
Rr504599	2538.89	3.12603	0.121825	25.6599	3.28e-145	3.51e-143	UP	Belongs to the protein kinase superfamily. Ser Thr protein kinase family
Rr504087	1668.42	4.98924	0.198235	25.1683	8.92e-140	9.2e-138	UP	Belongs to the cytochrome P450 family
Rr504327	9401.34	-11.2493	0.450595	-24.9655	1.45e-137	1.44e-135	DOWN	Belongs to the 'GDSL' lipolytic enzyme family
Rr404932	26440.7	10.5198	0.422104	24.9223	4.26e-137	4.09e-135	UP	Belongs to the glycosyltransferase 8 family
Rr202663	299403	-18.9861	0.763328	-24.8728	1.46e-136	1.36e-134	DOWN	Belongs to the class I-like SAM-binding methyltransferase superfamily. Cation-independent O- methyltransferase family
Rr601492	3804.77	-3.31821	0.1335	-24.8554	2.26e-136	2.03e-134	DOWN	metallothionein-like protein
Rr505324	550.935	4.12039	0.166372	24.7661	2.08e-135	1.81e-133	UP	Phosphopantothenoylcysteine decarboxylase subunit VHS3-like
Rr600317	18104.6	-3.65564	0.147988	-24.7022	1.01e-134	8.54e-133	DOWN	GDP-mannose 3,5-epimerase
Rr105161	5843.47	-11.5015	0.474755	-24.2262	1.18e-129	9.66e-128	DOWN	Acts in the modification of cell walls via demethylesterification of cell wall pectin
Rr301369	726.848	6.76288	0.282731	23.9199	1.9e-126	1.51e-124	UP	Wall-associated receptor kinase
Rr600228	1014.77	-5.25259	0.220727	-23.7968	3.6e-125	2.79e-123	DOWN	Belongs to the protein kinase superfamily
Rr302082	10483.8	3.75248	0.158136	23.7295	1.79e-124	1.35e-122	UP	Photosystem II 10 kDa polypeptide
Rr300996	539.39	4.28298	0.182233	23.5027	3.83e-122	2.8e-120	UP	receptor-like serine threonine-protein kinase
Rr302037	3290.11	10.6241	0.45341	23.4315	2.04e-121	1.46e-119	UP	Serine threonine-protein kinase
Rr500068	3306.2	-2.92542	0.125253	-23.356	1.2e-120	8.33e-119	DOWN	1-aminocyclopropane-1-carboxylate deaminase
Rr205454	480.9	5.63781	0.242514	23.2474	1.51e-119	1.03e-117	UP	Lipolytic acyl hydrolase (LAH)
Rr103296	801.887	3.51499	0.151585	23.1882	5.99e-119	3.97e-117	UP	NAC domain-containing protein
Rr505269	1377.06	-7.2857	0.316753	-23.0012	4.53e-117	2.93e-115	DOWN	Pollen-specific protein
Rr500134	1077.21	3.01395	0.131175	22.9765	8.01e-117	5.07e-115	UP	Protein of unknown function (DUF3007)
Rr503733	1887.54	-3.17859	0.138496	-22.9507	1.45e-116	8.97e-115	DOWN	SWI SNF-related matrix-associated actin-dependent regulator of chromatin subfamily A member 3-like
Rr203006	955.832	2.54553	0.110954	22.9423	1.76e-116	1.07e-114	UP	Cytochrome b561 and DOMON domain-containing protein
Rr100543	1628.55	4.97836	0.217167	22.9241	2.67e-116	1.58e-114	UP	Aldehyde dehydrogenase family
Rr700240	772.346	4.88326	0.213266	22.8976	4.91e-116	2.85e-114	UP	NmrA-like family
Rr502567	1198	-6.2678	0.28837	-21.7352	9.53e-105	5.42e-103	DOWN	Belongs to the glyceraldehyde-3-phosphate dehydrogenase family
Rr703728	2058.66	-3.07072	0.142568	-21.5387	6.76e-103	3.77e-101	DOWN	ACT domain-containing protein
Rr704285	1210.8	3.9405	0.185427	21.2509	3.23e-100	1.77e-98	UP	zinc metalloprotease EGY2, chloroplastic
Rr204645	1168.73	2.37169	0.112405	21.0995	8.03e-99	4.3e-97	UP	Bifunctional nuclease
Rr306429	1601.39	9.58538	0.454922	21.0704	1.49e-98	7.82e-97	UP	Belongs to the glycosyltransferase 2 family
Rr300455	591.24	3.27235	0.157804	20.7369	1.61e-95	8.31e-94	UP	serine threonine-protein kinase
Rr601755	5943.57	4.71336	0.232708	20.2545	3.25e-91	1.64e-89	UP	29 kDa ribonucleoprotein
Rr105520	1598.7	6.12624	0.302875	20.2269	5.67e-91	2.82e-89	UP	transcription factor
Rr500271	382.251	3.59746	0.180601	19.9194	2.76e-88	1.35e-86	UP	RING-type E3 ubiquitin transferase
Rr504245	524.524	-2.78868	0.140202	-19.8905	4.92e-88	2.36e-86	DOWN	Protein NRT1 PTR FAMILY 5.10-like
Rr503836	463.816	6.9983	0.359578	19.4625	2.28e-84	1.08e-82	UP	Wall-associated receptor kinase
Rr100673	391.609	-3.34904	0.172619	-19.4013	7.52e-84	3.49e-82	DOWN	glutamate carboxypeptidase
Rr203032	749.27	4.27182	0.221113	19.3196	3.67e-83	1.68e-81	UP	Protein of unknown function (DUF760)
Rr301565	733.379	2.61604	0.137034	19.0904	3.04e-81	1.36e-79	UP	BOI-related E3 ubiquitin-protein ligase
Rr703975	1281.34	2.1337	0.11195	19.0594	5.49e-81	2.43e-79	UP	TMV resistance protein N-like
Rr600972	609.535	-3.36763	0.178124	-18.9061	1.02e-79	4.42e-78	DOWN	Belongs to the glycosyltransferase 8 family
Rr601989	282.807	3.96122	0.209604	18.8986	1.17e-79	5.02e-78	UP	UPF0481 protein At3g47200-like
Rr202031	402.575	-6.02931	0.31936	-18.8794	1.69e-79	7.12e-78	DOWN	Belongs to the multi antimicrobial extrusion (MATE) (TC 2.A.66.1) family
Rr305426	2891.98	-9.00586	0.4789	-18.8053	6.83e-79	2.84e-77	DOWN	Metallothionein-like protein
Rr201060	19601	-8.17311	0.434719	-18.8009	7.43e-79	3.04e-77	DOWN	Belongs to the iron ascorbate-dependent oxidoreductase family
Rr100974	2175.65	-2.96806	0.159758	-18.5784	4.8e-77	1.94e-75	DOWN	Aldehyde dehydrogenase family
Rr104030	499.479	4.08263	0.219781	18.5758	5.04e-77	2.01e-75	UP	Protein LOW PSII ACCUMULATION 3
Rr305701	3376.51	-3.25894	0.176149	-18.501	2.03e-76	7.95e-75	DOWN	Tubulin is the major constituent of microtubules. It binds two moles of GTP, one at an exchangeable site on the beta chain and one at a non-exchangeable site on the alpha chain
Rr601050	4948.01	-3.8286	0.207116	-18.4853	2.71e-76	1.05e-74	DOWN	Transmembrane proteins 14C
Rr701240	478.445	3.7391	0.202923	18.4262	8.1e-76	3.09e-74	UP	salicylic acid-binding protein 2-like
Rr102653	320.969	4.35816	0.238397	18.2811	1.17e-74	4.4e-73	UP	zinc-finger of the FCS-type, C2-C2
Rr401466	683.741	-8.62272	0.472835	-18.2362	2.66e-74	9.89e-73	DOWN	cla,cla1,def,dxps2,dxs
Rr502007	1977.57	-5.72109	0.314574	-18.1868	6.57e-74	2.41e-72	DOWN	Asparagine-specific endopeptidase involved in the processing of vacuolar seed protein precursors into the mature forms
Rr201094	525.66	4.51126	0.2501	18.0378	9.84e-73	3.56e-71	UP	PetM family of cytochrome b6f complex subunit 7
Rr402193	381.66	3.0451	0.169407	17.975	3.06e-72	1.09e-70	UP	Ribosomal protein S1-like RNA-binding domain
Rr501712	2527.6	-1.86665	0.105316	-17.7243	2.72e-70	9.6e-69	DOWN	Glutathione peroxidase
Rr306313	803.855	-8.74868	0.499872	-17.5018	1.39e-68	4.83e-67	DOWN	galactinol--sucrose galactosyltransferase
Rr701147	782.992	5.37494	0.30918	17.3845	1.08e-67	3.72e-66	UP	PAN-like domain
Rr300202	333.65	4.90836	0.282573	17.3703	1.39e-67	4.71e-66	UP	RbcX protein
Rr205551	1027.58	-2.72375	0.157356	-17.3095	3.99e-67	1.34e-65	DOWN	ultraviolet-B receptor
Rr301713	380.933	5.34519	0.31031	17.2253	1.71e-66	5.68e-65	UP	LRR receptor-like serine threonine-protein kinase
Rr500198	816.201	2.4982	0.147573	16.9285	2.77e-64	9.08e-63	UP	-
Rr305588	191.816	-4.0482	0.240638	-16.8227	1.66e-63	5.39e-62	DOWN	TMV resistance protein N-like
Rr300379	241.11	3.9943	0.237547	16.8147	1.9e-63	6.09e-62	UP	Cysteine-rich receptor-like protein kinase
Rr702845	290.378	4.41311	0.266924	16.5332	2.12e-61	6.7e-60	UP	Cytochrome p450
Rr106598	616.881	4.94616	0.300257	16.4731	5.73e-61	1.79e-59	UP	Plant protein of unknown function (DUF863)
Rr504249	508.868	-4.55287	0.276809	-16.4477	8.71e-61	2.7e-59	DOWN	Protein NRT1 PTR FAMILY 5.10-like
Rr702765	214.253	-4.11398	0.251219	-16.376	2.84e-60	8.68e-59	DOWN	Myelodysplasia-myeloid leukemia factor 1-interacting protein
Rr302938	889.966	2.3941	0.146508	16.3411	5.03e-60	1.52e-58	UP	Minor allergen Alt a
Rr205532	304.39	-2.53421	0.155125	-16.3366	5.42e-60	1.62e-58	DOWN	Homeobox-leucine zipper protein
Rr202174	756.572	9.15358	0.562059	16.2858	1.24e-59	3.69e-58	UP	Tryptophan aminotransferase-related protein
Rr302198	308.569	-2.76608	0.171238	-16.1534	1.07e-58	3.15e-57	DOWN	F-box FBD LRR-repeat protein
Rr105408	467.84	-4.19391	0.259753	-16.1458	1.22e-58	3.53e-57	DOWN	Belongs to the glycosyltransferase 8 family
Rr600047	742.732	9.34917	0.604336	15.4701	5.52e-54	1.58e-52	UP	Uncharacterized conserved protein (DUF2358)
Rr502160	490.067	2.13504	0.138136	15.456	6.87e-54	1.95e-52	UP	Belongs to the iron ascorbate-dependent oxidoreductase family
Rr600768	352.062	4.90931	0.317742	15.4506	7.47e-54	2.1e-52	UP	Universal stress protein A-like protein
Rr303803	1316.91	-2.19308	0.142456	-15.3948	1.77e-53	4.94e-52	DOWN	ABC transporter C family member
Rr106186	366.553	3.90618	0.254373	15.3561	3.22e-53	8.89e-52	UP	divergent subfamily of APPLE domains
Rr501643	463.58	6.60411	0.430637	15.3357	4.42e-53	1.21e-51	UP	Histidine phosphatase superfamily (branch 1)
Rr305130	550.324	-3.88058	0.253668	-15.2978	7.9e-53	2.14e-51	DOWN	LOB domain-containing protein
Rr106103	171.48	4.32633	0.285042	15.1779	4.96e-52	1.33e-50	UP	Transcription factor CPC-like
Rr105391	1774.75	-3.04341	0.20057	-15.1738	5.28e-52	1.4e-50	DOWN	Citrate synthase
Rr601637	221.086	4.21189	0.27942	15.0737	2.41e-51	6.34e-50	UP	-
Rr702786	614.594	-4.33165	0.287942	-15.0435	3.81e-51	9.91e-50	DOWN	Glutathione S-transferase zeta class-like
Rr203221	276.75	6.59554	0.438856	15.0289	4.75e-51	1.22e-49	UP	Transcription factor
Rr201585	395.42	2.96159	0.198049	14.9538	1.47e-50	3.76e-49	UP	Belongs to the multi antimicrobial extrusion (MATE) (TC 2.A.66.1) family
Rr205506	759.037	3.15641	0.211154	14.9484	1.59e-50	4.04e-49	UP	RNA polymerase sigma factor
Rr405006	1355.87	-11.1993	0.753544	-14.8621	5.81e-50	1.46e-48	DOWN	Belongs to the UDP-glycosyltransferase family
Rr301061	647.986	1.72917	0.117212	14.7525	2.97e-49	7.37e-48	UP	Mei2-like
Rr704312	233.287	-4.03732	0.274047	-14.7322	4e-49	9.86e-48	DOWN	GDSL esterase lipase
Rr300923	584.072	2.99506	0.203455	14.721	4.73e-49	1.15e-47	UP	LRR receptor-like serine threonine-protein kinase
Rr603369	181.161	-6.28074	0.427133	-14.7044	6.04e-49	1.46e-47	DOWN	Condensin complex subunit
Rr401798	519.923	2.08942	0.142202	14.6933	7.12e-49	1.71e-47	UP	Protein of unknown function (DUF1685)
Rr700548	248.566	-5.55384	0.378105	-14.6886	7.63e-49	1.82e-47	DOWN	Annexin D3-like
Rr300093	275.344	6.4049	0.436255	14.6815	8.46e-49	2e-47	UP	Belongs to the disease resistance NB-LRR family
Rr501208	1603.11	-8.91092	0.607289	-14.6733	9.56e-49	2.24e-47	DOWN	Pectate lyase
Rr205625	200.015	3.17693	0.217499	14.6066	2.55e-48	5.91e-47	UP	Group 2 truncated hemoglobin
Rr704840	219.68	-6.03301	0.41341	-14.5933	3.1e-48	7.13e-47	DOWN	Tubulin is the major constituent of microtubules. It binds two moles of GTP, one at an exchangeable site on the beta chain and one at a non-exchangeable site on the alpha chain
Rr203353	750.375	9.62832	0.659808	14.5926	3.13e-48	7.14e-47	UP	LRR receptor-like serine threonine-protein kinase
Rr101079	1351.02	-11.1963	0.768035	-14.5779	3.88e-48	8.8e-47	DOWN	A reductase
Rr602207	2844.84	2.98207	0.205994	14.4765	1.71e-47	3.83e-46	UP	LETM1-like protein
Rr304077	1284.46	3.11094	0.216214	14.3882	6.14e-47	1.37e-45	UP	Inner membrane component of T3SS, cytoplasmic domain
Rr404929	153.306	5.09776	0.354864	14.3654	8.53e-47	1.89e-45	UP	Belongs to the enoyl-CoA hydratase isomerase family
Rr502613	175.641	3.82937	0.2668	14.3529	1.02e-46	2.24e-45	UP	receptor-like protein kinase
Rr106633	375.372	-3.51144	0.247404	-14.1931	1.01e-45	2.2e-44	DOWN	12-oxophytodienoate reductase
Rr400542	725.643	5.98733	0.421968	14.1891	1.07e-45	2.29e-44	UP	Myb-related protein Myb4-like
Rr601833	2609.52	4.31059	0.303797	14.189	1.07e-45	2.29e-44	UP	ACT domain-containing protein
Rr300243	160.51	-4.74514	0.336108	-14.1179	2.95e-45	6.26e-44	DOWN	udp-glucuronic acid decarboxylase
Rr201853	2133.64	-1.67692	0.118949	-14.0978	3.92e-45	8.27e-44	DOWN	Methylmalonate-semialdehyde dehydrogenase
Rr501526	1655.33	-1.54917	0.109939	-14.0911	4.31e-45	9.02e-44	DOWN	V-type proton ATPase subunit
Rr502739	558.114	1.74341	0.124987	13.9487	3.21e-44	6.66e-43	UP	Esterifies acyl-group from acyl-ACP to the sn-1 position of glycerol-3-phosphate. The enzyme from chilling-resistant plants discriminates against non-fluid palmitic acid and selects oleic acid whereas the enzyme from sensitive plants accepts both fatty acids
Rr105179	1552.75	3.24821	0.233131	13.9329	4e-44	8.24e-43	UP	NUMOD3 motif (2 copies)
Rr701930	434.681	2.47761	0.178997	13.8417	1.43e-43	2.93e-42	UP	Cytochrome p450
Rr202448	396.039	1.94824	0.141343	13.7837	3.19e-43	6.49e-42	UP	Belongs to the peptidase S10 family
Rr700626	153.82	3.9565	0.287633	13.7554	4.73e-43	9.54e-42	UP	TMV resistance protein N-like
Rr101365	569.612	-3.32212	0.243032	-13.6695	1.55e-42	3.1e-41	DOWN	Belongs to the thioredoxin family
Rr100364	734.472	2.02103	0.148205	13.6367	2.42e-42	4.82e-41	UP	Protein of unknown function (DUF3119)
Rr404803	139.425	-4.46342	0.330792	-13.4931	1.72e-41	3.39e-40	DOWN	Anthranilate synthase beta subunit
Rr303779	1493.12	11.359	0.842094	13.489	1.82e-41	3.56e-40	UP	Cytochrome p450
Rr701000	291.642	2.01579	0.149928	13.445	3.29e-41	6.41e-40	UP	protein FAR1-RELATED SEQUENCE
Rr703211	753.871	1.77773	0.13238	13.429	4.09e-41	7.9e-40	UP	Signal peptide peptidase-like
Rr404977	744.722	-1.61534	0.120516	-13.4036	5.76e-41	1.11e-39	DOWN	isoform X1
Rr201311	2744.25	-6.72752	0.503573	-13.3596	1.04e-40	1.99e-39	DOWN	BURP domain-containing protein
Rr402374	1029.52	3.87769	0.290278	13.3585	1.06e-40	2e-39	UP	Chaperone protein DNAj
Rr400680	405.517	2.50817	0.187846	13.3523	1.15e-40	2.16e-39	UP	50S ribosomal protein L28
Rr200770	695.597	-5.46728	0.411991	-13.2704	3.44e-40	6.43e-39	DOWN	NA
Rr403003	6562.3	-16.3331	1.23978	-13.1742	1.24e-39	2.29e-38	DOWN	Belongs to the iron ascorbate-dependent oxidoreductase family
Rr403801	557.5	-2.41043	0.18436	-13.0746	4.6e-39	8.45e-38	DOWN	Endoplasmic reticulum metallopeptidase
Rr303916	666.221	3.02939	0.231704	13.0744	4.61e-39	8.45e-38	UP	histone deacetylase
Rr105706	162.682	3.46692	0.26523	13.0714	4.8e-39	8.73e-38	UP	transposition, RNA-mediated
Rr702889	1072.47	-11.2786	0.863726	-13.0581	5.72e-39	1.03e-37	DOWN	MADS-box transcription factor
Rr304391	126.674	4.2712	0.327215	13.0532	6.09e-39	1.09e-37	UP	-
Rr200341	456.091	-3.8972	0.300471	-12.9703	1.8e-38	3.22e-37	DOWN	squalene
Rr503813	249.614	2.61538	0.202274	12.9299	3.05e-38	5.42e-37	UP	plastid-lipid-associated protein 4
Rr100988	1779.47	4.8104	0.372254	12.9224	3.37e-38	5.93e-37	UP	The light-harvesting complex (LHC) functions as a light receptor, it captures and delivers excitation energy to photosystems with which it is closely associated
Rr402030	215.127	3.25789	0.252715	12.8916	5.02e-38	8.79e-37	UP	serine threonine-protein kinase
Rr403810	1009.7	3.95543	0.307744	12.853	8.27e-38	1.44e-36	UP	F-box kelch-repeat protein
Rr105576	479.222	3.21702	0.250601	12.8372	1.01e-37	1.76e-36	UP	Belongs to the UDP-glycosyltransferase family
Rr101139	188.881	4.22223	0.329484	12.8147	1.36e-37	2.33e-36	UP	Belongs to the UPP synthase family
Rr501714	8560.3	-2.3754	0.186286	-12.7513	3.06e-37	5.24e-36	DOWN	Belongs to the glutathione peroxidase family
Rr203644	185.459	-3.95727	0.311158	-12.7179	4.71e-37	7.94e-36	DOWN	Heat shock 70 kDa protein
Rr200681	245.903	-2.1079	0.165743	-12.7179	4.71e-37	7.94e-36	DOWN	Thioredoxin domain-containing protein 9 homolog
Rr100821	1165.86	-1.2525	0.0985717	-12.7065	5.44e-37	9.13e-36	DOWN	Belongs to the nucleosome assembly protein (NAP) family
Rr601261	1285.09	1.86227	0.147418	12.6326	1.4e-36	2.33e-35	UP	Belongs to the PdxS SNZ family
Rr401619	484.66	-1.85576	0.147269	-12.6012	2.08e-36	3.45e-35	DOWN	GDP-L-fucose synthase
Rr106711	781.281	-3.02007	0.239677	-12.6006	2.1e-36	3.45e-35	DOWN	Tubulin is the major constituent of microtubules. It binds two moles of GTP, one at an exchangeable site on the beta chain and one at a non-exchangeable site on the alpha chain
Rr600557	197.087	7.20548	0.575754	12.5149	6.19e-36	1.01e-34	UP	Belongs to the NPH3 family
Rr106834	844.138	1.83277	0.146836	12.4818	9.39e-36	1.53e-34	UP	GPI ethanolamine phosphate transferase
Rr704979	2319.14	1.14249	0.0915858	12.4746	1.03e-35	1.66e-34	UP	ABC transporter transmembrane region
Rr304461	171.982	5.71087	0.460394	12.4043	2.48e-35	3.99e-34	UP	NA
Rr404334	391.868	3.42845	0.277637	12.3487	4.95e-35	7.92e-34	UP	Protein PHYLLO, chloroplastic-like
Rr204638	119.254	5.46092	0.442311	12.3464	5.1e-35	8.11e-34	UP	Jasmonate
Rr402026	168.924	4.57744	0.372261	12.2963	9.48e-35	1.5e-33	UP	Peptide chain release factor
Rr301020	142.43	6.36626	0.519749	12.2487	1.71e-34	2.69e-33	UP	Alpha,alpha-trehalose-phosphate synthase UDP-forming 1-like
Rr100428	1061.12	3.78168	0.308954	12.2403	1.89e-34	2.96e-33	UP	Potassium channel
Rr601837	470.489	1.87691	0.153581	12.221	2.4e-34	3.74e-33	UP	-
Rr104485	531.054	1.73332	0.141922	12.2132	2.64e-34	4.09e-33	UP	MAR-binding filament-like protein
Rr301097	1813.86	1.50128	0.123006	12.205	2.92e-34	4.5e-33	UP	starch synthase 4, chloroplastic
Rr305463	2240.53	-14.7827	1.21382	-12.1787	4.04e-34	6.18e-33	DOWN	(-)-germacrene D synthase-like
Rr201746	733.819	-3.06512	0.252248	-12.1512	5.65e-34	8.6e-33	DOWN	Fatty acid amide
Rr504108	121.229	4.95606	0.408207	12.141	6.4e-34	9.69e-33	UP	Belongs to the cytochrome P450 family
Rr205265	824.165	2.37974	0.196265	12.1251	7.77e-34	1.17e-32	UP	Protein of unknown function (DUF3054)
Rr703916	305.683	3.69503	0.305524	12.0941	1.13e-33	1.7e-32	UP	Glutathione transferase GST 23-like
Rr202754	220.722	-6.87082	0.568134	-12.0937	1.14e-33	1.7e-32	DOWN	flavin-containing monooxygenase
Rr702879	227.899	-2.3256	0.192627	-12.0731	1.47e-33	2.17e-32	DOWN	Belongs to the D-isomer specific 2-hydroxyacid dehydrogenase family
Rr602993	30935.6	-16.7119	1.39157	-12.0094	3.17e-33	4.67e-32	DOWN	Encoded by
Rr503255	1341.82	1.39511	0.11723	11.9006	1.17e-32	1.72e-31	UP	Belongs to the protein kinase superfamily. Ser Thr protein kinase family
Rr101667	966.292	4.77523	0.40197	11.8796	1.51e-32	2.2e-31	UP	Methylketone synthase
Rr503868	264.913	-2.99205	0.252795	-11.8359	2.55e-32	3.69e-31	DOWN	-
Rr401432	133.096	3.79783	0.321171	11.8249	2.9e-32	4.19e-31	UP	LRR receptor-like serine threonine-protein kinase
Rr702769	191.58	-2.61587	0.223484	-11.705	1.2e-31	1.73e-30	DOWN	3-beta hydroxysteroid dehydrogenase/isomerase family
Rr100417	207.441	-2.99973	0.256364	-11.7011	1.26e-31	1.8e-30	DOWN	deSI-like protein
Rr401240	98.9529	3.84245	0.329091	11.676	1.69e-31	2.4e-30	UP	NA
Rr302798	14939.8	-2.57735	0.221641	-11.6285	2.95e-31	4.18e-30	DOWN	NAC domain-containing protein
Rr504335	460.448	3.68841	0.317702	11.6096	3.68e-31	5.18e-30	UP	DnaJ homolog subfamily B member
Rr300124	95.9598	3.54569	0.305593	11.6027	4e-31	5.59e-30	UP	Rho GDP-dissociation inhibitor
Rr306072	1456.15	11.9078	1.02829	11.5802	5.19e-31	7.23e-30	UP	Belongs to the peroxidase family. Classical plant (class III) peroxidase subfamily
Rr700806	186.247	-3.68863	0.318656	-11.5756	5.48e-31	7.59e-30	DOWN	2-alkenal reductase (NADP( )-dependent)-like
Rr702946	349.887	1.70004	0.147197	11.5494	7.43e-31	1.02e-29	UP	Belongs to the class I-like SAM-binding methyltransferase superfamily. rRNA adenine N(6)-methyltransferase family
Rr105878	929.637	-1.78683	0.154962	-11.5308	9.23e-31	1.27e-29	DOWN	Belongs to the protein disulfide isomerase family
Rr500179	552.422	-1.59131	0.138047	-11.5273	9.62e-31	1.31e-29	DOWN	66 kDa stress
Rr705079	113.97	4.64392	0.403118	11.52	1.05e-30	1.42e-29	UP	Cyclic nucleotide-gated ion channel 1-like
Rr204147	437.27	-2.36964	0.205974	-11.5046	1.25e-30	1.69e-29	DOWN	Iaa-amino acid hydrolase
Rr504536	330.328	4.08363	0.355152	11.4983	1.35e-30	1.81e-29	UP	SnoaL-like domain
Rr104400	277.437	8.51331	0.742259	11.4695	1.88e-30	2.52e-29	UP	Belongs to the NPH3 family
Rr204112	767.155	3.55727	0.310181	11.4684	1.9e-30	2.53e-29	UP	Belongs to the 'GDSL' lipolytic enzyme family
Rr302842	584.097	2.54719	0.222793	11.433	2.86e-30	3.79e-29	UP	Cytochrome c-type biogenesis ccda-like chloroplastic protein
Rr204356	524.208	2.12462	0.18611	11.4159	3.48e-30	4.6e-29	UP	Plant protein of unknown function
Rr505033	600.443	2.71661	0.239012	11.366	6.17e-30	8.11e-29	UP	kDa ribonucleoprotein
Rr601153	309.683	-3.04674	0.268795	-11.3348	8.82e-30	1.15e-28	DOWN	DCD (Development and cell death) domain protein
Rr504861	393.167	-3.27245	0.290213	-11.276	1.72e-29	2.24e-28	DOWN	Chromosome-associated kinesin
Rr306169	1499.37	-2.82443	0.250962	-11.2544	2.2e-29	2.85e-28	DOWN	KIP1-like protein
Rr603639	1224.35	-1.73105	0.153889	-11.2487	2.35e-29	3.03e-28	DOWN	Calmodulin mediates the control of a large number of enzymes, ion channels and other proteins by Ca(2 ). Among the enzymes to be stimulated by the calmodulin-Ca(2 ) complex are a number of protein kinases and phosphatases
Rr600213	747.424	-1.64472	0.146264	-11.2449	2.45e-29	3.15e-28	DOWN	low-specificity L-threonine aldolase 1
Rr203248	857.459	3.67485	0.327199	11.2313	2.86e-29	3.66e-28	UP	Glutathione transferase GST 23-like
Rr302852	163.377	-5.15139	0.460475	-11.1871	4.71e-29	6e-28	DOWN	TMV resistance protein N-like
Rr703498	1440.26	5.85525	0.5238	11.1784	5.2e-29	6.58e-28	UP	cytochrome P450
Rr104299	401.334	2.22504	0.199218	11.1689	5.79e-29	7.3e-28	UP	DCC family protein At1g52590
Rr204392	484.41	1.66376	0.14907	11.1609	6.33e-29	7.94e-28	UP	-
Rr500546	146.062	3.30337	0.296247	11.1507	7.1e-29	8.87e-28	UP	Protein of unknown function (DUF1118)
Rr702243	499.427	1.82748	0.164205	11.1292	9.04e-29	1.12e-27	UP	Nucleolar GTP-binding protein
Rr601558	189.717	-2.18962	0.198438	-11.0343	2.61e-28	3.23e-27	DOWN	TPL-binding domain in jasmonate signalling
Rr501228	277.35	1.61661	0.146886	11.0059	3.58e-28	4.41e-27	UP	TdcA1-ORF2 protein
Rr102336	94.6266	5.76579	0.527597	10.9284	8.43e-28	1.03e-26	UP	MADS-box protein
Rr306217	161.997	2.97404	0.27264	10.9083	1.05e-27	1.28e-26	UP	Protein of unknown function (DUF2488)
Rr400652	111.491	-2.8055	0.257788	-10.883	1.39e-27	1.69e-26	DOWN	phosphate transporter
Rr306154	362.132	-2.10789	0.194148	-10.8571	1.84e-27	2.23e-26	DOWN	Werner Syndrome-like
Rr505328	264.929	-2.05923	0.189917	-10.8428	2.16e-27	2.6e-26	DOWN	transcription factor
Rr101575	894.332	-4.25828	0.393597	-10.8189	2.8e-27	3.36e-26	DOWN	Mitochondrial calcium uniporter
Rr600174	112.645	3.83741	0.356518	10.7636	5.11e-27	6.11e-26	UP	Adipocyte plasma membrane-associated
Rr404436	149.503	-2.82822	0.263869	-10.7183	8.35e-27	9.94e-26	DOWN	Component of the coenzyme Q biosynthetic pathway. May play a role in organizing a multi-subunit COQ enzyme complex required for coenzyme Q biosynthesis. Required for steady-state levels of other COQ polypeptides
Rr700206	256.561	1.76583	0.164968	10.7041	9.74e-27	1.15e-25	UP	NA
Rr204428	1669.37	-3.56467	0.334769	-10.6482	1.78e-26	2.1e-25	DOWN	Belongs to the peptidase A1 family
Rr400422	1677.34	2.63374	0.248358	10.6046	2.84e-26	3.33e-25	UP	Belongs to the glycosyltransferase 2 family
Rr704550	2695.27	-1.84827	0.174718	-10.5786	3.74e-26	4.38e-25	DOWN	Peptide methionine sulfoxide
Rr602213	512.62	2.67441	0.252912	10.5745	3.91e-26	4.56e-25	UP	Lysosomal Pro-X
Rr302944	1454.46	1.73481	0.164552	10.5427	5.49e-26	6.37e-25	UP	NA
Rr401136	171.435	-2.20259	0.209262	-10.5255	6.59e-26	7.62e-25	DOWN	inactive purple acid phosphatase
Rr301242	128	-2.85721	0.271597	-10.5201	6.98e-26	8.04e-25	DOWN	Remorin, C-terminal region
Rr202137	76.6695	4.60027	0.437476	10.5155	7.33e-26	8.4e-25	UP	Lignin degradation and detoxification of lignin-derived products
Rr403288	966.821	1.12131	0.106928	10.4866	9.95e-26	1.14e-24	UP	Bromodomain and WD repeat-containing protein
Rr403174	153.543	-8.0541	0.769702	-10.4639	1.26e-25	1.44e-24	DOWN	Bifunctional epoxide hydrolase 2-like
Rr600241	918.81	1.92652	0.184458	10.4442	1.56e-25	1.76e-24	UP	NA
Rr302492	227.832	1.97839	0.18979	10.4241	1.92e-25	2.17e-24	UP	magnesium transporter
Rr600316	382.967	-1.43841	0.138481	-10.3871	2.84e-25	3.19e-24	DOWN	Subunit of the peripheral V1 complex of vacuolar ATPase essential for assembly or catalytic function. V-ATPase is responsible for acidifying a variety of intracellular compartments in eukaryotic cells
Rr503811	74.9698	3.365	0.32432	10.3756	3.2e-25	3.58e-24	UP	plastid-lipid-associated protein 4
Rr703017	332.705	-3.45283	0.333186	-10.3631	3.65e-25	4.07e-24	DOWN	NA
Rr204370	247.33	-1.96187	0.189433	-10.3565	3.91e-25	4.34e-24	DOWN	Tesmin/TSO1-like CXC domain
Rr504562	223.976	-1.78102	0.172012	-10.354	4.01e-25	4.43e-24	DOWN	Tubulin-specific chaperone
Rr501083	1585.46	-1.95633	0.189486	-10.3244	5.47e-25	6.02e-24	DOWN	SNF1-related protein kinase regulatory subunit
Rr201946	3174.98	-1.80623	0.175145	-10.3128	6.17e-25	6.77e-24	DOWN	Belongs to the iron ascorbate-dependent oxidoreductase family
Rr101126	2240.41	-1.22933	0.119652	-10.2742	9.21e-25	1.01e-23	DOWN	Domain of unknown function (DUF4378)
Rr301693	476.541	2.84784	0.277635	10.2575	1.1e-24	1.19e-23	UP	Peptidyl-prolyl cis-trans isomerase
Rr101250	75.3611	5.27562	0.514735	10.2492	1.19e-24	1.29e-23	UP	GDSL esterase lipase EXL3-like
Rr400481	145.306	2.12425	0.207472	10.2387	1.33e-24	1.44e-23	UP	Belongs to the iron ascorbate-dependent oxidoreductase family
Rr704944	286.657	4.4042	0.430775	10.2239	1.55e-24	1.67e-23	UP	Late embryogenesis abundant protein
Rr603283	468.146	12.1278	1.18788	10.2096	1.8e-24	1.92e-23	UP	Homeobox-leucine zipper protein
Rr400399	190.227	-2.5862	0.253318	-10.2093	1.8e-24	1.92e-23	DOWN	CWF19-like protein 2
Rr703028	852.599	-1.43786	0.141553	-10.1578	3.06e-24	3.25e-23	DOWN	Digalactosyldiacylglycerol synthase 2
Rr701254	1204.76	1.0799	0.106321	10.157	3.08e-24	3.27e-23	UP	Ring finger
Rr200818	1604.98	4.41701	0.435127	10.1511	3.28e-24	3.46e-23	UP	Belongs to the UDP-glycosyltransferase family
Rr104190	97.3321	3.12045	0.307541	10.1464	3.44e-24	3.61e-23	UP	-
Rr600487	867.888	2.27743	0.224863	10.1281	4.15e-24	4.34e-23	UP	Gibberellin receptor
Rr107073	289.315	4.76046	0.471269	10.1014	5.45e-24	5.68e-23	UP	Methyltransferase domain
Rr106466	113.645	2.83225	0.280415	10.1002	5.51e-24	5.73e-23	UP	-
Rr500990	67.7034	3.79605	0.37664	10.0787	6.86e-24	7.1e-23	UP	Belongs to the Casparian strip membrane proteins (CASP) family
Rr201667	202.773	2.14429	0.21277	10.078	6.91e-24	7.13e-23	UP	Epimerase family
Rr701987	77.019	3.8734	0.384636	10.0703	7.47e-24	7.68e-23	UP	NA
Rr303765	1042.45	-1.03284	0.102601	-10.0665	7.77e-24	7.95e-23	DOWN	OTU domain-containing protein
Rr301783	99.1269	3.14362	0.312531	10.0586	8.42e-24	8.56e-23	UP	NA
Rr201705	1697.95	-2.92394	0.290751	-10.0565	8.6e-24	8.71e-23	DOWN	transcription factor
Rr300171	1652.94	-1.32034	0.131398	-10.0484	9.34e-24	9.42e-23	DOWN	Catalytic subunit of pyrophosphate--fructose 6-phosphate 1-phosphotransferase. Catalyzes the phosphorylation of D-fructose 6-phosphate, the first committing step of glycolysis. Uses inorganic phosphate (PPi) as phosphoryl donor instead of ATP like common ATP-dependent phosphofructokinases (ATP-PFKs), which renders the reaction reversible, and can thus function both in glycolysis and gluconeogenes…
Rr600899	81.9603	-5.10679	0.510392	-10.0056	1.44e-23	1.45e-22	DOWN	Cyclic phosphodiesterase-like
Rr603621	871.474	-2.24035	0.224119	-9.99625	1.58e-23	1.59e-22	DOWN	Belongs to the cystatin family. Phytocystatin subfamily
Rr600428	89.5008	-4.99221	0.500789	-9.9687	2.09e-23	2.09e-22	DOWN	WD repeat-containing protein
Rr704768	66.7381	4.95631	0.498329	9.94586	2.63e-23	2.61e-22	UP	-
Rr703993	66.6581	-4.25521	0.428758	-9.92451	3.26e-23	3.23e-22	DOWN	Protein of unknown function (DUF674)
Rr500856	131.134	2.86126	0.288447	9.91955	3.42e-23	3.38e-22	UP	-
Rr504977	182.636	-2.28799	0.230726	-9.91648	3.53e-23	3.47e-22	DOWN	Phosphoribosylaminoimidazole-succinocarboxamide synthase
Rr202459	391.898	-2.15552	0.218129	-9.88184	4.99e-23	4.89e-22	DOWN	alcohol dehydrogenase
Rr703889	186.617	-1.66852	0.168982	-9.87394	5.4e-23	5.28e-22	DOWN	Amino-transferase class IV
Rr103147	80.2208	-2.94703	0.298521	-9.87212	5.5e-23	5.35e-22	DOWN	DNA repair metallo-beta-lactamase
Rr106101	394.29	-1.70283	0.172637	-9.86369	5.98e-23	5.8e-22	DOWN	Syntaxin
Rr300625	361.152	-1.86419	0.189377	-9.84378	7.29e-23	7.05e-22	DOWN	COP1-interacting protein 7
Rr100042	535.214	-1.62649	0.165807	-9.80954	1.02e-22	9.87e-22	DOWN	2-alkenal reductase (NADP( )-dependent)-like
Rr301290	1117.51	2.30263	0.234808	9.80642	1.06e-22	1.01e-21	UP	ABC transporter C family member
Rr704278	648.392	11.6356	1.18733	9.79983	1.13e-22	1.08e-21	UP	cucumisin-like
Rr203471	76.0075	3.48283	0.356416	9.77182	1.49e-22	1.42e-21	UP	WAT1-related protein
Rr600576	477.979	-1.95968	0.200801	-9.75931	1.68e-22	1.6e-21	DOWN	Protein YIPF1 homolog
Rr201366	460.453	1.41922	0.146394	9.69451	3.18e-22	3.01e-21	UP	Belongs to the peptidase S10 family
Rr303341	109.822	2.76592	0.285622	9.68385	3.53e-22	3.33e-21	UP	Ankyrin repeat-containing protein
Rr401190	467.57	-1.19239	0.123248	-9.67468	3.86e-22	3.63e-21	DOWN	-
Rr105640	96.9519	3.49304	0.362115	9.64622	5.1e-22	4.78e-21	UP	UDP-glucoronosyl and UDP-glucosyl transferase
Rr301070	246.35	1.72784	0.179257	9.63891	5.48e-22	5.12e-21	UP	tail specific protease
Rr105811	447.553	-2.25096	0.233771	-9.62893	6.04e-22	5.62e-21	DOWN	Heterogeneous nuclear ribonucleoprotein
Rr306841	3031.24	2.24701	0.233793	9.61111	7.18e-22	6.66e-21	UP	Protochlorophyllide-dependent translocon component 52
Rr703049	884.799	-1.65944	0.172784	-9.6041	7.68e-22	7.11e-21	DOWN	malic enzyme
Rr306731	92.5614	3.53599	0.368238	9.60246	7.81e-22	7.2e-21	UP	TMV resistance protein N-like
Rr300435	166.896	2.95636	0.308386	9.58657	9.11e-22	8.37e-21	UP	Transcription factor
Rr603594	3209.55	-1.24195	0.129668	-9.57789	9.9e-22	9.07e-21	DOWN	Alpha-L-arabinofuranosidase
Rr302104	158.144	5.50589	0.5749	9.57713	9.98e-22	9.11e-21	UP	ankyrin repeat-containing protein
Rr106330	8312.8	-1.8908	0.197876	-9.55552	1.23e-21	1.12e-20	DOWN	Belongs to the 14-3-3 family
Rr704899	919.109	-2.80504	0.293818	-9.54684	1.34e-21	1.21e-20	DOWN	Ferric reduction oxidase 4-like
Rr404787	489.014	2.18242	0.228693	9.54301	1.39e-21	1.25e-20	UP	CRS2-associated factor 2
Rr205464	725.732	-1.52947	0.160287	-9.54206	1.4e-21	1.26e-20	DOWN	protein At1g47420, mitochondrial-like
Rr103166	95.6009	2.66361	0.279794	9.51992	1.73e-21	1.56e-20	UP	Lignin degradation and detoxification of lignin-derived products
Rr102216	152.096	2.10943	0.222002	9.50188	2.06e-21	1.85e-20	UP	protein At4g37920, chloroplastic
Rr101184	141.748	3.15409	0.332057	9.49862	2.13e-21	1.9e-20	UP	f-box protein
Rr502823	69.7232	-3.69091	0.3892	-9.48331	2.46e-21	2.19e-20	DOWN	NA
Rr400539	644.036	1.04411	0.110403	9.45726	3.16e-21	2.8e-20	UP	Belongs to the actin-binding proteins ADF family
Rr303028	14292	2.59024	0.27433	9.44203	3.66e-21	3.23e-20	UP	Involved in biosynthesis of the thiamine precursor thiazole. Catalyzes the conversion of NAD and glycine to adenosine diphosphate 5-(2-hydroxyethyl)-4-methylthiazole-2-carboxylic acid (ADT), an adenylated thiazole intermediate. The reaction includes an iron-dependent sulfide transfer from a conserved cysteine residue of the protein to a thiazole intermediate. The enzyme can only undergo a single …
Rr600622	245.834	1.50891	0.160154	9.42164	4.44e-21	3.91e-20	UP	BEST Arabidopsis thaliana protein match is
Rr700179	119.06	2.55129	0.271694	9.39032	5.98e-21	5.26e-20	UP	Carotenoid 9,10(9',10')-cleavage dioxygenase
Rr504262	60.6909	4.81419	0.513064	9.38321	6.4e-21	5.6e-20	UP	transcription factor
Rr105699	63.4522	-5.03503	0.536992	-9.37635	6.83e-21	5.96e-20	DOWN	membrane protein At3g27390
Rr704414	119.999	2.16996	0.232338	9.33967	9.66e-21	8.39e-20	UP	Pentatricopeptide repeat-containing protein
Rr403113	55.7039	-5.23768	0.560808	-9.33953	9.68e-21	8.39e-20	DOWN	NA
Rr201350	1472.95	1.88564	0.201987	9.33546	1.01e-20	8.7e-20	UP	BTB POZ domain-containing protein
Rr205429	97.6674	3.54168	0.37981	9.32486	1.11e-20	9.58e-20	UP	Belongs to the glutamate-gated ion channel (TC 1.A.10.1) family
Rr204914	689.336	4.81066	0.517552	9.29503	1.47e-20	1.26e-19	UP	Alpha/beta hydrolase family
Rr304100	114.274	3.86443	0.416544	9.27736	1.74e-20	1.49e-19	UP	PAN-like domain
Rr404720	353.118	1.4243	0.153976	9.25014	2.24e-20	1.92e-19	UP	Nicotinate-nucleotide pyrophosphorylase carboxylating
Rr705268	50.8622	-3.84169	0.415554	-9.24475	2.36e-20	2.01e-19	DOWN	NA
Rr503134	1349.95	-1.33423	0.144549	-9.23032	2.7e-20	2.29e-19	DOWN	The coatomer is a cytosolic protein complex that binds to dilysine motifs and reversibly associates with Golgi non- clathrin-coated vesicles, which further mediate biosynthetic protein transport from the ER, via the Golgi up to the trans Golgi network. Coatomer complex is required for budding from Golgi membranes, and is essential for the retrograde Golgi-to-ER transport of dilysine-tagged protei…
Rr703517	294.426	1.48013	0.160615	9.21539	3.1e-20	2.63e-19	UP	transcription factor
Rr302932	98.531	2.73178	0.296998	9.19796	3.65e-20	3.08e-19	UP	G-type lectin S-receptor-like serine threonine-protein kinase
Rr603466	206.613	-2.04168	0.222059	-9.19434	3.77e-20	3.17e-19	DOWN	Adipocyte plasma membrane-associated
Rr106743	110.758	2.24306	0.244236	9.18398	4.15e-20	3.48e-19	UP	HI0933-like protein
Rr504481	129.275	7.82384	0.856261	9.13721	6.41e-20	5.36e-19	UP	MLP-like protein
Rr704335	73.9944	6.26831	0.686233	9.13438	6.58e-20	5.49e-19	UP	ESKIMO 1-like
Rr703361	447.424	1.31258	0.144028	9.11338	7.99e-20	6.64e-19	UP	disease resistance
Rr503956	289.122	-1.40902	0.154673	-9.1097	8.26e-20	6.85e-19	DOWN	Transmembrane protein 87B
Rr106175	82.0871	3.00169	0.329555	9.10832	8.37e-20	6.91e-19	UP	protein serine/threonine kinase activity
Rr106069	106.872	-2.15967	0.237583	-9.09018	9.89e-20	8.15e-19	DOWN	-
Rr304531	156.104	-2.27078	0.250838	-9.05277	1.39e-19	1.15e-18	DOWN	Importin-5-like
Rr106740	546.815	-1.12911	0.124745	-9.05135	1.41e-19	1.16e-18	DOWN	Arginine methyltransferase involved in the assembly or stability of mitochondrial NADH ubiquinone oxidoreductase complex (complex I)
Rr401939	53.0814	-4.12086	0.455309	-9.05068	1.42e-19	1.16e-18	DOWN	Sn1-specific diacylglycerol lipase
Rr306074	347.906	10.737	1.18727	9.04344	1.52e-19	1.24e-18	UP	Belongs to the peroxidase family. Classical plant (class III) peroxidase subfamily
Rr106843	459.82	-1.21358	0.134282	-9.03751	1.6e-19	1.3e-18	DOWN	Xyloglucan glycosyltransferase 4-like
Rr401309	300.269	1.31902	0.146004	9.03411	1.65e-19	1.34e-18	UP	Protein VERNALIZATION INSENSITIVE
Rr701861	346.266	10.7302	1.18794	9.03267	1.68e-19	1.35e-18	UP	G-type lectin S-receptor-like serine threonine-protein kinase
Rr205492	112.494	2.0856	0.231382	9.01365	1.99e-19	1.6e-18	UP	NA
Rr306423	1328.47	8.62382	0.95687	9.01253	2.01e-19	1.62e-18	UP	Belongs to the glycosyltransferase 2 family
Rr400465	251.777	4.72739	0.524832	9.00743	2.11e-19	1.69e-18	UP	LRR receptor-like serine threonine-protein kinase
Rr400295	236.386	1.46041	0.162371	8.99428	2.38e-19	1.9e-18	UP	ion channel POLLUX-like
Rr204012	310.321	1.43116	0.159273	8.98556	2.57e-19	2.05e-18	UP	Mitogen-activated protein kinase kinase kinase
Rr600516	236.975	1.59705	0.177833	8.98063	2.69e-19	2.14e-18	UP	Glutathione synthetase
Rr504242	52.8196	-5.15681	0.574736	-8.97248	2.9e-19	2.29e-18	DOWN	Protein NRT1 PTR FAMILY 5.10-like
Rr602913	506.402	-1.14579	0.127787	-8.96635	3.07e-19	2.42e-18	DOWN	Serine hydrolase involved in the detoxification of formaldehyde
Rr701896	886.831	1.7177	0.191603	8.96487	3.11e-19	2.44e-18	UP	Belongs to the GST superfamily
Rr700457	89.4494	-3.10405	0.346493	-8.95848	3.29e-19	2.58e-18	DOWN	Prolyl oligopeptidase, N-terminal beta-propeller domain
Rr202591	818.487	1.11194	0.124425	8.9366	4.01e-19	3.14e-18	UP	RNA-binding protein
Rr700306	167.007	10.641	1.19181	8.92837	4.32e-19	3.37e-18	UP	Germin-like protein subfamily 1 member
Rr405087	171.804	10.6815	1.19782	8.91745	4.77e-19	3.71e-18	UP	protein NRT1 PTR FAMILY 2.13-like
Rr203441	172.229	1.53805	0.17321	8.8797	6.7e-19	5.2e-18	UP	UPF0420 protein C16orf58 homolog
Rr600927	157.099	-2.06309	0.232776	-8.86298	7.79e-19	6.03e-18	DOWN	Hydrolyzes acetyl esters in homogalacturonan regions of pectin. In type I primary cell wall, galacturonic acid residues of pectin can be acetylated at the O-2 and O-3 positions. Decreasing the degree of acetylation of pectin gels in vitro alters their physical properties
Rr500306	102.833	-2.05948	0.232981	-8.83972	9.6e-19	7.4e-18	DOWN	Polynucleotide 5'-hydroxyl-kinase NOL9-like
Rr103391	84.4338	-3.65638	0.414594	-8.81918	1.15e-18	8.87e-18	DOWN	TMV resistance protein N-like
Rr700324	150.404	10.4901	1.19586	8.77197	1.76e-18	1.35e-17	UP	Germin-like protein subfamily 1 member
Rr106210	485.527	-1.25275	0.142936	-8.7644	1.88e-18	1.44e-17	DOWN	complex subunit 5
Rr501399	749.504	2.09362	0.238905	8.7634	1.89e-18	1.45e-17	UP	-
Rr703742	175.191	3.6453	0.41627	8.75705	2e-18	1.53e-17	UP	Domain of unknown function (DUF3783)
Rr306735	544.895	3.67141	0.419322	8.75558	2.03e-18	1.54e-17	UP	TMV resistance protein N-like
Rr103882	143.222	10.4192	1.19271	8.73578	2.42e-18	1.83e-17	UP	Protein trichome birefringence-like 43
Rr202333	498.985	2.61131	0.299057	8.73181	2.51e-18	1.89e-17	UP	Transcription factor
Rr500266	65.1248	2.65812	0.30465	8.72516	2.66e-18	2e-17	UP	UDP-glucoronosyl and UDP-glucosyl transferase
Rr701891	288.455	4.5798	0.525093	8.72188	2.74e-18	2.05e-17	UP	Belongs to the GST superfamily
Rr702958	106.555	-2.32881	0.267058	-8.72022	2.78e-18	2.08e-17	DOWN	f-box protein
Rr105489	213.178	-2.45221	0.28177	-8.70288	3.24e-18	2.42e-17	DOWN	Persulfide dioxygenase ETHE1 homolog
Rr705141	108.993	3.99978	0.46186	8.66015	4.71e-18	3.51e-17	UP	Aldo/keto reductase family
Rr600946	136.121	10.3461	1.19504	8.65752	4.82e-18	3.58e-17	UP	NA
Rr102578	526.032	-1.29724	0.150792	-8.60282	7.78e-18	5.76e-17	DOWN	Glutamine amidotransferase domain
Rr300089	100.988	3.42472	0.398679	8.59015	8.69e-18	6.42e-17	UP	LRR receptor-like serine threonine-protein kinase
Rr403222	73.9427	-3.76641	0.438635	-8.58666	8.95e-18	6.6e-17	DOWN	Pathogenesis-related protein Bet v I family
Rr305738	404.163	1.57324	0.183247	8.58538	9.05e-18	6.65e-17	UP	TMV resistance protein N-like
Rr400272	145.309	2.69829	0.314529	8.57885	9.58e-18	7.02e-17	UP	-
Rr404375	299.803	-2.02277	0.235894	-8.57491	9.92e-18	7.25e-17	DOWN	D-aminoacyl-tRNA deacylase-like
Rr100842	1502.85	-1.12405	0.131451	-8.55112	1.22e-17	8.89e-17	DOWN	Belongs to the DEAD box helicase family
Rr102376	2199.57	1.27989	0.150337	8.51348	1.69e-17	1.23e-16	UP	Protein CURVATURE THYLAKOID 1D
Rr300641	631.232	-1.94156	0.228096	-8.51201	1.71e-17	1.24e-16	DOWN	Alpha/beta hydrolase family
Rr704240	119.84	10.1622	1.19479	8.50539	1.81e-17	1.31e-16	UP	cucumisin-like
Rr204347	266.926	-1.7897	0.210457	-8.50391	1.83e-17	1.32e-16	DOWN	Lactation elevated protein
Rr504664	227.855	10.126	1.19096	8.50241	1.86e-17	1.34e-16	UP	Pentatricopeptide repeat-containing protein
Rr704748	226.81	10.1192	1.19036	8.50097	1.88e-17	1.35e-16	UP	MADS-box protein SOC1-like
Rr106850	370.982	1.96721	0.231515	8.49714	1.94e-17	1.39e-16	UP	EamA-like transporter family
Rr106998	62.8076	3.56195	0.420414	8.47249	2.4e-17	1.72e-16	UP	4Fe-4S single cluster domain of Ferredoxin I
Rr200785	103.198	-3.4052	0.402361	-8.46305	2.6e-17	1.86e-16	DOWN	Kynurenine formamidase-like
Rr503462	63.5191	-6.77248	0.802287	-8.44147	3.13e-17	2.22e-16	DOWN	Alpha/beta hydrolase family
Rr106950	1080.05	-3.24733	0.384798	-8.43905	3.2e-17	2.26e-16	DOWN	Belongs to the cation transport ATPase (P-type) (TC 3.A.3) family. Type IV subfamily
Rr705210	198.24	2.34192	0.278197	8.4182	3.82e-17	2.7e-16	UP	-
Rr105901	39.4002	-5.05214	0.600174	-8.4178	3.84e-17	2.7e-16	DOWN	Cyclic phosphodiesterase-like
Rr204049	1224.06	-1.44535	0.172061	-8.40025	4.46e-17	3.13e-16	DOWN	Ubiquitin-fold modifier
Rr503162	243.751	1.5067	0.179987	8.37117	5.7e-17	3.99e-16	UP	Belongs to the major facilitator superfamily. Sugar transporter (TC 2.A.1.1) family
Rr403807	410.953	-1.16531	0.139413	-8.3587	6.34e-17	4.43e-16	DOWN	Signal peptidase complex subunit
Rr306503	67.3283	2.90736	0.34784	8.35832	6.36e-17	4.43e-16	UP	-
Rr700093	258.633	-1.52597	0.182588	-8.35746	6.41e-17	4.45e-16	DOWN	and Fe(II)-dependent oxygenase superfamily protein
Rr106678	294.125	1.53491	0.183689	8.35602	6.49e-17	4.49e-16	UP	Belongs to the AAA ATPase family
Rr600356	69.3654	-4.32904	0.519401	-8.33467	7.77e-17	5.37e-16	DOWN	Ndr family
Rr502474	299.485	2.68798	0.324013	8.29588	1.08e-16	7.43e-16	UP	Type I inositol 1,4,5-trisphosphate 5-phosphatase
Rr503265	849.306	1.20509	0.145446	8.28549	1.18e-16	8.09e-16	UP	The light-harvesting complex (LHC) functions as a light receptor, it captures and delivers excitation energy to photosystems with which it is closely associated
Rr302154	70.244	2.85126	0.344697	8.27179	1.32e-16	9.05e-16	UP	receptor-like protein kinase
Rr403905	97.814	2.39879	0.290029	8.27087	1.33e-16	9.1e-16	UP	metalloendopeptidase activity
Rr303358	729.827	1.31571	0.159091	8.27018	1.34e-16	9.13e-16	UP	Trigger factor-like protein
Rr202155	166.529	-11.0324	1.33671	-8.25338	1.54e-16	1.05e-15	DOWN	Belongs to the glycosyl hydrolase 1 family
Rr203157	1051.59	-1.3375	0.163011	-8.20497	2.31e-16	1.57e-15	DOWN	NA
Rr105925	418.879	-12.3635	1.50827	-8.19715	2.46e-16	1.67e-15	DOWN	ribonuclease T2 activity
Rr106845	36.2408	-4.45148	0.544675	-8.17272	3.02e-16	2.04e-15	DOWN	Protein ALTERED XYLOGLUCAN 4-like
Rr202006	286.476	1.57958	0.193419	8.16662	3.17e-16	2.14e-15	UP	zinc finger CCCH domain-containing protein
Rr700620	79.6575	-2.30659	0.282876	-8.15407	3.52e-16	2.37e-15	DOWN	resistance protein
Rr402630	91.577	9.77423	1.19983	8.14631	3.75e-16	2.51e-15	UP	amine oxidase
Rr306003	307.786	3.4363	0.422897	8.12562	4.45e-16	2.97e-15	UP	phosphatase 2c
Rr106445	460.147	1.35136	0.167643	8.06093	7.57e-16	5.02e-15	UP	GDP-fucose protein O-fucosyltransferase
Rr705264	115.024	-10.4992	1.30476	-8.04681	8.5e-16	5.62e-15	DOWN	Required for 40S ribosome biogenesis. Involved in nucleolar processing of pre-18S ribosomal RNA and ribosome assembly
Rr300518	83.452	9.63974	1.20001	8.03306	9.51e-16	6.27e-15	UP	-
Rr200621	96.8922	2.14404	0.267024	8.02936	9.8e-16	6.45e-15	UP	DNA-directed DNA polymerase activity
Rr502530	196.646	4.66425	0.581775	8.01728	1.08e-15	7.08e-15	UP	TLD
Rr202077	1058.1	1.75761	0.219909	7.99242	1.32e-15	8.65e-15	UP	Serine threonine-protein kinase
Rr404901	750.509	-1.38615	0.173448	-7.99175	1.33e-15	8.68e-15	DOWN	TIFY 6B-like
Rr502813	683.217	2.06958	0.259222	7.98384	1.42e-15	9.23e-15	UP	NA
Rr302449	564.328	-1.02658	0.128656	-7.97923	1.47e-15	9.56e-15	DOWN	Belongs to the ubiquitin-conjugating enzyme family
Rr205364	485.445	-1.53865	0.192985	-7.97289	1.55e-15	1e-14	DOWN	-
Rr502892	1227.23	-1.30311	0.163619	-7.96432	1.66e-15	1.07e-14	DOWN	MOB kinase activator-like
Rr505100	184.181	-1.74302	0.218869	-7.96375	1.67e-15	1.08e-14	DOWN	mediator of RNA polymerase II transcription subunit
Rr503878	311.308	1.18211	0.148867	7.9407	2.01e-15	1.29e-14	UP	Mitogen-activated protein kinase kinase kinase 1-like
Rr303332	51.2418	3.81724	0.482792	7.90659	2.65e-15	1.69e-14	UP	Ankyrin repeat-containing protein
Rr205296	414.916	-1.38802	0.175963	-7.8881	3.07e-15	1.96e-14	DOWN	f-box protein
Rr102516	620.218	2.10854	0.267588	7.87981	3.28e-15	2.09e-14	UP	50S ribosomal protein L29
Rr200709	409.698	1.41704	0.180043	7.87057	3.53e-15	2.24e-14	UP	Deoxycytidyl transferase involved in DNA repair. Transfers a dCMP residue from dCTP to the 3'-end of a DNA primer in a template-dependent reaction. May assist in the first step in the bypass of abasic lesions by the insertion of a nucleotide opposite the lesion. Required for normal induction of mutations by physical and chemical agents
Rr504793	141.257	1.60516	0.204077	7.86547	3.68e-15	2.33e-14	UP	methyltransferase DDB_G0268948
Rr601032	65.1181	-7.22307	0.918349	-7.86528	3.68e-15	2.33e-14	DOWN	phosphopantothenoylcysteine
Rr300804	251.523	3.40725	0.434323	7.84498	4.33e-15	2.73e-14	UP	Glutamate-gated receptor that probably acts as non- selective cation channel
Rr503815	75.3757	2.08039	0.265509	7.83549	4.67e-15	2.94e-14	UP	Tropinone reductase homolog At1g07440-like
Rr205201	88.1665	-2.57671	0.328911	-7.83407	4.72e-15	2.97e-14	DOWN	Calcineurin B-like protein
Rr701496	59.5191	2.69214	0.344101	7.82369	5.13e-15	3.21e-14	UP	Receptor-like protein kinase
Rr201942	783.647	-1.63947	0.209591	-7.82228	5.19e-15	3.24e-14	DOWN	Peptidyl-prolyl cis-trans isomerase
Rr106279	932.735	1.17118	0.15026	7.79435	6.47e-15	4.03e-14	UP	Catalyzes the radical-mediated insertion of two sulfur atoms into the C-6 and C-8 positions of the octanoyl moiety bound to the lipoyl domains of lipoate-dependent enzymes, thereby converting the octanoylated domains into lipoylated derivatives
Rr400502	70.3579	9.39417	1.20611	7.78885	6.76e-15	4.2e-14	UP	WAT1-related protein
Rr301125	76.0363	-3.16697	0.407495	-7.77182	7.74e-15	4.8e-14	DOWN	zinc finger
Rr104743	67.8399	9.34105	1.20315	7.76384	8.24e-15	5.1e-14	UP	LRR receptor-like serine threonine-protein kinase
Rr503881	68.7804	-2.62398	0.338003	-7.76319	8.28e-15	5.11e-14	DOWN	Serine threonine-protein kinase ATM-like
Rr504098	51.0071	6.04931	0.780152	7.75402	8.9e-15	5.49e-14	UP	Belongs to the cytochrome P450 family
Rr400592	331.279	-1.38274	0.178479	-7.74735	9.38e-15	5.77e-14	DOWN	Putative S-adenosyl-L-methionine-dependent methyltransferase
Rr504920	119.743	9.19713	1.19663	7.68583	1.52e-14	9.32e-14	UP	pectinesterase pectinesterase inhibitor
Rr402171	1714.71	1.16898	0.152994	7.6407	2.16e-14	1.32e-13	UP	reductase
Rr102698	148.153	1.42724	0.186803	7.64036	2.17e-14	1.32e-13	UP	Regulation of nuclear pre-mRNA domain-containing protein
Rr705237	722.938	-1.89314	0.248789	-7.6094	2.75e-14	1.68e-13	DOWN	-
Rr701393	1059.52	-1.06678	0.140431	-7.59653	3.04e-14	1.85e-13	DOWN	exocyst complex component
Rr403051	473.681	-1.81729	0.239464	-7.58898	3.22e-14	1.96e-13	DOWN	tRNA synthetases class II (A)
Rr105952	99.8513	-10.2949	1.3573	-7.58489	3.33e-14	2.01e-13	DOWN	ribonuclease T2 activity
Rr101658	124.577	1.7831	0.235114	7.58399	3.35e-14	2.02e-13	UP	salicylic acid-binding protein 2-like
Rr401546	217.887	1.27411	0.168014	7.58336	3.37e-14	2.03e-13	UP	E3 ubiquitin-protein ligase
Rr702156	195.58	1.78416	0.23535	7.5809	3.43e-14	2.06e-13	UP	tRNA (guanine-N(7)-)-methyltransferase
Rr205225	299.772	-1.68223	0.222609	-7.55687	4.13e-14	2.47e-13	DOWN	Core-2/I-Branching enzyme
Rr601440	108.157	9.04984	1.19889	7.54853	4.4e-14	2.63e-13	UP	Glucose-induced degradation protein 4 homolog
Rr404087	51.7729	2.5039	0.332936	7.52065	5.45e-14	3.25e-13	UP	Belongs to the multi antimicrobial extrusion (MATE) (TC 2.A.66.1) family
Rr200876	1266.93	1.3229	0.176133	7.51078	5.88e-14	3.5e-13	UP	ABSCISIC ACID-INSENSITIVE 5-like protein
Rr103289	276.116	1.11504	0.148562	7.50555	6.12e-14	3.63e-13	UP	Protein of unknown function (DUF3727)
Rr303106	243.808	2.21557	0.295279	7.5033	6.22e-14	3.68e-13	UP	NA
Rr402754	370.763	-1.10034	0.146726	-7.49926	6.42e-14	3.79e-13	DOWN	E3 ubiquitin-protein ligase LUL4
Rr705039	342.891	-1.27943	0.170706	-7.49494	6.63e-14	3.91e-13	DOWN	-
Rr107131	99.5503	1.75849	0.234694	7.49269	6.75e-14	3.96e-13	UP	ATP synthase mitochondrial F1 complex assembly factor
Rr306736	55.2433	9.04495	1.20775	7.48909	6.94e-14	4.07e-13	UP	TMV resistance protein N-like
Rr305454	1097.63	-1.16012	0.155191	-7.47543	7.7e-14	4.5e-13	DOWN	Triosephosphate isomerase
Rr106469	332.015	-1.39841	0.187174	-7.47118	7.95e-14	4.64e-13	DOWN	cobra-like protein
Rr106501	172.389	-1.73498	0.232397	-7.46559	8.29e-14	4.83e-13	DOWN	methylesterase 11
Rr202980	210.678	-1.62072	0.217746	-7.44317	9.83e-14	5.72e-13	DOWN	HAUS augmin-like complex subunit
Rr306904	587.1	-1.00365	0.13485	-7.44275	9.86e-14	5.72e-13	DOWN	-
Rr402519	477.617	-1.0757	0.144655	-7.43635	1.04e-13	5.99e-13	DOWN	4F5 protein family
Rr105438	361.177	1.07976	0.145223	7.43517	1.04e-13	6.03e-13	UP	Mitochondrial PGP phosphatase
Rr402355	3299.69	-2.09127	0.282034	-7.41495	1.22e-13	7.02e-13	DOWN	Adenosylhomocysteinase
Rr105727	308.338	2.00588	0.271025	7.40109	1.35e-13	7.77e-13	UP	-
Rr103766	696.397	-1.39091	0.188504	-7.37868	1.6e-13	9.18e-13	DOWN	Serine threonine-protein kinase
Rr701883	268.105	-2.19507	0.297499	-7.37842	1.6e-13	9.18e-13	DOWN	-
Rr702291	396.581	-1.21401	0.164792	-7.36694	1.75e-13	9.98e-13	DOWN	ATP synthase subunit delta'
Rr104603	46.5295	-3.34271	0.454213	-7.35934	1.85e-13	1.05e-12	DOWN	Belongs to the major facilitator superfamily. Sugar transporter (TC 2.A.1.1) family
Rr106187	64.6968	2.29377	0.311864	7.35504	1.91e-13	1.09e-12	UP	serine threonine-protein kinase
Rr501353	125.187	-2.23131	0.303652	-7.34826	2.01e-13	1.14e-12	DOWN	inactive poly ADP-ribose polymerase
Rr602905	892.432	1.0604	0.144395	7.34379	2.08e-13	1.18e-12	UP	TMV resistance protein N-like
Rr200779	39.1316	-3.18862	0.434329	-7.34148	2.11e-13	1.2e-12	DOWN	Kynurenine formamidase-like
Rr303037	235.838	-1.23494	0.16831	-7.33728	2.18e-13	1.23e-12	DOWN	Electron transfer flavoprotein subunit alpha
Rr305549	409.382	-1.55058	0.211598	-7.32797	2.34e-13	1.31e-12	DOWN	Ubiquitin fusion degradation protein 1 homolog
Rr404976	84.2716	-2.17463	0.296994	-7.32212	2.44e-13	1.37e-12	DOWN	NHL domain-containing protein
Rr102277	113.865	-4.42229	0.604369	-7.31721	2.53e-13	1.42e-12	DOWN	Dehydrogenase
Rr304294	42.625	5.46291	0.747189	7.31128	2.65e-13	1.48e-12	UP	Wall-associated receptor kinase
Rr401110	45.739	5.88641	0.805156	7.31089	2.65e-13	1.48e-12	UP	NA
Rr601815	308.614	1.00805	0.137914	7.30925	2.69e-13	1.49e-12	UP	-
Rr205090	330.494	-1.82898	0.250311	-7.30684	2.74e-13	1.51e-12	DOWN	Guanine nucleotide-binding protein alpha-1
Rr702695	32.2147	-4.41473	0.604207	-7.30665	2.74e-13	1.51e-12	DOWN	NA
Rr101751	422.772	1.42542	0.195302	7.29855	2.91e-13	1.6e-12	UP	Pentatricopeptide repeat-containing protein
Rr201429	1265.77	6.23425	0.856517	7.27861	3.37e-13	1.85e-12	UP	SAM dependent carboxyl methyltransferase
Rr106782	42.138	3.25386	0.447155	7.27682	3.42e-13	1.87e-12	UP	Type I inositol 1,4,5-trisphosphate 5-phosphatase CVP2-like
Rr602786	137.783	1.54755	0.213461	7.24979	4.17e-13	2.28e-12	UP	Belongs to the peptidase M16 family
Rr700154	890.317	-1.34036	0.185096	-7.24142	4.44e-13	2.42e-12	DOWN	ATP synthase subunit O
Rr100230	340.807	1.77194	0.244733	7.24029	4.48e-13	2.43e-12	UP	-
Rr100758	286.144	1.29784	0.179259	7.24005	4.49e-13	2.43e-12	UP	Inorganic pyrophosphatase
Rr502565	37.7834	3.51773	0.486774	7.22662	4.95e-13	2.68e-12	UP	Late embryogenesis abundant protein
Rr704680	422.73	1.12849	0.156386	7.21604	5.35e-13	2.89e-12	UP	CDGSH iron-sulfur domain-containing protein
Rr205124	70.0844	7.52408	1.0477	7.18152	6.89e-13	3.71e-12	UP	Thermospermine synthase
Rr504963	464.75	1.22096	0.170069	7.17918	7.01e-13	3.77e-12	UP	Catalyzes the epimerization of the S- and R-forms of NAD(P)HX, a damaged form of NAD(P)H that is a result of enzymatic or heat-dependent hydration. This is a prerequisite for the S- specific NAD(P)H-hydrate dehydratase to allow the repair of both epimers of NAD(P)HX
Rr104184	83.6198	2.56537	0.357757	7.17071	7.46e-13	4e-12	UP	-
Rr702787	809.205	-3.95855	0.552181	-7.16893	7.56e-13	4.05e-12	DOWN	Peptidyl-prolyl cis-trans isomerase
Rr401695	181.799	1.33982	0.186898	7.16876	7.57e-13	4.05e-12	UP	DNA polymerase I
Rr400520	76.63	-7.03509	0.983245	-7.15498	8.37e-13	4.46e-12	DOWN	NA
Rr302718	183.23	-1.85043	0.258761	-7.15114	8.61e-13	4.58e-12	DOWN	Dynein light chain
Rr702047	72.9898	-8.87771	1.24197	-7.14811	8.8e-13	4.67e-12	DOWN	Belongs to the terpene cyclase mutase family
Rr301128	847.325	2.69821	0.37748	7.14795	8.81e-13	4.67e-12	UP	protein At2g34460, chloroplastic-like
Rr200796	78.6036	8.58815	1.20218	7.14381	9.08e-13	4.81e-12	UP	At4g06744-like
Rr305497	76.6884	1.78672	0.251009	7.11814	1.09e-12	5.78e-12	UP	XH domain
Rr104988	42.6088	3.28151	0.461595	7.10907	1.17e-12	6.16e-12	UP	SANT SWI3, ADA2, N-CoR and TFIIIB'' DNA-binding domains
Rr504926	77.5161	-2.07648	0.292367	-7.1023	1.23e-12	6.46e-12	DOWN	Zinc finger MYM-type protein 1-like
Rr705095	67.5544	3.61485	0.510496	7.08105	1.43e-12	7.52e-12	UP	-
Rr403442	247.819	1.3303	0.187956	7.07772	1.47e-12	7.69e-12	UP	phosphatase 2C
Rr205281	109.415	-2.08338	0.294476	-7.07489	1.5e-12	7.83e-12	DOWN	BSD domain
Rr504018	32.8994	-8.69363	1.23021	-7.06679	1.59e-12	8.28e-12	DOWN	B3 domain-containing protein
Rr102624	529.085	-1.23224	0.174807	-7.04914	1.8e-12	9.39e-12	DOWN	Acyl-coenzyme A oxidase
Rr504858	145.346	-2.55607	0.36265	-7.0483	1.81e-12	9.43e-12	DOWN	Chromosome-associated kinesin
Rr202027	37.5436	3.16218	0.449495	7.03497	1.99e-12	1.03e-11	UP	alpha-galactosidase
Rr203286	32.7303	-8.68599	1.23822	-7.01489	2.3e-12	1.19e-11	DOWN	-
Rr703339	1177.18	-1.14531	0.163424	-7.00817	2.41e-12	1.25e-11	DOWN	exocyst complex component
Rr204489	29.0658	-4.79815	0.686762	-6.98662	2.82e-12	1.45e-11	DOWN	Ethylene-responsive transcription factor
Rr702006	38.0304	8.50677	1.22398	6.95007	3.65e-12	1.88e-11	UP	Lignin degradation and detoxification of lignin-derived products
Rr503193	69.1311	1.95464	0.281451	6.94488	3.79e-12	1.95e-11	UP	psbP domain-containing protein 3
Rr200828	56.619	2.52636	0.363862	6.94318	3.83e-12	1.97e-11	UP	Beta-L-arabinofuranosidase, GH127
Rr103719	246.746	-1.11115	0.160356	-6.92929	4.23e-12	2.17e-11	DOWN	Protein of unknown function (DUF1681)
Rr303239	89.2005	-8.26053	1.19462	-6.91476	4.69e-12	2.39e-11	DOWN	lactoylglutathione
Rr701831	37.2548	8.47588	1.22598	6.91354	4.73e-12	2.41e-11	UP	Belongs to the protein kinase superfamily. Ser Thr protein kinase family
Rr500932	228.183	-1.53369	0.222698	-6.88689	5.7e-12	2.9e-11	DOWN	Flavinator of succinate dehydrogenase
Rr300942	198.211	1.63155	0.23708	6.88184	5.91e-12	3e-11	UP	Rho termination factor, N-terminal domain
Rr302913	30.9139	4.7171	0.687368	6.86255	6.76e-12	3.43e-11	UP	Serine threonine-protein kinase
Rr700596	537.319	1.02718	0.149897	6.85261	7.25e-12	3.67e-11	UP	resistance protein
Rr404393	1280.58	1.16279	0.169823	6.84706	7.54e-12	3.8e-11	UP	Belongs to the cytochrome P450 family
Rr603465	237.354	1.71685	0.250925	6.84206	7.81e-12	3.93e-11	UP	Oxidoreductase
Rr200573	75.4669	-2.69517	0.394106	-6.8387	7.99e-12	4.02e-11	DOWN	histone deacetylase
Rr303146	148.187	1.51678	0.222489	6.81734	9.27e-12	4.65e-11	UP	CRS2-associated factor 2
Rr106621	187.607	-1.15616	0.170253	-6.79081	1.12e-11	5.58e-11	DOWN	Vesicle transport V-snare
Rr600536	33.0951	8.30574	1.22349	6.78854	1.13e-11	5.65e-11	UP	Serine threonine-protein kinase
Rr304610	85.9796	1.69554	0.249955	6.7834	1.17e-11	5.85e-11	UP	Belongs to the IPP transferase family
Rr704586	159.712	1.18287	0.175235	6.7502	1.48e-11	7.33e-11	UP	DNA-directed RNA polymerase III subunit
Rr701736	130.832	-2.30757	0.341982	-6.74762	1.5e-11	7.45e-11	DOWN	NA
Rr101149	29.5064	4.63883	0.688306	6.73949	1.59e-11	7.86e-11	UP	acyl-activating enzyme
Rr404626	58.1195	2.43559	0.361761	6.73261	1.67e-11	8.23e-11	UP	SANT SWI3, ADA2, N-CoR and TFIIIB'' DNA-binding domains
Rr703925	96.2018	-1.74014	0.258769	-6.72468	1.76e-11	8.67e-11	DOWN	Cyclic nucleotide-gated ion channel 1-like
Rr305840	101.063	-1.8169	0.270647	-6.71316	1.9e-11	9.37e-11	DOWN	Putative lipopolysaccharide-modifying enzyme.
Rr502732	117.264	1.50316	0.224126	6.7068	1.99e-11	9.77e-11	UP	lysine-specific demethylase
Rr101820	353.154	-1.98198	0.295677	-6.70318	2.04e-11	1e-10	DOWN	Serine/Threonine protein kinases, catalytic domain
Rr700603	42.1316	-2.65159	0.396151	-6.69339	2.18e-11	1.07e-10	DOWN	TMV resistance protein N-like
Rr505451	180.282	1.50451	0.224951	6.68818	2.26e-11	1.1e-10	UP	Beta-hexosaminidase
Rr702811	196.38	-1.21276	0.181379	-6.68632	2.29e-11	1.11e-10	DOWN	Belongs to the TRAFAC class myosin-kinesin ATPase superfamily. Kinesin family
Rr105922	73.9352	-6.98228	1.0448	-6.68289	2.34e-11	1.14e-10	DOWN	Cyclic phosphodiesterase-like
Rr700203	268.784	1.02874	0.154007	6.67985	2.39e-11	1.16e-10	UP	NA
Rr504311	31.3208	3.03436	0.45463	6.67435	2.48e-11	1.2e-10	UP	disease resistance protein
Rr105981	124.545	-1.55165	0.232978	-6.66005	2.74e-11	1.32e-10	DOWN	Belongs to the major facilitator superfamily. Sugar transporter (TC 2.A.1.1) family
Rr302157	799.436	1.73244	0.260355	6.65414	2.85e-11	1.38e-10	UP	Belongs to the iron ascorbate-dependent oxidoreductase family
Rr502479	79.8269	-3.56771	0.53907	-6.61827	3.63e-11	1.75e-10	DOWN	S-norcoclaurine synthase 1-like
Rr704018	133.63	-1.44236	0.218418	-6.60364	4.01e-11	1.93e-10	DOWN	2-oxoglutarate dehydrogenase
Rr102484	635.983	2.09704	0.319089	6.57196	4.97e-11	2.38e-10	UP	Belongs to the UDP-glycosyltransferase family
Rr600929	167.221	-1.24247	0.189441	-6.55864	5.43e-11	2.59e-10	DOWN	Structure-specific nuclease with 5'-flap endonuclease and 5'-3' exonuclease activities involved in DNA replication and repair. During DNA replication, cleaves the 5'-overhanging flap structure that is generated by displacement synthesis when DNA polymerase encounters the 5'-end of a downstream Okazaki fragment. It enters the flap from the 5'-end and then tracks to cleave the flap base, leaving a …
Rr202964	66.4341	-1.95525	0.298154	-6.55784	5.46e-11	2.6e-10	DOWN	Protein of unknown function, DUF538
Rr201263	3280.52	2.11075	0.321883	6.55751	5.47e-11	2.6e-10	UP	G-type lectin S-receptor-like serine threonine-protein kinase
Rr202356	138.234	-1.22322	0.186676	-6.55266	5.65e-11	2.69e-10	DOWN	TMV resistance protein N-like
Rr100007	385.1	1.4755	0.225281	6.5496	5.77e-11	2.74e-10	UP	Aminoacyl tRNA synthase complex-interacting multifunctional protein
Rr500150	29.627	-2.72889	0.416699	-6.54883	5.8e-11	2.75e-10	DOWN	Domain of unknown function (DUF4539)
Rr500420	32.8513	3.88658	0.593974	6.54334	6.02e-11	2.84e-10	UP	protein serine/threonine kinase activity
Rr305475	23.2165	-8.18911	1.25384	-6.53124	6.52e-11	3.08e-10	DOWN	F-box protein
Rr101086	81.6432	-2.029	0.311256	-6.51876	7.09e-11	3.34e-10	DOWN	RNA-binding protein
Rr702408	55.7679	-2.59932	0.400575	-6.48898	8.64e-11	4.07e-10	DOWN	disease resistance
Rr303587	120.916	-2.2235	0.345017	-6.4446	1.16e-10	5.43e-10	DOWN	Zinc finger A20 and AN1 domain-containing stress-associated protein
Rr202466	115.168	-1.61307	0.250604	-6.43671	1.22e-10	5.71e-10	DOWN	Exostosin family
Rr304733	2600.46	1.23615	0.192104	6.43479	1.24e-10	5.78e-10	UP	glycerophosphoryl diester phosphodiesterase
Rr101802	162.836	1.78551	0.277493	6.43444	1.24e-10	5.78e-10	UP	Protein of unknown function (DUF1685)
Rr501164	32.1559	5.79989	0.903957	6.41612	1.4e-10	6.51e-10	UP	TMV resistance protein N-like
Rr302332	43.3643	2.72472	0.425339	6.40598	1.49e-10	6.95e-10	UP	LRR receptor-like serine threonine-protein kinase
Rr404788	21.6703	-8.09003	1.26713	-6.38453	1.72e-10	7.95e-10	DOWN	-
Rr101916	47.9515	-2.86919	0.451303	-6.35758	2.05e-10	9.45e-10	DOWN	Maternal effect embryo arrest 59
Rr100030	257.997	-1.15175	0.181415	-6.34868	2.17e-10	1e-09	DOWN	Inositol-tetrakisphosphate 1-kinase
Rr201419	93.9182	1.49571	0.236036	6.33679	2.35e-10	1.08e-09	UP	TMV resistance protein N-like
Rr202531	78.2708	1.82805	0.288485	6.33674	2.35e-10	1.08e-09	UP	DNA repair protein
Rr502769	2578.42	1.3516	0.213439	6.3325	2.41e-10	1.1e-09	UP	Catalyzes xyloglucan endohydrolysis (XEH) and or endotransglycosylation (XET). Cleaves and religates xyloglucan polymers, an essential constituent of the primary cell wall, and thereby participates in cell wall construction of growing tissues
Rr501075	377.616	1.04273	0.164689	6.33149	2.43e-10	1.11e-09	UP	Phorbol esters/diacylglycerol binding domain (C1 domain)
Rr400141	45.3854	2.32542	0.368137	6.31672	2.67e-10	1.22e-09	UP	TMV resistance protein N-like
Rr104417	24.497	7.87145	1.24638	6.31546	2.69e-10	1.23e-09	UP	Belongs to the ABC transporter superfamily. ABCG family. PDR (TC 3.A.1.205) subfamily
Rr205222	7142.88	-1.1023	0.174687	-6.31016	2.79e-10	1.27e-09	DOWN	Vacuolar-processing enzyme-like
Rr504444	20.5604	-8.01594	1.27052	-6.30916	2.81e-10	1.27e-09	DOWN	zinc finger CCCH domain-containing protein
Rr404319	1085.86	-1.66975	0.265271	-6.29451	3.08e-10	1.4e-09	DOWN	S-adenosylmethionine decarboxylase
Rr104268	81.7029	1.97738	0.31497	6.27799	3.43e-10	1.55e-09	UP	Cucumber peeling cupredoxin-like
Rr304584	127.244	2.19763	0.350768	6.2652	3.72e-10	1.68e-09	UP	Aldo/keto reductase family
Rr101846	374.669	1.54272	0.246663	6.25437	3.99e-10	1.8e-09	UP	-
Rr304392	33.8697	-5.03131	0.805757	-6.24421	4.26e-10	1.91e-09	DOWN	Protein TOC75-3, chloroplastic-like
Rr103805	34.602	-3.31953	0.531632	-6.24405	4.26e-10	1.91e-09	DOWN	serine threonine-protein kinase
Rr103301	76.96	-2.37418	0.380397	-6.24132	4.34e-10	1.94e-09	DOWN	-
Rr502079	179.918	-1.25055	0.200594	-6.23425	4.54e-10	2.02e-09	DOWN	Vesicle-associated protein
Rr704112	191.79	-1.38853	0.223224	-6.22035	4.96e-10	2.21e-09	DOWN	Belongs to the protein kinase superfamily
Rr504835	24	-8.2394	1.32675	-6.2102	5.29e-10	2.35e-09	DOWN	Plant protein of unknown function (DUF936)
Rr100258	686.466	1.06886	0.172173	6.20807	5.36e-10	2.38e-09	UP	Belongs to the iron ascorbate-dependent oxidoreductase family
Rr505038	1933.51	1.22135	0.197083	6.19712	5.75e-10	2.55e-09	UP	Isoamylase 3
Rr600757	377.344	1.16284	0.187759	6.19327	5.89e-10	2.61e-09	UP	Calmodulin-binding protein
Rr300458	247.157	1.03254	0.166981	6.18357	6.27e-10	2.77e-09	UP	serine threonine-protein kinase
Rr702679	39.4438	-3.53203	0.572042	-6.17443	6.64e-10	2.93e-09	DOWN	Spindle and kinetochore-associated protein 1 homolog
Rr700423	84.2237	4.03333	0.65349	6.17199	6.74e-10	2.97e-09	UP	Dehydration-responsive protein
Rr403582	100.402	-1.40385	0.227748	-6.16404	7.09e-10	3.12e-09	DOWN	At3g17611-like
Rr303823	217.19	1.14576	0.186007	6.15976	7.29e-10	3.19e-09	UP	Pentatricopeptide repeat-containing protein
Rr702009	29.5192	-6.07549	0.986524	-6.15848	7.34e-10	3.21e-09	DOWN	Glutamate-gated receptor that probably acts as non- selective cation channel
Rr403171	18.2858	-7.84447	1.27502	-6.15245	7.63e-10	3.33e-09	DOWN	Bifunctional epoxide hydrolase 2-like
Rr402861	789.631	6.00478	0.981038	6.12084	9.31e-10	4.04e-09	UP	UPF0496 protein At4g34320-like
Rr205428	20.8987	7.64218	1.24898	6.11874	9.43e-10	4.09e-09	UP	Belongs to the glutamate-gated ion channel (TC 1.A.10.1) family
Rr500285	463.699	-1.09294	0.178863	-6.1105	9.93e-10	4.3e-09	DOWN	NADH-ubiquinone reductase complex 1 MLRQ subunit
Rr403770	55.9259	-2.92312	0.47939	-6.09759	1.08e-09	4.66e-09	DOWN	Plant lipid transfer protein / seed storage protein / trypsin-alpha amylase inhibitor domain family
Rr504171	18.4878	-7.86254	1.29086	-6.09093	1.12e-09	4.85e-09	DOWN	Crossover junction endonuclease
Rr701737	149.056	-1.09138	0.179262	-6.08818	1.14e-09	4.92e-09	DOWN	BEST Arabidopsis thaliana protein match is glycosyltransferase family protein 2 (TAIR AT5G60700.1)
Rr402843	27.5204	-8.43436	1.38546	-6.08777	1.14e-09	4.93e-09	DOWN	squalene
Rr205446	43.2783	2.845	0.467394	6.08695	1.15e-09	4.95e-09	UP	NA
Rr703299	52.67	3.25609	0.535236	6.08347	1.18e-09	5.05e-09	UP	Belongs to the glycosyl hydrolase 28 family
Rr203167	1387.83	-1.45415	0.239073	-6.08244	1.18e-09	5.07e-09	DOWN	protein At4g13200, chloroplastic
Rr302663	256.078	1.50135	0.247245	6.07231	1.26e-09	5.39e-09	UP	RNA-binding protein
Rr505434	34.1447	-4.49707	0.740927	-6.06951	1.28e-09	5.48e-09	DOWN	BRCT domain-containing protein
Rr303264	12517	-1.01986	0.168282	-6.0604	1.36e-09	5.79e-09	DOWN	Belongs to the peptidase A1 family
Rr502308	188.734	-1.41089	0.232925	-6.05724	1.38e-09	5.9e-09	DOWN	aminohydrolase
Rr104829	28.2936	3.95093	0.652684	6.05336	1.42e-09	6.03e-09	UP	Calcineurin B-like protein
Rr306290	447.342	-1.15393	0.191178	-6.03587	1.58e-09	6.7e-09	DOWN	KH domain-containing protein
Rr601491	84.9194	1.47306	0.244275	6.03032	1.64e-09	6.9e-09	UP	Belongs to the TRAFAC class myosin-kinesin ATPase superfamily. Kinesin family
Rr701306	34.2396	6.48359	1.07558	6.02799	1.66e-09	6.98e-09	UP	CLASP N terminal
Rr403547	24.8976	3.18581	0.528938	6.02304	1.71e-09	7.19e-09	UP	ABC transporter transmembrane region
Rr505042	41.1449	2.2839	0.379447	6.01902	1.75e-09	7.36e-09	UP	NAD(P)H-binding
Rr105917	23.9206	-8.23389	1.36829	-6.01766	1.77e-09	7.41e-09	DOWN	ribonuclease T2 activity
Rr306575	83.5354	1.92793	0.320576	6.01397	1.81e-09	7.57e-09	UP	lysine-specific demethylase
Rr305358	495.429	1.43198	0.238733	5.99825	1.99e-09	8.33e-09	UP	Histone H2B
Rr300367	2172.23	-1.015	0.169569	-5.98578	2.15e-09	8.96e-09	DOWN	pyruvate, phosphate dikinase regulatory protein
Rr403537	50.0671	-1.95968	0.32819	-5.97119	2.36e-09	9.75e-09	DOWN	DDE superfamily endonuclease
Rr703168	89.7443	-1.32349	0.221666	-5.97065	2.36e-09	9.76e-09	DOWN	F-box kelch-repeat protein
Rr106585	48.0076	-4.11051	0.689114	-5.96492	2.45e-09	1.01e-08	DOWN	mitochondrial saccharopine dehydrogenase-like oxidoreductase
Rr705037	24.0021	-5.01351	0.843404	-5.94438	2.78e-09	1.14e-08	DOWN	gamma-irradiation and mitomycin c induced
Rr102741	74.8206	-5.66658	0.954375	-5.93748	2.89e-09	1.19e-08	DOWN	Transcription factor
Rr105188	839.076	1.1583	0.195239	5.93271	2.98e-09	1.22e-08	UP	strubbelig-receptor family
Rr702148	228.516	1.61976	0.273549	5.92127	3.19e-09	1.31e-08	UP	PGAP1-like protein
Rr305773	101.111	-1.56661	0.265101	-5.90947	3.43e-09	1.4e-08	DOWN	Josephin-like
Rr203359	36.9418	2.19058	0.371781	5.89211	3.81e-09	1.56e-08	UP	udp-glucuronic acid decarboxylase
Rr203490	32.8313	-6.81875	1.15833	-5.88669	3.94e-09	1.61e-08	DOWN	Belongs to the iron ascorbate-dependent oxidoreductase family
Rr701623	22.7333	3.63055	0.617622	5.87828	4.15e-09	1.69e-08	UP	receptor-like protein kinase
Rr702474	38.6766	-2.75196	0.468769	-5.87062	4.34e-09	1.76e-08	DOWN	Cytochrome p450
Rr102368	29.3972	-6.66046	1.13618	-5.86216	4.57e-09	1.85e-08	DOWN	Cyclic phosphodiesterase-like
Rr401467	17.4174	-7.77391	1.32891	-5.84985	4.92e-09	1.98e-08	DOWN	NA
Rr702877	17.4174	-7.77391	1.32891	-5.84985	4.92e-09	1.98e-08	DOWN	Belongs to the D-isomer specific 2-hydroxyacid dehydrogenase family
Rr105840	16.7128	7.3198	1.26246	5.79804	6.71e-09	2.69e-08	UP	-
Rr401747	22.8035	-3.15222	0.544897	-5.78498	7.25e-09	2.9e-08	DOWN	Serine threonine-protein kinase-like protein
Rr300246	388.553	1.05856	0.183509	5.76845	8e-09	3.19e-08	UP	serine threonine-protein kinase
Rr202641	197.16	1.75122	0.304533	5.7505	8.9e-09	3.54e-08	UP	Pentatricopeptide repeat-containing protein
Rr104745	16.3145	7.28453	1.26793	5.74523	9.18e-09	3.64e-08	UP	LRR receptor-like serine threonine-protein kinase
Rr301157	23.1458	-4.06783	0.709691	-5.73183	9.94e-09	3.93e-08	DOWN	Required for 40S ribosome biogenesis. Involved in nucleolar processing of pre-18S ribosomal RNA and ribosome assembly
Rr704281	3465.45	-1.13978	0.198908	-5.73021	1e-08	3.96e-08	DOWN	Ribosomal protein P0 is the functional equivalent of E.coli protein L10
Rr104855	120.982	-1.25953	0.219889	-5.72804	1.02e-08	4.01e-08	DOWN	Histone-binding protein RBBP4 or subunit C of CAF1 complex
Rr500537	217.876	1.00805	0.176468	5.71238	1.11e-08	4.38e-08	UP	-
Rr402844	22.0222	-5.6487	0.990995	-5.70003	1.2e-08	4.69e-08	DOWN	squalene
Rr704088	137.954	-1.732	0.304583	-5.68645	1.3e-08	5.07e-08	DOWN	mediator of RNA polymerase II transcription subunit
Rr202897	54.2011	-3.4287	0.604971	-5.66754	1.45e-08	5.65e-08	DOWN	Ferric-chelate reductase
Rr502053	540.309	1.2352	0.218	5.66605	1.46e-08	5.69e-08	UP	Oxysterol-binding protein-related protein
Rr400486	342.493	1.17634	0.208294	5.64751	1.63e-08	6.33e-08	UP	Belongs to the iron ascorbate-dependent oxidoreductase family
Rr303415	76.9969	-1.37147	0.242931	-5.64552	1.65e-08	6.4e-08	DOWN	DNA-dependent RNA polymerase catalyzes the transcription of DNA into RNA using the four ribonucleoside triphosphates as substrates
Rr400924	13.9874	-7.4597	1.32156	-5.64461	1.66e-08	6.42e-08	DOWN	Belongs to the terpene cyclase mutase family
Rr101132	417.569	1.13804	0.201745	5.641	1.69e-08	6.54e-08	UP	High mobility group B protein
Rr404491	344.611	-1.05127	0.186746	-5.62941	1.81e-08	6.97e-08	DOWN	Leucine-rich repeat receptor-like protein kinase
Rr106888	140.628	1.28045	0.227662	5.62435	1.86e-08	7.15e-08	UP	NA
Rr400634	15.5496	7.21589	1.2843	5.61856	1.93e-08	7.39e-08	UP	dCTP pyrophosphatase 1-like
Rr702149	168.766	1.0278	0.18322	5.60966	2.03e-08	7.77e-08	UP	tRNA (guanine-N(7)-)-methyltransferase
Rr103733	57.9016	-1.9758	0.352504	-5.60504	2.08e-08	7.97e-08	DOWN	-
Rr306086	82.7184	2.11979	0.378258	5.60408	2.09e-08	8e-08	UP	Catalytic subunit of a heterodimeric structure-specific endonuclease that resolves DNA secondary structures generated during DNA repair and recombination. Has endonuclease activity towards branched DNA substrates, introducing single-strand cuts in duplex DNA close to junctions with ss-DNA
Rr704836	29.1226	-3.35414	0.599622	-5.59375	2.22e-08	8.47e-08	DOWN	Copper transport protein family
Rr203757	1262.52	-1.1612	0.207801	-5.58803	2.3e-08	8.73e-08	DOWN	Dienelactone hydrolase family
Rr505134	14.5966	7.12381	1.28095	5.56136	2.68e-08	1.02e-07	UP	Zinc finger MYM-type protein 1-like
Rr205193	14.2733	7.09199	1.27794	5.54955	2.86e-08	1.09e-07	UP	GATA transcription factor
Rr702966	14.2325	7.0885	1.27971	5.53914	3.04e-08	1.15e-07	UP	Cyclic nucleotide-gated ion channel 1-like
Rr601065	11.7255	-7.20522	1.30438	-5.52388	3.32e-08	1.25e-07	DOWN	DNA-directed 5'-3' RNA polymerase activity
Rr401572	793.109	-1.78759	0.325561	-5.49081	4e-08	1.5e-07	DOWN	Belongs to the tetraspanin (TM4SF) family
Rr500347	22.8547	6.7966	1.24111	5.47622	4.35e-08	1.63e-07	UP	Nitrate transporter
Rr400919	23.4163	-5.73511	1.0475	-5.47503	4.37e-08	1.64e-07	DOWN	-
Rr603141	1529.93	-1.10481	0.201918	-5.47156	4.46e-08	1.66e-07	DOWN	NifU-like protein 1
Rr700024	48.7167	2.88601	0.527474	5.47138	4.47e-08	1.66e-07	UP	Belongs to the 'GDSL' lipolytic enzyme family
Rr305568	441.022	-1.35502	0.247723	-5.4699	4.5e-08	1.67e-07	DOWN	Belongs to the protein kinase superfamily. Ser Thr protein kinase family
Rr600217	226.732	-1.13171	0.207295	-5.45943	4.78e-08	1.77e-07	DOWN	LRR-repeat protein
Rr702691	57.8055	-1.49379	0.273641	-5.45892	4.79e-08	1.78e-07	DOWN	Vesicle-associated protein
Rr504241	26.3918	-3.84184	0.704238	-5.45531	4.89e-08	1.81e-07	DOWN	Protein NRT1 PTR FAMILY 5.10-like
Rr702050	254.714	-1.09505	0.200759	-5.45455	4.91e-08	1.82e-07	DOWN	Glycine-rich protein A3-like
Rr601485	11.3836	-7.16164	1.31392	-5.4506	5.02e-08	1.85e-07	DOWN	source UniProtKB
Rr105074	135.521	-1.29513	0.237857	-5.44501	5.18e-08	1.91e-07	DOWN	NA
Rr704984	438.064	-1.20293	0.221412	-5.43301	5.54e-08	2.04e-07	DOWN	-
Rr504217	22.1227	2.87626	0.529408	5.43297	5.54e-08	2.04e-07	UP	Belongs to the protein kinase superfamily
Rr200665	13.0916	6.96782	1.28321	5.42998	5.64e-08	2.07e-07	UP	resistance protein
Rr502526	207.311	1.24451	0.22961	5.4201	5.96e-08	2.18e-07	UP	Required for maturation of ribosomal RNAs and formation of the large ribosomal subunit
Rr503631	110.452	-1.26686	0.234034	-5.41311	6.19e-08	2.26e-07	DOWN	T-complex protein 11
Rr204458	19.5218	-3.50628	0.64808	-5.41025	6.29e-08	2.29e-07	DOWN	zinc finger CCCH domain-containing protein
Rr500790	58.0516	-2.12217	0.392565	-5.4059	6.45e-08	2.34e-07	DOWN	isoform X1
Rr103073	49.7168	-2.96937	0.551406	-5.3851	7.24e-08	2.62e-07	DOWN	Tetratricopeptide repeat
Rr703260	32.6867	2.19397	0.408059	5.3766	7.59e-08	2.74e-07	UP	Belongs to the protein kinase superfamily. Ser Thr protein kinase family
Rr402417	311.123	-1.13551	0.211892	-5.35891	8.37e-08	3.02e-07	DOWN	disulfide-isomerase-like
Rr300288	22.5908	-2.94008	0.550466	-5.34109	9.24e-08	3.32e-07	DOWN	BEST Arabidopsis thaliana protein match is
Rr600646	261.777	-1.26841	0.23776	-5.33483	9.56e-08	3.43e-07	DOWN	serine threonine-protein kinase
Rr700576	35.215	-2.27084	0.426303	-5.32683	9.99e-08	3.58e-07	DOWN	DNA-directed RNA polymerases I, II, and III subunit RPABC1-like
Rr305062	19.3973	-7.932	1.49854	-5.29314	1.2e-07	4.3e-07	DOWN	LRR-repeat protein
Rr202340	20.3468	-4.50774	0.85331	-5.28265	1.27e-07	4.55e-07	DOWN	TMV resistance protein N-like
Rr701268	23.0779	-4.25647	0.806915	-5.27499	1.33e-07	4.73e-07	DOWN	MATH domain and coiled-coil domain-containing protein
Rr404785	604.237	-1.23159	0.233616	-5.27184	1.35e-07	4.8e-07	DOWN	Cytochrome b-c1 complex subunit
Rr106814	625.943	-1.21919	0.231361	-5.26964	1.37e-07	4.86e-07	DOWN	Pyridoxamine 5'-phosphate oxidase
Rr502258	12.7573	6.92904	1.31538	5.2677	1.38e-07	4.9e-07	UP	Cysteine-rich receptor-like protein kinase
Rr701732	17.71	-5.92501	1.12585	-5.2627	1.42e-07	5.03e-07	DOWN	disease resistance
Rr107319	198.159	-1.15126	0.219397	-5.24736	1.54e-07	5.45e-07	DOWN	Syntaxin-like protein
Rr503840	20.9722	-4.5609	0.871144	-5.23553	1.65e-07	5.81e-07	DOWN	resistance protein
Rr702242	97.9796	2.89647	0.554128	5.22708	1.72e-07	6.07e-07	UP	Haloacid dehalogenase-like hydrolase domain-containing protein Sgpp
Rr502754	28.4876	-4.39572	0.844049	-5.20789	1.91e-07	6.7e-07	DOWN	Belongs to the glycosyltransferase 2 family
Rr106760	133.507	1.13133	0.217339	5.20535	1.94e-07	6.78e-07	UP	mitochondrial chaperone
Rr204555	115.717	1.13711	0.218696	5.19949	2e-07	6.98e-07	UP	Belongs to the MT-A70-like family
Rr500287	48.8607	2.26642	0.436609	5.19097	2.09e-07	7.3e-07	UP	rRNA processing
Rr600139	81.1642	-1.29399	0.2496	-5.18427	2.17e-07	7.56e-07	DOWN	Encoded by
Rr703165	754.058	1.09202	0.211142	5.17198	2.32e-07	8.06e-07	UP	UPF0187 protein At3g61320
Rr204132	153.196	-1.0856	0.211321	-5.1372	2.79e-07	9.68e-07	DOWN	F-box FBD LRR-repeat protein
Rr201459	15.2851	-7.58866	1.48429	-5.11267	3.18e-07	1.1e-06	DOWN	Myb DNA-binding like
Rr300989	11.6504	-7.19676	1.40794	-5.11154	3.2e-07	1.11e-06	DOWN	component of the eukaryotic translation initiation factor 3 (eIF-3) complex, which is involved in protein synthesis of a specialized repertoire of mRNAs and, together with other initiation factors, stimulates binding of mRNA and methionyl-tRNAi to the 40S ribosome. The eIF-3 complex specifically targets and initiates translation of a subset of mRNAs involved in cell proliferation
Rr702834	38.8335	3.30114	0.646229	5.10831	3.25e-07	1.12e-06	UP	cytochrome P450
Rr204803	81.2919	1.21976	0.238926	5.10516	3.31e-07	1.14e-06	UP	40S ribosomal protein
Rr702705	11.323	6.75914	1.32553	5.0992	3.41e-07	1.18e-06	UP	Cysteine-rich repeat secretory protein
Rr500036	94.5223	1.37427	0.270627	5.07809	3.81e-07	1.31e-06	UP	LL-diaminopimelate aminotransferase
Rr701263	165.504	-1.02211	0.201656	-5.06855	4.01e-07	1.38e-06	DOWN	MATH domain and coiled-coil domain-containing protein
Rr502891	72.0029	-1.34501	0.265609	-5.06387	4.11e-07	1.41e-06	DOWN	Transmembrane protein 45B-like
Rr101475	25.1738	-2.21669	0.437866	-5.06247	4.14e-07	1.42e-06	DOWN	G-box-binding factor
Rr304755	8.93363	-6.81149	1.34876	-5.05018	4.41e-07	1.5e-06	DOWN	PLATZ transcription factor
Rr100917	10.3244	6.62594	1.31757	5.02893	4.93e-07	1.68e-06	UP	hAT family C-terminal dimerisation region
Rr301822	102.25	-1.4496	0.288634	-5.02226	5.11e-07	1.74e-06	DOWN	Belongs to the terpene synthase family
Rr105858	303.132	-1.07073	0.213562	-5.01365	5.34e-07	1.81e-06	DOWN	Protein-tyrosine-phosphatase
Rr400299	15.9274	4.75665	0.952192	4.99547	5.87e-07	1.99e-06	UP	ion channel POLLUX-like
Rr700532	1287.45	-1.11279	0.222873	-4.99294	5.95e-07	2.01e-06	DOWN	Cystinosin homolog
Rr106778	206.02	-1.18213	0.236935	-4.98926	6.06e-07	2.05e-06	DOWN	-
Rr401141	25.9222	2.3039	0.461821	4.98874	6.08e-07	2.05e-06	UP	transcription factor
Rr100865	320.867	-1.12387	0.225894	-4.97521	6.52e-07	2.2e-06	DOWN	Serine threonine-protein kinase
Rr105360	147.487	-1.04793	0.210951	-4.96767	6.78e-07	2.28e-06	DOWN	Belongs to the helicase family. Dicer subfamily
Rr304753	45.0845	2.43273	0.49053	4.95939	7.07e-07	2.38e-06	UP	Belongs to the peptidase S10 family
Rr704621	27.636	-4.04335	0.81536	-4.95897	7.09e-07	2.38e-06	DOWN	Belongs to the glycosyl hydrolase 32 family
Rr503457	8.32052	-6.71033	1.35348	-4.95783	7.13e-07	2.39e-06	DOWN	zinc-binding in reverse transcriptase
Rr306589	16.1979	3.73753	0.755142	4.94945	7.44e-07	2.49e-06	UP	G-type lectin S-receptor-like serine threonine-protein kinase
Rr404123	163.275	1.58621	0.320684	4.94633	7.56e-07	2.53e-06	UP	Protein of unknown function (DUF1218)
Rr306877	248.577	-1.29208	0.261943	-4.93267	8.11e-07	2.71e-06	DOWN	Elongation factor
Rr502028	114.845	-1.08072	0.219185	-4.93065	8.2e-07	2.73e-06	DOWN	flavin-containing monooxygenase
Rr402866	222.781	7.33326	1.48895	4.92512	8.43e-07	2.81e-06	UP	UPF0496 protein At4g34320-like
Rr305127	9.44794	-6.89367	1.39995	-4.92424	8.47e-07	2.82e-06	DOWN	Recruits TFIIH to the initiation complex and stimulates the RNA polymerase II C-terminal domain kinase and DNA-dependent ATPase activities of TFIIH. Both TFIIH and TFIIE are required for promoter clearance by RNA polymerase
Rr200668	437.835	1.86221	0.378417	4.92104	8.61e-07	2.86e-06	UP	SWI complex, BAF60b domains
Rr702868	20.6421	-7.0505	1.43446	-4.9151	8.87e-07	2.95e-06	DOWN	Domain of unknown function (DUF4413)
Rr204985	9.49405	6.50428	1.32549	4.90708	9.24e-07	3.06e-06	UP	-
Rr200354	22.0063	-2.50781	0.513081	-4.88774	1.02e-06	3.38e-06	DOWN	squalene
Rr401594	235.599	-1.17648	0.241374	-4.87409	1.09e-06	3.62e-06	DOWN	tetratricopeptide repeat protein
Rr602274	17.4002	4.88063	1.00224	4.86973	1.12e-06	3.69e-06	UP	NA
Rr701895	1139.87	1.11657	0.229375	4.86789	1.13e-06	3.72e-06	UP	Belongs to the GST superfamily
Rr106507	140.74	1.16822	0.240585	4.85575	1.2e-06	3.94e-06	UP	phenolic glucoside malonyltransferase
Rr303629	84.7347	1.35614	0.279749	4.84769	1.25e-06	4.1e-06	UP	Belongs to the disease resistance NB-LRR family
Rr404213	121.707	1.89846	0.391898	4.84427	1.27e-06	4.16e-06	UP	-
Rr300108	263.456	2.66019	0.550583	4.83158	1.35e-06	4.42e-06	UP	LRR receptor-like serine threonine-protein kinase
Rr401321	90.8103	1.2694	0.263177	4.82338	1.41e-06	4.6e-06	UP	RNA recognition motif. (a.k.a. RRM, RBD, or RNP domain)
Rr401641	44.4009	2.00672	0.41641	4.81911	1.44e-06	4.7e-06	UP	-
Rr305672	34.8458	-2.09651	0.435101	-4.81844	1.45e-06	4.71e-06	DOWN	-
Rr502050	14.6612	6.1518	1.27693	4.81766	1.45e-06	4.72e-06	UP	Adenine phosphoribosyltransferase
Rr306812	26.1195	2.17943	0.452461	4.81683	1.46e-06	4.73e-06	UP	Protein of unknown function, DUF538
Rr304105	14.7556	6.15975	1.28014	4.81179	1.5e-06	4.85e-06	UP	Zinc finger BED domain-containing protein
Rr100255	84.4463	-1.66177	0.346281	-4.79891	1.6e-06	5.15e-06	DOWN	Zinc finger BED domain-containing protein
Rr502647	145.94	-1.01936	0.212566	-4.79549	1.62e-06	5.24e-06	DOWN	Endoplasmic reticulum-based factor for assembly of V-ATPase
Rr106072	16.182	3.28054	0.687003	4.77514	1.8e-06	5.76e-06	UP	Belongs to the multi antimicrobial extrusion (MATE) (TC 2.A.66.1) family
Rr603348	12.8859	-6.36204	1.3378	-4.75559	1.98e-06	6.33e-06	DOWN	Zinc finger BED domain-containing protein
Rr704572	67.2816	1.77183	0.372822	4.75248	2.01e-06	6.42e-06	UP	Kinase-like protein TMKL1
Rr403947	23.4508	-2.39089	0.504416	-4.73991	2.14e-06	6.82e-06	DOWN	Oxysterol-binding protein-related protein
Rr403026	29.404	2.18123	0.461079	4.73071	2.24e-06	7.12e-06	UP	Transcription factor
Rr502837	241.585	1.25226	0.264911	4.72711	2.28e-06	7.24e-06	UP	NA
Rr201332	13.7922	6.05916	1.28199	4.72638	2.29e-06	7.26e-06	UP	PAN-like domain
Rr401629	14.0696	4.56533	0.966525	4.72345	2.32e-06	7.35e-06	UP	glutamine amidotransferase YLR126C
Rr505403	53.2215	-2.1748	0.460504	-4.72265	2.33e-06	7.37e-06	DOWN	Belongs to the MCM family
Rr306738	47.5941	-1.54813	0.3282	-4.71704	2.39e-06	7.56e-06	DOWN	Protein trichome birefringence-like
Rr702117	60.0394	1.40479	0.297841	4.71659	2.4e-06	7.57e-06	UP	Pentatricopeptide repeat-containing protein
Rr204835	13.4164	6.02024	1.27667	4.71558	2.41e-06	7.6e-06	UP	Tyrosine kinase, catalytic domain
Rr404749	56.055	-1.66919	0.354823	-4.70427	2.55e-06	8.02e-06	DOWN	Belongs to the GroES chaperonin family
Rr403612	31.1741	2.22892	0.474171	4.70068	2.59e-06	8.15e-06	UP	RNA recognition motif
Rr705255	226.14	2.58869	0.551039	4.69783	2.63e-06	8.25e-06	UP	Lignin degradation and detoxification of lignin-derived products
Rr500177	39.7794	-1.93443	0.412514	-4.68937	2.74e-06	8.58e-06	DOWN	Myb-related protein 308-like
Rr105677	257.066	1.39456	0.297444	4.68847	2.75e-06	8.6e-06	UP	DEAD-box RNA helicase involved in various cellular processes at low temperature, including ribosome biogenesis, mRNA degradation and translation initiation
Rr701341	8.44561	-6.7331	1.43867	-4.68008	2.87e-06	8.95e-06	DOWN	MuDR family transposase
Rr704046	213.426	-1.07563	0.230159	-4.67344	2.96e-06	9.24e-06	DOWN	-
Rr203877	8.79252	-6.79155	1.45618	-4.66395	3.1e-06	9.63e-06	DOWN	Mediates both low-affinity uptake and efflux of sugar across the membrane
Rr100186	72.5643	1.76211	0.378981	4.64958	3.33e-06	1.03e-05	UP	FAD-NAD(P)-binding
Rr104974	9.15136	-6.8493	1.47553	-4.64193	3.45e-06	1.07e-05	DOWN	NA
Rr103777	221.049	-1.12345	0.243022	-4.62284	3.79e-06	1.17e-05	DOWN	2-aminoethanethiol dioxygenase-like
Rr104631	54.5482	1.88414	0.409951	4.596	4.31e-06	1.33e-05	UP	Belongs to the MIP aquaporin (TC 1.A.8) family
Rr102967	11.8314	-6.23858	1.36116	-4.58327	4.58e-06	1.41e-05	DOWN	G-type lectin S-receptor-like serine threonine-protein kinase
Rr602252	61.6731	2.32031	0.50626	4.58325	4.58e-06	1.41e-05	UP	mTERF
Rr501179	123.5	-1.36248	0.297404	-4.58123	4.62e-06	1.42e-05	DOWN	DNA-(apurinic or apyrimidinic site)
Rr300933	36.4392	-1.85614	0.406305	-4.56835	4.92e-06	1.5e-05	DOWN	Belongs to the protein kinase superfamily. Ser Thr protein kinase family
Rr402858	12.0627	-6.26323	1.37415	-4.55788	5.17e-06	1.58e-05	DOWN	NA
Rr404703	263.168	7.29218	1.60347	4.54776	5.42e-06	1.65e-05	UP	Heavy metal-associated isoprenylated plant protein
Rr105177	10.5767	-4.11908	0.906323	-4.54482	5.5e-06	1.68e-05	DOWN	-
Rr403226	15.1454	3.17152	0.697914	4.54428	5.51e-06	1.68e-05	UP	Cyclic nucleotide-gated ion channel 1-like
Rr100555	10.7192	-4.57198	1.01	-4.52672	5.99e-06	1.82e-05	DOWN	NA
Rr205616	983.485	1.08301	0.239279	4.52613	6.01e-06	1.82e-05	UP	GTP-binding protein
Rr105941	17.9392	-7.81873	1.72804	-4.52463	6.05e-06	1.83e-05	DOWN	ribonuclease T2 activity
Rr202586	17.2314	-4.52381	1.00071	-4.5206	6.17e-06	1.86e-05	DOWN	NA
Rr100672	13.1099	4.02221	0.891096	4.51377	6.37e-06	1.92e-05	UP	pectinesterase
Rr405005	359.936	2.3489	0.52071	4.51096	6.45e-06	1.94e-05	UP	Belongs to the UDP-glycosyltransferase family
Rr703967	11.733	5.82283	1.29267	4.50449	6.65e-06	2e-05	UP	Plant protein 1589 of unknown function (A_thal_3526)
Rr504863	10.0737	-6.98735	1.55269	-4.50014	6.79e-06	2.04e-05	DOWN	Plant protein of unknown function (DUF936)
Rr304135	106.699	1.2928	0.287721	4.49324	7.01e-06	2.1e-05	UP	Protein kinase 2B, chloroplastic-like
Rr404702	143.786	3.13033	0.700583	4.46818	7.89e-06	2.36e-05	UP	Heavy metal-associated isoprenylated plant protein
Rr400562	16.4534	-4.46458	0.99936	-4.46744	7.92e-06	2.36e-05	DOWN	Belongs to the RecA family
Rr204231	174.703	-1.11952	0.250822	-4.46339	8.07e-06	2.4e-05	DOWN	BTB POZ domain-containing protein
Rr503417	108.457	1.26115	0.282862	4.45853	8.25e-06	2.46e-05	UP	Receptor-like protein 2
Rr405144	135.341	1.0934	0.246133	4.4423	8.9e-06	2.64e-05	UP	Phytosulfokine receptor
Rr600257	70.2114	-1.08583	0.244502	-4.44101	8.95e-06	2.65e-05	DOWN	Belongs to the TRAFAC class myosin-kinesin ATPase superfamily. Myosin family
Rr404987	25.786	-4.23293	0.95399	-4.43708	9.12e-06	2.7e-05	DOWN	MLP-like protein
Rr106350	187.781	-1.06095	0.239584	-4.4283	9.5e-06	2.8e-05	DOWN	FDF
Rr602422	14.6015	3.33066	0.753596	4.41969	9.88e-06	2.91e-05	UP	Tropinone reductase homolog
Rr204477	62.3411	-1.61989	0.366717	-4.41728	1e-05	2.94e-05	DOWN	signal peptidase complex subunit
Rr103998	29.5434	2.40698	0.54574	4.41048	1.03e-05	3.03e-05	UP	ATP synthase protein
Rr505333	69.1905	1.15362	0.261657	4.40893	1.04e-05	3.05e-05	UP	Phosphopantothenate-cysteine ligase
Rr702199	11.1363	-4.63312	1.0519	-4.40452	1.06e-05	3.11e-05	DOWN	Sister chromatid cohesion protein
Rr201079	10.5799	-5.15779	1.17225	-4.3999	1.08e-05	3.17e-05	DOWN	Cell division cycle-associated 7-like protein
Rr501232	1295.63	3.58198	0.817149	4.38351	1.17e-05	3.41e-05	UP	Cytochrome p450
Rr104977	13.5879	-2.64446	0.606633	-4.35924	1.31e-05	3.79e-05	DOWN	Belongs to the 'GDSL' lipolytic enzyme family
Rr501214	7.40746	6.14443	1.41009	4.35747	1.32e-05	3.81e-05	UP	Sieve element occlusion C-terminus
Rr702162	842.375	1.25521	0.28849	4.35096	1.36e-05	3.92e-05	UP	PGAP1-like protein
Rr405000	70.9119	1.46447	0.336737	4.34901	1.37e-05	3.95e-05	UP	RNase H
Rr403175	11.7259	-7.20261	1.66391	-4.32873	1.5e-05	4.32e-05	DOWN	NA
Rr601577	79.1099	-1.50504	0.347967	-4.32525	1.52e-05	4.39e-05	DOWN	-
Rr205024	212.724	1.15361	0.267469	4.31305	1.61e-05	4.63e-05	UP	psbP domain-containing protein 5
Rr301659	10.4635	5.65562	1.31296	4.30754	1.65e-05	4.74e-05	UP	zinc transporter
Rr402793	56.4605	-1.38113	0.322574	-4.28159	1.86e-05	5.29e-05	DOWN	Belongs to the disease resistance NB-LRR family
Rr306346	61.4301	1.41016	0.329566	4.27886	1.88e-05	5.35e-05	UP	RecX family
Rr601786	62.8717	1.27191	0.297831	4.27057	1.95e-05	5.55e-05	UP	Belongs to the phosphoglycerate kinase family
Rr304137	126.64	1.62875	0.383044	4.25214	2.12e-05	6e-05	UP	Protein kinase 2B, chloroplastic-like
Rr402409	98.2522	-2.37206	0.558886	-4.24427	2.19e-05	6.19e-05	DOWN	TMV resistance protein N-like
Rr701948	22.0322	-5.63292	1.33006	-4.23507	2.28e-05	6.45e-05	DOWN	Plastocyanin-like domain protein
Rr105929	24.196	-4.73549	1.11875	-4.23285	2.31e-05	6.5e-05	DOWN	F-box protein
Rr301850	32.4787	2.22418	0.526606	4.22362	2.4e-05	6.76e-05	UP	Metal tolerance protein
Rr105128	17.0325	-6.77046	1.60334	-4.22273	2.41e-05	6.78e-05	DOWN	B3 domain-containing protein
Rr204308	6.36405	5.92602	1.40643	4.21351	2.51e-05	7.04e-05	UP	NA
Rr204213	323.638	1.7237	0.409402	4.2103	2.55e-05	7.13e-05	UP	-
Rr105232	9.55029	-3.96338	0.943409	-4.20113	2.66e-05	7.41e-05	DOWN	Belongs to the terpene cyclase mutase family
Rr403468	11.1391	-7.13206	1.69945	-4.1967	2.71e-05	7.55e-05	DOWN	Wall-associated receptor kinase C-terminal
Rr203233	43.0262	1.53861	0.368129	4.17954	2.92e-05	8.13e-05	UP	-
Rr306372	255.747	-1.2287	0.294139	-4.17727	2.95e-05	8.2e-05	DOWN	Mediator of RNA polymerase II transcription subunit 15a-like
Rr402307	5.48612	-6.10928	1.46354	-4.17431	2.99e-05	8.3e-05	DOWN	F-box protein At3g07870-like
Rr401425	9.33291	-5.88846	1.4185	-4.15119	3.31e-05	9.17e-05	DOWN	Catalyzes xyloglucan endohydrolysis (XEH) and or endotransglycosylation (XET). Cleaves and religates xyloglucan polymers, an essential constituent of the primary cell wall, and thereby participates in cell wall construction of growing tissues
Rr704790	59.8055	1.14779	0.276763	4.1472	3.37e-05	9.32e-05	UP	Cofactor assembly of complex C subunit B, CCB2/CCB4
Rr504154	40.4207	1.4161	0.341694	4.14435	3.41e-05	9.42e-05	UP	disulfide-isomerase
Rr401442	50.9177	1.51859	0.369092	4.1144	3.88e-05	0.000106934	UP	NAD(P)H-binding
Rr503006	41.2538	1.32848	0.323502	4.10656	4.02e-05	0.000110298	UP	Pentatricopeptide repeat-containing protein
Rr602048	11.4935	-3.16788	0.77436	-4.09097	4.3e-05	0.000117522	DOWN	Purple acid phosphatase
Rr200160	5.77022	5.78524	1.41749	4.08133	4.48e-05	0.000122386	UP	Amino acid permease
Rr602758	34.6993	-1.46861	0.359917	-4.08042	4.5e-05	0.000122723	DOWN	Cystinosin homolog
Rr403542	45.9879	-3.76075	0.921701	-4.08023	4.5e-05	0.000122723	DOWN	ABC transporter B family member
Rr404111	32.7766	-1.91385	0.470613	-4.06671	4.77e-05	0.000129679	DOWN	Lipid phosphate phosphatase
Rr201045	5.60916	5.7451	1.41291	4.06613	4.78e-05	0.000129876	UP	NA
Rr302217	764.911	2.39357	0.589108	4.06303	4.84e-05	0.000131356	UP	Belongs to the cytochrome P450 family
Rr301077	141.928	-1.10199	0.271561	-4.05798	4.95e-05	0.000134099	DOWN	NA
Rr305809	19.4169	2.22054	0.549581	4.04043	5.34e-05	0.000144401	UP	NA
Rr202620	64.1275	1.75836	0.435587	4.03675	5.42e-05	0.00014654	UP	NmrA-like family
Rr203254	11.9113	3.54186	0.877894	4.03449	5.47e-05	0.000147817	UP	Glutathione transferase GST 23-like
Rr701059	95.3062	-3.21471	0.798679	-4.02504	5.7e-05	0.000153731	DOWN	Belongs to the cytochrome P450 family
Rr104515	68.7719	1.53993	0.383315	4.0174	5.88e-05	0.00015849	UP	eIF-2 functions in the early steps of protein synthesis by forming a ternary complex with GTP and initiator tRNA
Rr402830	21.683	-2.63221	0.655734	-4.01414	5.97e-05	0.000160385	DOWN	squalene
Rr300650	10.1514	3.632	0.905566	4.01075	6.05e-05	0.000162396	UP	Stem-specific protein
Rr503761	19.6507	1.97788	0.493706	4.00619	6.17e-05	0.000165245	UP	RING-type E3 ubiquitin transferase
Rr500982	1628.88	-1.51294	0.377694	-4.00574	6.18e-05	0.000165397	DOWN	Belongs to the mitochondrial carrier (TC 2.A.29) family
Rr401079	238.216	-1.08501	0.271713	-3.99321	6.52e-05	0.000174225	DOWN	Transmembrane protein 230-like
Rr103654	9.25347	-4.95246	1.2407	-3.99167	6.56e-05	0.000175191	DOWN	Belongs to the class I-like SAM-binding methyltransferase superfamily. Cation-independent O- methyltransferase family
Rr400426	14.8631	2.78243	0.698036	3.98609	6.72e-05	0.000179187	UP	Belongs to the glycosyltransferase 2 family
Rr402169	5.07098	-5.99748	1.50582	-3.98288	6.81e-05	0.000181277	DOWN	DNA-directed 5'-3' RNA polymerase activity
Rr301082	77.3932	-1.18848	0.29877	-3.9779	6.95e-05	0.000184766	DOWN	Potassium channel
Rr202914	28.0274	-1.78458	0.449082	-3.97384	7.07e-05	0.00018776	DOWN	Disease resistance protein
Rr400981	9.05215	-4.91425	1.24026	-3.96226	7.42e-05	0.000196545	DOWN	NA
Rr105326	193.806	1.93087	0.48806	3.95621	7.61e-05	0.000201019	UP	UDP-Glycosyltransferase
Rr205233	70.7621	-1.05314	0.26646	-3.95234	7.74e-05	0.000204104	DOWN	NA
Rr505352	76.4545	-1.96079	0.497039	-3.94495	7.98e-05	0.000209909	DOWN	resistance protein
Rr505472	6.79417	-6.4143	1.62731	-3.94166	8.09e-05	0.000212607	DOWN	NA
Rr404090	10.9434	-3.09547	0.788172	-3.9274	8.59e-05	0.000225396	DOWN	Component of the origin recognition complex (ORC) that binds origins of replication
Rr503675	240.223	1.59866	0.407628	3.92187	8.79e-05	0.000230204	UP	Belongs to the helicase family
Rr700531	43.7924	1.51519	0.386391	3.92138	8.8e-05	0.000230449	UP	ATP synthase mitochondrial F1 complex assembly factor
Rr501128	340.54	1.27351	0.326403	3.90164	9.55e-05	0.000249143	UP	Nucleoside diphosphate kinase
Rr600580	5.42448	5.69826	1.46079	3.90081	9.59e-05	0.000249766	UP	Cyclin
Rr200530	104.936	1.23294	0.317322	3.88546	0.000102137	0.000264853	UP	Belongs to the iron ascorbate-dependent oxidoreductase family
Rr102609	13.7795	2.83984	0.731068	3.88451	0.000102536	0.000265639	UP	Sugar (and other) transporter
Rr204184	19.6264	-2.30665	0.595081	-3.87619	0.000106104	0.000274374	DOWN	Cyclin_C
Rr303380	24.0093	1.68523	0.43522	3.87213	0.000107889	0.000278731	UP	DEAD-box ATP-dependent RNA helicase
Rr402751	72.6284	1.414	0.365945	3.86396	0.000111562	0.000287952	UP	dual specificity protein phosphatase
Rr100308	4.36522	-5.77868	1.49629	-3.862	0.000112463	0.000289739	DOWN	ATP synthesis coupled proton transport
Rr105626	48.5321	-1.26838	0.328934	-3.85604	0.000115241	0.000296348	DOWN	Belongs to the cation transport ATPase (P-type) (TC 3.A.3) family. Type IV subfamily
Rr503562	55.8438	-1.70201	0.441847	-3.85204	0.000117137	0.00030067	DOWN	-
Rr702330	152.163	-1.10595	0.287645	-3.84486	0.000120622	0.000309045	DOWN	Histidine phosphatase superfamily (branch 1)
Rr705031	105.943	1.112	0.289648	3.83913	0.000123473	0.00031577	UP	NA
Rr306531	329.976	2.3221	0.605055	3.83784	0.000124122	0.000317137	UP	Belongs to the glycosyl hydrolase 1 family
Rr100907	19.9287	-1.84515	0.481112	-3.83518	0.000125471	0.000319997	DOWN	RNA polymerase III
Rr202200	4878.76	-1.73838	0.453423	-3.83391	0.000126121	0.00032136	DOWN	Belongs to the peroxidase family. Classical plant (class III) peroxidase subfamily
Rr103197	67.2851	1.4116	0.369086	3.82459	0.000130988	0.000333456	UP	2-oxoisovalerate dehydrogenase subunit alpha
Rr400773	81.6599	1.04682	0.274223	3.81741	0.000134862	0.000342692	UP	DNA mismatch repair protein
Rr700459	6.22555	-5.29587	1.38915	-3.81231	0.000137674	0.000349518	DOWN	B3 domain-containing
Rr405149	4.34304	-5.77273	1.51469	-3.81115	0.00013832	0.00035084	DOWN	Chromosome segregation in meiosis protein 3-like
Rr700238	48.4765	1.68586	0.443551	3.80082	0.000144216	0.00036513	UP	NAD(P)H-binding
Rr400615	13.9216	3.03197	0.80027	3.78868	0.000151448	0.000382744	UP	Cytochrome p450
Rr405157	10.3406	-5.12178	1.35681	-3.77485	0.000160101	0.000402784	DOWN	Belongs to the iron ascorbate-dependent oxidoreductase family
Rr204990	7.23426	5.11299	1.35537	3.7724	0.000161682	0.000406393	UP	Protein of unknown function (DUF3537)
Rr101674	15.6341	2.87564	0.764139	3.76323	0.000167729	0.000420835	UP	NA
Rr602396	115.1	-1.06337	0.28267	-3.76188	0.000168642	0.000422362	DOWN	f-box protein
Rr201571	70.5908	1.41437	0.376509	3.75654	0.000172277	0.000430693	UP	-
Rr202712	6.41482	-6.3315	1.68596	-3.75542	0.000173053	0.000431858	DOWN	Endochitinase
Rr502383	8.78998	3.8611	1.031	3.74502	0.000180378	0.000449331	UP	Leucine Rich repeat
Rr701412	22.183	-1.61104	0.432131	-3.72812	0.000192912	0.000478841	DOWN	Belongs to the class-I aminoacyl-tRNA synthetase family
Rr202452	12.207	-3.06034	0.821059	-3.72731	0.000193536	0.000479962	DOWN	alcohol dehydrogenase
Rr603706	12.7928	-3.34572	0.897885	-3.72622	0.000194372	0.000481607	DOWN	Belongs to the peroxidase family. Classical plant (class III) peroxidase subfamily
Rr204979	12.9449	-2.31301	0.621493	-3.7217	0.000197888	0.000489691	DOWN	cyclic nucleotide-gated ion channel
Rr404537	55.1936	-2.38834	0.644882	-3.70353	0.000212619	0.000525415	DOWN	Phosphate transporter PHO1 homolog 3-like
Rr300892	24.5344	1.71729	0.465243	3.69117	0.000223226	0.000550651	UP	Dof zinc finger protein
Rr306110	4.3874	-5.78493	1.56764	-3.69022	0.000224064	0.000552228	DOWN	Destroys radicals which are normally produced within the cells and which are toxic to biological systems
Rr701001	21.3399	1.95608	0.530115	3.68991	0.000224333	0.000552402	UP	Peptide chain release factor
Rr705069	96.2466	1.70324	0.46169	3.68913	0.00022502	0.000553276	UP	RING-H2 finger protein
Rr203344	4.98652	5.57702	1.51186	3.68883	0.000225284	0.000553276	UP	LRR receptor-like serine threonine-protein kinase
Rr502222	6.96896	5.05687	1.37688	3.67271	0.000239993	0.000588881	UP	taxadien-5-alpha-ol O-acetyltransferase activity
Rr703774	108.397	-1.06519	0.290158	-3.67108	0.000241532	0.000591615	DOWN	OTU domain-containing protein
Rr105949	7.14481	-6.49071	1.78008	-3.64631	0.00026603	0.000649907	DOWN	ribonuclease T2 activity
Rr105955	7.14481	-6.49071	1.78008	-3.64631	0.00026603	0.000649907	DOWN	ribonuclease T2 activity
Rr304855	93.3393	1.15054	0.316076	3.64007	0.000272562	0.000664698	UP	Heavy-metal-associated domain
Rr400762	69.0391	1.56253	0.429317	3.63956	0.000273105	0.00066544	UP	TMV resistance protein N-like
Rr203371	5.87702	-6.20815	1.70592	-3.63917	0.000273516	0.000665858	DOWN	Polygalacturonase-like
Rr202378	260.527	3.7331	1.02662	3.63631	0.000276568	0.0006727	UP	NA
Rr403641	11.5912	-2.83636	0.784026	-3.61769	0.00029724	0.000721092	DOWN	beta-1,4-xylosyltransferase IRX10
Rr304577	30.3057	2.5189	0.69863	3.60549	0.000311567	0.000754341	UP	Aldo/keto reductase family
Rr404072	6.83594	-6.42604	1.78237	-3.60533	0.000311758	0.000754341	DOWN	Cytochrome p450
Rr205456	12.0828	-2.89543	0.803725	-3.60251	0.000315163	0.000761916	DOWN	origin recognition complex subunit
Rr505110	12.5962	-2.2758	0.632986	-3.59534	0.000323969	0.000782528	DOWN	f-box protein
Rr505017	94.0888	1.83388	0.511199	3.5874	0.000333989	0.000805332	UP	-
Rr200978	60.0982	-1.41835	0.395807	-3.58343	0.000339115	0.000816984	DOWN	Belongs to the disease resistance NB-LRR family
Rr103468	8.93275	-2.75807	0.77082	-3.5781	0.000346103	0.0008331	DOWN	L-galactose dehydrogenase
Rr400485	9.1131	-3.26187	0.912457	-3.57482	0.000350475	0.000842896	DOWN	DDE superfamily endonuclease
Rr102052	179.803	1.07049	0.299523	3.57396	0.00035162	0.000844919	UP	Cysteine-rich and transmembrane domain-containing protein
Rr104464	4.1678	5.31676	1.49088	3.56618	0.000362222	0.000868897	UP	Thionin-like protein 2
Rr400999	4.28885	5.35916	1.50629	3.55785	0.000373899	0.000894675	UP	disease resistance
Rr200817	5.40571	-5.09056	1.43081	-3.55783	0.000373932	0.000894675	DOWN	Belongs to the Ca(2 ) cation antiporter (CaCA) (TC 2.A.19) family
Rr502335	5.23909	-5.04167	1.42008	-3.55026	0.000384852	0.000920012	DOWN	F-box FBD LRR-repeat protein
Rr103695	7.37245	-3.20199	0.902929	-3.54623	0.000390782	0.000931788	DOWN	Sodium/calcium exchanger protein
Rr400611	139.163	-6.00699	1.69813	-3.53742	0.000404054	0.000960965	DOWN	Cytochrome p450
Rr600009	5.94767	-6.22751	1.77662	-3.50525	0.000456177	0.00108032	DOWN	-
Rr703292	50.4067	1.14879	0.328354	3.49863	0.000467655	0.00110656	UP	-
Rr100633	8.2543	3.30134	0.944265	3.4962	0.000471932	0.00111573	UP	Lachrymatory-factor synthase-like
Rr104506	4.04676	5.27297	1.5101	3.49181	0.000479767	0.00113299	UP	Late embryogenesis abundant protein
Rr305310	66.8025	-2.24905	0.644123	-3.49165	0.000480047	0.00113299	DOWN	Belongs to the MIP aquaporin (TC 1.A.8) family
Rr404933	8.701	-2.72356	0.782609	-3.48011	0.000501207	0.00117894	DOWN	-
Rr703426	40.4188	-1.25637	0.363082	-3.46028	0.000539619	0.00126822	DOWN	Arabinogalactan peptide
Rr404252	22.3352	2.1788	0.63173	3.44895	0.000562769	0.0013179	UP	transcription factor
Rr700118	3.61509	-5.5061	1.59653	-3.44878	0.000563123	0.0013179	DOWN	-
Rr105112	111.149	2.47057	0.719468	3.43389	0.000594992	0.00139014	UP	Belongs to the 'GDSL' lipolytic enzyme family
Rr201580	43.1167	-1.42101	0.413856	-3.4336	0.00059563	0.00139047	DOWN	TMV resistance protein N-like
Rr104686	3.9025	5.22061	1.52975	3.41272	0.000643187	0.00149522	UP	histidine-containing phosphotransfer protein
Rr701885	4.28693	-5.75592	1.68842	-3.40907	0.00065185	0.0015141	DOWN	Belongs to the protein kinase superfamily. Ser Thr protein kinase family
Rr306076	1002.58	1.60683	0.471432	3.40839	0.000653472	0.0015166	UP	Removal of H(2)O(2), oxidation of toxic reductants, biosynthesis and degradation of lignin, suberization, auxin catabolism, response to environmental stresses such as wounding, pathogen attack and oxidative stress. These functions might be dependent on each isozyme isoform in each plant tissue
Rr701282	350.312	1.44319	0.424592	3.39901	0.00067631	0.0015683	UP	resistance protein
Rr205059	58.1228	-1.03381	0.30462	-3.39378	0.00068935	0.0015972	DOWN	Tubulin is the major constituent of microtubules. It binds two moles of GTP, one at an exchangeable site on the beta chain and one at a non-exchangeable site on the alpha chain
Rr300916	72.836	-2.0969	0.619217	-3.38638	0.000708207	0.00163817	DOWN	Lysyl-tRNA synthetase
Rr104271	29.5341	1.43716	0.425197	3.37998	0.000724904	0.0016754	UP	Cucumber peeling cupredoxin-like
Rr601016	7.13486	4.16182	1.23173	3.37885	0.000727906	0.00168094	UP	NA
Rr106117	17.886	-2.97078	0.880944	-3.37227	0.000745512	0.00172018	DOWN	G-type lectin S-receptor-like serine threonine-protein kinase
Rr301305	1770.06	1.02565	0.30443	3.36908	0.000754201	0.00173878	UP	cationic amino acid transporter
Rr502272	24.1932	2.39904	0.715184	3.35444	0.000795271	0.00183044	UP	NAC transcription factor
Rr505263	14.0456	-2.84957	0.850412	-3.35082	0.000805738	0.001853	DOWN	Encoded by
Rr700896	42.3137	1.1376	0.339611	3.34972	0.000808933	0.00185575	UP	Catalyzes the epimerization of the S- and R-forms of NAD(P)HX, a damaged form of NAD(P)H that is a result of enzymatic or heat-dependent hydration. This is a prerequisite for the S- specific NAD(P)H-hydrate dehydratase to allow the repair of both epimers of NAD(P)HX
Rr703681	42.3137	1.1376	0.339611	3.34972	0.000808933	0.00185575	UP	Catalyzes the epimerization of the S- and R-forms of NAD(P)HX, a damaged form of NAD(P)H that is a result of enzymatic or heat-dependent hydration. This is a prerequisite for the S- specific NAD(P)H-hydrate dehydratase to allow the repair of both epimers of NAD(P)HX
Rr204663	28.4719	1.99271	0.596926	3.33829	0.000842971	0.00192907	UP	Cytokinin dehydrogenase
Rr702410	47.0961	1.45823	0.437475	3.33328	0.000858279	0.00196248	UP	disease resistance
Rr602941	19.5035	-1.80871	0.542778	-3.33232	0.000861238	0.00196764	DOWN	NA
Rr402292	104.613	2.35108	0.706838	3.32619	0.000880416	0.00200816	UP	NA
Rr305670	22.6187	-1.74851	0.527895	-3.31224	0.000925537	0.00210762	DOWN	Required for maturation of ribosomal RNAs and formation of the large ribosomal subunit
Rr106583	148.011	-1.32113	0.399363	-3.30809	0.000939351	0.00213385	DOWN	mitochondrial saccharopine dehydrogenase-like oxidoreductase
Rr703233	4.19581	5.32519	1.61337	3.30067	0.000964558	0.00218932	UP	Belongs to the protein kinase superfamily. Ser Thr protein kinase family
Rr704254	3.85008	5.20377	1.57729	3.29919	0.000969658	0.0021991	UP	Lignin degradation and detoxification of lignin-derived products
Rr700670	194.928	1.35415	0.412382	3.28374	0.00102441	0.00231385	UP	resistance protein
Rr404581	31.9709	-1.57132	0.47896	-3.28069	0.00103554	0.0023368	DOWN	GMC oxidoreductase
Rr53813	51.1452	-1.48968	0.454725	-3.27601	0.00105283	0.00237074	DOWN	TMV resistance protein
Rr200339	42.9658	-1.96062	0.598586	-3.27543	0.00105503	0.00237148	DOWN	resistance protein
Rr301579	14.0645	2.08954	0.638684	3.27163	0.00106928	0.00240157	UP	Protein PHLOEM PROTEIN 2-LIKE A9-like
Rr205103	3.74064	5.16045	1.57754	3.27121	0.00107087	0.0024032	UP	RNA polymerase II transcription regulator recruiting activity
Rr700373	7.17455	-3.50628	1.07267	-3.26874	0.00108027	0.0024204	DOWN	Ribonuclease H protein
Rr304687	6.56336	4.02432	1.23407	3.26102	0.00111013	0.00248531	UP	Signal recognition particle 14 kDa
Rr505271	7.16553	4.14555	1.27151	3.26034	0.00111279	0.00248926	UP	Belongs to the glycosyl hydrolase 5 (cellulase A) family
Rr600948	55.0782	2.06103	0.633247	3.2547	0.00113511	0.00253511	UP	NA
Rr502868	5.74946	-5.18181	1.59262	-3.25364	0.00113938	0.00254261	DOWN	Isoflavone reductase homolog
Rr300352	6.7479	3.44269	1.05894	3.25106	0.00114977	0.00256359	UP	Nuclear transport factor
Rr600082	31.0271	-1.34805	0.416011	-3.24041	0.00119357	0.00265502	DOWN	Tetratricopeptide repeats
Rr601652	32.2761	-1.56192	0.482259	-3.23875	0.00120055	0.00266842	DOWN	Belongs to the MCM family
Rr704326	19.9054	1.66723	0.515475	3.23436	0.00121917	0.00270548	UP	AAA domain (Cdc48 subfamily)
Rr204455	76.3747	1.00397	0.311347	3.2246	0.0012615	0.00279496	UP	Belongs to the enoyl-CoA hydratase isomerase family
Rr303720	49.4191	-1.46099	0.453155	-3.22405	0.00126392	0.0027981	DOWN	Belongs to the universal ribosomal protein uS8 family
Rr305907	41.731	1.50459	0.467097	3.22115	0.00127679	0.00282436	UP	NAD(P)H-binding
Rr302322	137.049	-1.94779	0.60518	-3.21852	0.00128852	0.00284804	DOWN	LRR receptor-like serine threonine-protein kinase
Rr306341	3.44773	5.04322	1.56802	3.2163	0.00129856	0.00286795	UP	Belongs to the TRAFAC class myosin-kinesin ATPase superfamily. Kinesin family
Rr601689	27.3085	-1.37408	0.427995	-3.21051	0.00132502	0.00292175	DOWN	rRNA processing
Rr700909	139.137	1.30226	0.406526	3.20339	0.00135822	0.00299022	UP	PAN-like domain
Rr200824	186.226	1.18871	0.371547	3.19935	0.00137736	0.00302997	UP	Belongs to the UDP-glycosyltransferase family
Rr304466	3.56737	-5.48976	1.71859	-3.19435	0.00140146	0.00308057	DOWN	Belongs to the class I-like SAM-binding methyltransferase superfamily. C5-methyltransferase family
Rr303844	4.83155	-4.92406	1.54297	-3.19129	0.00141641	0.00311097	DOWN	ribonuclease H protein
Rr403216	136.501	-1.15101	0.361703	-3.1822	0.00146162	0.00320269	DOWN	Heavy-metal-associated domain
Rr602648	15.0445	-1.902	0.598019	-3.18051	0.00147018	0.00321891	DOWN	Polygalacturonase
Rr403949	85.6463	1.27466	0.400872	3.17971	0.00147423	0.00322525	UP	D-cysteine desulfhydrase 2
Rr701340	38.844	-1.99601	0.628075	-3.17798	0.00148305	0.00324199	DOWN	-
Rr403098	3.18654	-5.3276	1.68085	-3.16958	0.00152659	0.00333193	DOWN	-
Rr704385	58.0094	1.17092	0.369638	3.16775	0.00153624	0.00335037	UP	-
Rr502297	262.579	1.82577	0.577472	3.16166	0.00156872	0.00341854	UP	NA
Rr107059	37.5392	-1.39468	0.443086	-3.14765	0.00164588	0.00357548	DOWN	Belongs to the 'GDSL' lipolytic enzyme family
Rr505354	10.8682	-6.11517	1.94891	-3.13773	0.0017026	0.00369006	DOWN	resistance protein
Rr702435	4.78072	4.4928	1.43248	3.13637	0.00171052	0.00370154	UP	Glutamate receptor
Rr603290	3.05306	-5.26163	1.67762	-3.13637	0.00171055	0.00370154	DOWN	-
Rr104241	9.15729	-2.7857	0.88905	-3.13335	0.00172825	0.00373693	DOWN	SNF1-related protein kinase regulatory subunit gamma-like
Rr303317	8.93823	3.08624	0.986513	3.12843	0.00175743	0.00379708	UP	Belongs to the glycosyl hydrolase 1 family
Rr704280	416.986	-1.75479	0.562567	-3.11926	0.00181308	0.00390822	DOWN	Belongs to the protein kinase superfamily. Ser Thr protein kinase family
Rr201734	9.41096	-5.90552	1.89389	-3.1182	0.00181957	0.00391917	DOWN	resistance protein
Rr301742	3.27844	-5.36249	1.72748	-3.10422	0.0019078	0.00409338	DOWN	NA
Rr600985	9.4773	-2.64473	0.852281	-3.10312	0.00191492	0.00410551	DOWN	Cell division control protein 2
Rr301371	51.9945	1.80387	0.58225	3.0981	0.00194767	0.0041661	UP	Wall-associated receptor kinase
Rr701264	2.87019	-5.17175	1.68292	-3.07308	0.00211865	0.00452488	DOWN	pumilio homolog
Rr105116	24.3565	-1.65233	0.53774	-3.07273	0.00212108	0.00452659	DOWN	Belongs to the 'GDSL' lipolytic enzyme family
Rr701424	10.6258	-1.98025	0.648378	-3.05416	0.00225692	0.00480913	DOWN	MuDR family transposase
Rr202734	44.9015	1.18246	0.387381	3.05246	0.00226976	0.00483278	UP	Cytochrome p450
Rr504319	2.86851	-5.17113	1.70119	-3.03971	0.00236805	0.00503822	DOWN	disease resistance protein
Rr105332	392.371	6.4134	2.11257	3.03583	0.00239875	0.00509962	UP	Glucan endo-1,3-beta-glucosidase, basic
Rr204143	3.03257	4.85695	1.60337	3.02922	0.00245186	0.00520856	UP	MO25-like protein At5g47540
Rr204716	11.2723	-2.05948	0.680721	-3.02544	0.00248273	0.00527013	DOWN	-
Rr304390	262.942	-1.31177	0.433915	-3.02311	0.00250194	0.00530281	DOWN	The coatomer is a cytosolic protein complex that binds to dilysine motifs and reversibly associates with Golgi non- clathrin-coated vesicles, which further mediate biosynthetic protein transport from the ER, via the Golgi up to the trans Golgi network. Coatomer complex is required for budding from Golgi membranes, and is essential for the retrograde Golgi-to-ER transport of dilysine-tagged protei…
Rr602693	5.46067	-4.1731	1.38124	-3.02128	0.00251712	0.00533093	DOWN	Glutamate receptor
Rr204635	67.7925	-2.16098	0.717571	-3.01152	0.00259943	0.00549273	DOWN	Plant transposase (Ptta/En/Spm family)
Rr704812	3.75695	-5.56395	1.84846	-3.01005	0.00261203	0.00551517	DOWN	Ctf8
Rr700100	3.71632	-5.54987	1.84439	-3.00906	0.00262059	0.00552904	DOWN	DDE superfamily endonuclease
Rr202431	3.02697	4.85472	1.61503	3.00595	0.00264748	0.00558156	UP	Pleckstrin homology domain-containing family A member
Rr405142	13.6952	1.9327	0.643121	3.00519	0.00265413	0.00559134	UP	Myo-inositol oxygenase
Rr304574	3.16562	4.91972	1.63792	3.00364	0.00266772	0.00561572	UP	Wall-associated receptor kinase
Rr301110	5.10072	-4.0586	1.35816	-2.98831	0.00280523	0.00586529	DOWN	SPX and EXS domain-containing protein
Rr503511	6.24988	-2.93314	0.983614	-2.98201	0.00286367	0.00598299	DOWN	transcription factor
Rr303412	28.4912	1.13439	0.381699	2.97195	0.00295916	0.00616398	UP	Leucine-rich repeat receptor-like protein kinase
Rr202087	346.486	-2.06066	0.701351	-2.93813	0.00330197	0.00682701	DOWN	Lignin degradation and detoxification of lignin-derived products
Rr401663	19.8935	1.53733	0.523872	2.93455	0.00334027	0.00688575	UP	-
Rr700343	17.2093	-1.64329	0.560231	-2.93324	0.00335449	0.00690484	DOWN	Protein of unknown function (DUF616)
Rr400993	3.67781	5.13829	1.7521	2.93265	0.00336081	0.00691275	UP	disease resistance
Rr700921	3.35412	-5.40175	1.84365	-2.92992	0.0033905	0.00696866	DOWN	disease resistance
Rr200614	24.0702	3.34407	1.14583	2.91848	0.00351742	0.00720907	UP	DNA-directed DNA polymerase activity
Rr100858	3.34722	-5.3991	1.85168	-2.91579	0.00354792	0.0072654	DOWN	caffeoyl-CoA O-methyltransferase
Rr100728	78.7596	1.02609	0.352466	2.91118	0.00360064	0.00735713	UP	Protein of unknown function (DUF3531)
Rr200352	3.56119	-4.46344	1.53372	-2.91021	0.00361187	0.00737468	DOWN	squalene
Rr702540	37.6001	-1.2214	0.419985	-2.9082	0.0036351	0.00741124	DOWN	Belongs to the disease resistance NB-LRR family
Rr701212	20.1387	1.33691	0.461232	2.89857	0.00374871	0.0076317	UP	microtubule binding
Rr402190	6.85658	-2.52907	0.878331	-2.8794	0.00398427	0.0080935	DOWN	dCTP pyrophosphatase 1-like
Rr405053	10.1495	1.94937	0.678056	2.87494	0.00404101	0.00820279	UP	5-formyltetrahydrofolate cyclo-ligase
Rr202767	104.234	-1.1262	0.391816	-2.8743	0.00404925	0.00821352	DOWN	Histidine phosphatase superfamily (branch 1)
Rr201260	4.38838	4.36562	1.52007	2.87199	0.00407893	0.00826771	UP	NA
Rr204926	10.0575	-1.99144	0.693948	-2.86972	0.00410833	0.00832123	DOWN	Histidine kinase
Rr102656	2.89405	-5.18261	1.80765	-2.86704	0.00414333	0.00837993	DOWN	NA
Rr603816	25.1122	-1.93708	0.678151	-2.85642	0.0042845	0.00864661	DOWN	Adenylyl-sulfate kinase
Rr107265	2.69757	-5.08105	1.78225	-2.85092	0.00435934	0.00879129	DOWN	Pollen proteins Ole e I like
Rr303429	12.3671	2.16827	0.761035	2.84911	0.00438421	0.00882865	UP	Belongs to the TRAFAC class myosin-kinesin ATPase superfamily. Kinesin family
Rr304939	36.0401	1.51028	0.532166	2.838	0.00453976	0.00912211	UP	-
Rr102513	3102.72	-1.38743	0.490705	-2.82743	0.00469237	0.00940839	DOWN	LRR receptor-like serine threonine-protein kinase
Rr702244	35.6924	1.06333	0.376133	2.827	0.00469861	0.00941413	UP	Phosphatidylinositol N-acetylglucosaminyltransferase subunit P-like
Rr703515	198.508	-1.13119	0.400396	-2.82518	0.0047254	0.009461	DOWN	Transcriptional Coactivator p15 (PC4)
Rr200038	24.0597	1.18213	0.42021	2.81319	0.00490527	0.00979296	UP	inactive tRNA-specific adenosine deaminase-like protein 3 isoform X1
Rr602827	25.2077	-1.62735	0.578537	-2.81288	0.00490997	0.00979532	DOWN	receptor-like protein kinase
Rr503892	22.0858	1.22809	0.439057	2.7971	0.0051564	0.0102576	UP	Zinc finger BED domain-containing protein RICESLEEPER
Rr105516	6.74828	2.59984	0.937259	2.77388	0.00553922	0.0109799	UP	-
Rr700635	22.5218	-1.5809	0.571491	-2.76627	0.00567015	0.0112234	DOWN	resistance protein
Rr602494	9.86171	-1.94733	0.706789	-2.75519	0.00586589	0.011578	DOWN	Protein of unknown function (DUF620)
Rr200015	2.73326	4.7079	1.71178	2.75029	0.00595425	0.011744	UP	NA
Rr104056	3.89425	-3.6537	1.32962	-2.74794	0.00599716	0.0118203	DOWN	Cytochrome p450
Rr304170	8.65434	-3.1742	1.15717	-2.74306	0.00608688	0.0119802	DOWN	oxidoreductase activity
Rr701518	5.18078	-6.02778	2.2078	-2.73022	0.0063292	0.0124308	DOWN	receptor-like protein kinase
Rr105524	8.42802	2.20137	0.810839	2.71493	0.00662907	0.0129558	UP	tetratricopeptide repeat protein
Rr102548	16.4398	-1.4278	0.529271	-2.69767	0.0069826	0.0136085	DOWN	NA
Rr200687	2.26547	-4.83386	1.79316	-2.69572	0.00702365	0.0136789	DOWN	Belongs to the cyclin family
Rr100076	18.2137	1.5743	0.584755	2.69223	0.00709753	0.0138035	UP	Protein SDA1 homolog
Rr403683	6.34853	-2.95475	1.09816	-2.69063	0.00713167	0.0138602	DOWN	NA
Rr704710	5.16182	3.01664	1.12165	2.68947	0.00715655	0.0138892	UP	alpha-L-fucosidase 1-like
Rr501129	20.663	-1.2368	0.463922	-2.66596	0.00767689	0.0148164	DOWN	-
Rr201281	2.43874	4.54401	1.70465	2.66566	0.00768381	0.0148195	UP	F-box kelch-repeat protein At3g23880-like
Rr102986	2.79861	-5.14043	1.93103	-2.66201	0.00776747	0.0149602	DOWN	Receptor protein kinase
Rr402041	4.52938	3.44892	1.30494	2.64298	0.00821806	0.0158061	UP	LRR receptor-like serine threonine-protein kinase
Rr301578	24.457	-1.26901	0.482538	-2.62987	0.00854176	0.0163948	DOWN	Ribonuclease H2 subunit C-like
Rr200798	54.3263	1.97597	0.751577	2.62909	0.00856133	0.016421	UP	NA
Rr702341	6.10884	-3.29628	1.26258	-2.61075	0.00903436	0.0172926	DOWN	homeobox-leucine zipper protein
Rr306303	22.347	-1.67713	0.643726	-2.60534	0.00917821	0.0175438	DOWN	Amino acid permease
Rr500493	21.3051	1.21316	0.467315	2.59602	0.00943119	0.0180027	UP	Component of the coenzyme Q biosynthetic pathway. May play a role in organizing a multi-subunit COQ enzyme complex required for coenzyme Q biosynthesis. Required for steady-state levels of other COQ polypeptides
Rr602063	2.25876	-4.83012	1.86226	-2.59369	0.00949518	0.0181124	DOWN	Protein ABSCISIC ACID-INSENSITIVE
Rr100658	6.04337	3.28567	1.27734	2.57227	0.0101034	0.0192331	UP	Protein of unknown function (DUF3531)
Rr404366	4.45828	3.42078	1.33375	2.56478	0.0103241	0.0196263	UP	NA
Rr300399	48.8305	1.24276	0.486438	2.55481	0.0106246	0.0201563	UP	Cysteine-rich receptor-like protein kinase
Rr401902	14.5885	1.50322	0.589686	2.54919	0.0107975	0.0204704	UP	NA
Rr204161	1047.4	2.28349	0.902821	2.52928	0.0114296	0.0216099	UP	RESISTANCE protein
Rr105127	21.0178	1.11291	0.440499	2.52647	0.0115214	0.0217688	UP	Belongs to the 'GDSL' lipolytic enzyme family
Rr100297	2.29968	4.4588	1.76522	2.52592	0.0115396	0.0217884	UP	NA
Rr502717	4.72353	2.88416	1.14347	2.52229	0.0116592	0.0219844	UP	-
Rr703734	207.596	1.0585	0.423043	2.50212	0.0123453	0.0232152	UP	Cyclic nucleotide-gated ion channel 1-like
Rr104002	7.81633	-2.33104	0.933137	-2.49807	0.012487	0.0234467	DOWN	-
Rr305182	29.1408	1.24834	0.49976	2.49788	0.0124937	0.0234467	UP	NA
Rr107271	107.115	1.19487	0.47922	2.49337	0.0126538	0.0237153	UP	Glycerophosphodiester phosphodiesterase
Rr403503	116.278	1.27093	0.51086	2.48783	0.0128526	0.0240554	UP	Belongs to the ABC transporter superfamily. ABCG family. PDR (TC 3.A.1.205) subfamily
Rr500123	17.8083	-1.78513	0.719269	-2.48187	0.0130696	0.0244287	DOWN	Belongs to the eukaryotic ribosomal protein eL42 family
Rr500573	4.60841	2.82995	1.14719	2.46686	0.0136305	0.025426	UP	Glutamate receptor
Rr403669	9.02289	-2.54206	1.03199	-2.46326	0.0137681	0.0256483	DOWN	Belongs to the iron ascorbate-dependent oxidoreductase family
Rr201813	29.9566	-1.15738	0.473914	-2.44218	0.0145988	0.0270511	DOWN	Transcription initiation factor TFIID subunit
Rr503427	7.96604	-2.19351	0.900878	-2.43485	0.0148978	0.0275684	DOWN	Cleavage and polyadenylation specificity factor subunit
Rr304790	7.07112	2.68803	1.10688	2.42847	0.0151625	0.0280179	UP	DEAD-box ATP-dependent RNA helicase
Rr205145	14.0296	1.41944	0.584528	2.42836	0.0151674	0.0280179	UP	Uncharacterised protein family (UPF0203)
Rr403383	27.306	-1.07201	0.44147	-2.42827	0.0151709	0.0280179	DOWN	The GINS complex plays an essential role in the initiation of DNA replication
Rr202738	6.03143	-3.23823	1.33967	-2.41718	0.0156412	0.0288481	DOWN	flavin-containing monooxygenase
Rr302252	4.80237	2.8781	1.19102	2.4165	0.0156705	0.0288665	UP	Transcriptional adapter
Rr301662	123.875	-1.20717	0.499561	-2.41647	0.0156719	0.0288665	DOWN	Zinc transporter
Rr702482	7.9364	-2.98931	1.2389	-2.41288	0.015827	0.029133	DOWN	Apoptosis antagonizing transcription factor
Rr603439	8.15727	-1.89954	0.788376	-2.40944	0.015977	0.0293897	DOWN	NA
Rr204133	2.58459	-3.97869	1.65935	-2.39774	0.0164965	0.0302712	DOWN	NA
Rr304829	3.67324	-4.51141	1.88158	-2.39767	0.0164997	0.0302712	DOWN	Vacuolar amino acid transporter 1-like
Rr403839	3.2961	-3.37662	1.4121	-2.3912	0.0167935	0.0307697	DOWN	ENT
Rr301343	8.97564	-1.64906	0.691316	-2.38539	0.0170611	0.0312189	DOWN	LRR receptor-like serine threonine-protein kinase
Rr105861	15.3145	-1.35166	0.569347	-2.37406	0.0175935	0.0320878	DOWN	Mitochondrial pyruvate carrier
Rr300506	11.2716	-1.5274	0.644866	-2.36856	0.0178575	0.0325348	DOWN	Serine threonine-protein kinase
Rr200342	4.35505	-2.70604	1.15527	-2.34234	0.0191631	0.0347682	DOWN	squalene
Rr203878	2.19625	4.38916	1.87406	2.34206	0.0191775	0.0347718	UP	Belongs to the peptidase A1 family
Rr503684	44.1149	1.03296	0.441624	2.33901	0.0193348	0.0350341	UP	Belongs to the class-I aminoacyl-tRNA synthetase family
Rr504665	3.15438	-3.32212	1.42261	-2.33522	0.0195319	0.0353452	DOWN	Pyruvate phosphate dikinase, PEP/pyruvate binding domain
Rr200408	43.5635	-9.09805	3.90792	-2.3281	0.0199066	0.0359299	DOWN	PPIases accelerate the folding of proteins. It catalyzes the cis-trans isomerization of proline imidic peptide bonds in oligopeptides
Rr200349	7.91905	2.83399	1.21936	2.32416	0.0201171	0.0362628	UP	TMV resistance protein N-like
Rr200661	3.63701	-3.54421	1.52733	-2.32052	0.0203127	0.0365918	DOWN	3-oxo-Delta(4,5)-steroid 5-beta-reductase-like
Rr602665	3.70858	3.12892	1.35231	2.31376	0.0206807	0.0371899	UP	disease resistance
Rr305842	3.85425	-4.58316	2.00756	-2.28296	0.022433	0.0401516	DOWN	DDE superfamily endonuclease
Rr600166	3.84935	-4.58557	2.00894	-2.28258	0.0224554	0.0401658	DOWN	NA
Rr303883	22.5511	1.02352	0.448561	2.28179	0.022502	0.0402235	UP	NA
Rr402772	20.6357	1.14222	0.500655	2.28145	0.0225219	0.0402332	UP	Ribosomal protein L34e superfamily protein
Rr101591	4.48592	2.78048	1.22292	2.27365	0.0229872	0.040933	UP	Protein kinase domain
Rr702413	11.0752	1.52267	0.671725	2.26681	0.0234019	0.0415917	UP	disease resistance
Rr200346	6.12008	2.78236	1.22879	2.26431	0.0235553	0.0418377	UP	TMV resistance protein N-like
Rr503403	71.1057	1.4193	0.62702	2.26357	0.0236008	0.0418919	UP	resistance protein
Rr106544	2.4034	-3.86618	1.71403	-2.25561	0.0240949	0.0426503	DOWN	Probably involved in the RNA silencing pathway and required for the generation of small interfering RNAs (siRNAs)
Rr501616	1036.51	-1.3055	0.578962	-2.2549	0.0241394	0.0426846	DOWN	Monodehydroascorbate reductase
Rr602356	2.61128	3.57663	1.59897	2.23684	0.0252968	0.0446179	UP	LRR receptor-like serine threonine-protein kinase
Rr701310	2.96647	-3.2243	1.44377	-2.23324	0.0255329	0.0449773	DOWN	Membrane protease stomatin prohibitin family protein
Rr402840	2.96787	-5.22451	2.34756	-2.22551	0.0260472	0.0457675	DOWN	source UniProtKB
Rr700963	11.1921	-1.75077	0.786786	-2.22522	0.0260666	0.0457728	DOWN	-
Rr701534	10.144	1.50359	0.678365	2.21648	0.0266584	0.046694	UP	(NAC) domain-containing protein

## Sheet: DEGs of Fruits Vs roots
gene_id	baseMean	log2FoldChange	lfcSE	stat	pvalue	padj	change	Description	Preferred_name	PFAMs
Rr202452	48747	11.9261	0.251337	47.4509	0	0	UP	alcohol dehydrogenase	-	ADH_N,ADH_zinc_N
Rr202663	341557	-13.3584	0.239295	-55.824	0	0	DOWN	Belongs to the class I-like SAM-binding methyltransferase superfamily. Cation-independent O- methyltransferase family	-	Dimerisation,Methyltransf_2
Rr103035	16404	-8.70881	0.245783	-35.433	5.31e-275	5.04e-272	DOWN	dehydrogenase	-	ADH_N,ADH_zinc_N
Rr502365	3180.75	-7.30838	0.224125	-32.6085	3.1e-233	2.21e-230	DOWN	Domain of unknown function (DUF4281)	-	DUF4281
Rr705079	11617.6	11.1852	0.344678	32.4513	5.2e-231	2.96e-228	UP	Cyclic nucleotide-gated ion channel 1-like	-	Ion_trans,cNMP_binding
Rr302798	14662.3	-7.89319	0.24434	-32.3042	6.11e-229	2.9e-226	DOWN	NAC domain-containing protein	-	NAM
Rr504327	10713.3	-11.3909	0.39321	-28.9691	1.61e-184	6.57e-182	DOWN	Belongs to the 'GDSL' lipolytic enzyme family	-	Lipase_GDSL
Rr503733	2004.1	-4.92691	0.175128	-28.1332	3.84e-174	1.37e-171	DOWN	SWI SNF-related matrix-associated actin-dependent regulator of chromatin subfamily A member 3-like	-	HIRAN,Helicase_C,SNF2_N,zf-C3HC4,zf-C3HC4_3
Rr103204	3513.61	-10.4607	0.377319	-27.7236	3.62e-169	1.15e-166	DOWN	2-oxoisovalerate dehydrogenase subunit alpha	-	E1_dh
Rr304815	4518.79	-5.36234	0.20026	-26.7769	6e-158	1.71e-155	DOWN	Protein of unknown function (DUF1635)	-	DUF1635
Rr504997	2207.45	7.88022	0.299549	26.3069	1.6e-152	4.14e-150	UP	NA	NA	NA
Rr405094	6154.73	-7.59671	0.292761	-25.9485	1.89e-148	4.49e-146	DOWN	D-galacturonate reductase-like	-	Aldo_ket_red
Rr402778	1471.87	4.639	0.190485	24.3536	5.31e-131	1.16e-128	UP	-	-	-
Rr204088	786.882	5.05697	0.222855	22.6917	5.41e-114	1.1e-111	UP	WAT1-related protein	-	EamA
Rr501137	847.38	6.63571	0.294172	22.5572	1.14e-112	2.17e-110	UP	Cytochrome p450	-	p450
Rr101674	3988.43	10.8484	0.483664	22.4297	2.02e-111	3.6e-109	UP	NA	NA	NA
Rr105161	6841.17	-5.33678	0.242574	-22.0006	2.84e-107	4.76e-105	DOWN	Acts in the modification of cell walls via demethylesterification of cell wall pectin	-	PMEI,Pectinesterase
Rr102653	985.917	5.8288	0.266239	21.8931	3.02e-106	4.78e-104	UP	zinc-finger of the FCS-type, C2-C2	-	zf-FLZ
Rr302332	895.184	7.09551	0.328134	21.6238	1.07e-103	1.61e-101	UP	LRR receptor-like serine threonine-protein kinase	-	LRR_4,LRR_8,Malectin,Pkinase,Pkinase_Tyr
Rr100254	3361.58	-3.45902	0.160708	-21.5236	9.36e-103	1.33e-100	DOWN	Belongs to the iron ascorbate-dependent oxidoreductase family	-	2OG-FeII_Oxy,DIOX_N
Rr404400	7089.08	-3.08754	0.143949	-21.4488	4.68e-102	6.35e-100	DOWN	Belongs to the cytochrome P450 family	-	p450
Rr701263	1869.02	3.78294	0.183033	20.6681	6.71e-95	8.69e-93	UP	MATH domain and coiled-coil domain-containing protein	-	MATH
Rr304855	1264.32	5.21341	0.253553	20.5614	6.08e-94	7.54e-92	UP	Heavy-metal-associated domain	-	HMA
Rr303341	636.069	5.27118	0.259176	20.3382	5.9e-92	7.01e-90	UP	Ankyrin repeat-containing protein	-	Ank_2,PGG
Rr302027	3832.77	-5.53071	0.274823	-20.1246	4.49e-90	5.12e-88	DOWN	Belongs to the iron ascorbate-dependent oxidoreductase family	-	2OG-FeII_Oxy,DIOX_N
Rr105026	2077.05	9.90699	0.493218	20.0864	9.7e-90	1.06e-87	UP	Cytochrome p450	-	p450
Rr603233	6366.41	3.21787	0.160236	20.082	1.06e-89	1.12e-87	UP	protein DJ-1 homolog D-like	-	DJ-1_PfpI
Rr500271	642.757	4.193	0.208853	20.0763	1.19e-89	1.21e-87	UP	RING-type E3 ubiquitin transferase	-	Arm,U-box
Rr104717	3442.34	-3.06105	0.15285	-20.0265	3.24e-89	3.18e-87	DOWN	Binds to actin and affects the structure of the cytoskeleton. At high concentrations, profilin prevents the polymerization of actin, whereas it enhances it at low concentrations	-	Profilin
Rr700976	720.997	4.47444	0.22657	19.7486	8.25e-87	7.84e-85	UP	Belongs to the TRAFAC class dynamin-like GTPase superfamily. Dynamin Fzo YdjA family	-	Dynamin_M,Dynamin_N,GED
Rr203032	1018.4	4.53514	0.231057	19.6278	8.96e-86	8.24e-84	UP	Protein of unknown function (DUF760)	-	DUF760
Rr505324	770.765	4.42814	0.226007	19.5929	1.78e-85	1.58e-83	UP	Phosphopantothenoylcysteine decarboxylase subunit VHS3-like	-	-
Rr100974	2405.02	-3.44339	0.177492	-19.4002	7.69e-84	6.64e-82	DOWN	Aldehyde dehydrogenase family	-	Aldedh
Rr300933	756.572	4.47022	0.230925	19.3579	1.75e-83	1.47e-81	UP	Belongs to the protein kinase superfamily. Ser Thr protein kinase family	-	LRRNT_2,LRR_1,LRR_8,Pkinase,Pkinase_Tyr
Rr305130	597.547	-6.07713	0.315905	-19.2372	1.81e-82	1.47e-80	DOWN	LOB domain-containing protein	-	LOB
Rr404626	580.01	5.78033	0.3051	18.9457	4.79e-80	3.79e-78	UP	SANT SWI3, ADA2, N-CoR and TFIIIB'' DNA-binding domains	MYB88	Myb_DNA-binding
Rr101079	1568.39	-5.94616	0.314349	-18.9158	8.46e-80	6.51e-78	DOWN	A reductase	-	HMG-CoA_red
Rr301500	827.1	4.19115	0.229214	18.2849	1.09e-74	8.19e-73	UP	Di-glucose binding within endoplasmic reticulum	-	LRR_1,LRR_8,Malectin,Pkinase,Pkinase_Tyr
Rr403003	7638.55	-5.6691	0.310193	-18.2761	1.28e-74	9.38e-73	DOWN	Belongs to the iron ascorbate-dependent oxidoreductase family	-	2OG-FeII_Oxy,DIOX_N
Rr403986	2542.42	-2.72675	0.151356	-18.0155	1.47e-72	1.05e-70	DOWN	Belongs to the multi antimicrobial extrusion (MATE) (TC 2.A.66.1) family	-	MatE
Rr100042	463.321	-7.94719	0.442072	-17.9772	2.94e-72	2.04e-70	DOWN	2-alkenal reductase (NADP( )-dependent)-like	-	ADH_N_2,ADH_zinc_N
Rr603594	2989.9	-2.63216	0.148393	-17.7378	2.14e-70	1.45e-68	DOWN	Alpha-L-arabinofuranosidase	ASD1	Alpha-L-AF_C
Rr300052	3471.3	-3.89085	0.220045	-17.6821	5.76e-70	3.82e-68	DOWN	leucine-rich repeat extensin-like protein	-	HMA
Rr500602	1145.77	-3.44191	0.19587	-17.5724	4.01e-69	2.6e-67	DOWN	protease	-	Peptidase_S49
Rr502567	1445.69	-3.8128	0.217234	-17.5516	5.79e-69	3.66e-67	DOWN	Belongs to the glyceraldehyde-3-phosphate dehydrogenase family	GAPDH	Gp_dh_C,Gp_dh_N
Rr702474	675.212	4.04406	0.231186	17.4927	1.63e-68	1.01e-66	UP	Cytochrome p450	-	p450
Rr301144	2240.87	6.00698	0.345013	17.4109	6.82e-68	4.14e-66	UP	Protein of unknown function (DUF642)	-	DUF642
Rr300435	676.943	4.91142	0.282721	17.3719	1.35e-67	7.99e-66	UP	Transcription factor	-	-
Rr401840	842.925	3.33362	0.192662	17.3029	4.47e-67	2.6e-65	UP	polyadenylate-binding protein	-	RRM_1
Rr603066	1348.49	3.03627	0.175797	17.2715	7.72e-67	4.4e-65	UP	LRR receptor-like serine threonine-protein kinase	-	LRR_1,LRR_8,Malectin,Pkinase,Pkinase_Tyr
Rr106469	280.401	-5.58239	0.323863	-17.2369	1.4e-66	7.84e-65	DOWN	cobra-like protein	-	COBRA
Rr602993	35190.4	-13.8598	0.805315	-17.2104	2.22e-66	1.22e-64	DOWN	Encoded by	-	Terpene_synth,Terpene_synth_C
Rr104631	526.242	5.27638	0.307846	17.1396	7.51e-66	4.04e-64	UP	Belongs to the MIP aquaporin (TC 1.A.8) family	-	MIP
Rr701803	1352.05	2.48215	0.145241	17.0899	1.76e-65	9.31e-64	UP	Anthranilate synthase beta subunit	ASB2	GATase
Rr106741	1529.58	3.07717	0.181135	16.9883	1e-64	5.2e-63	UP	Plasma membrane ATPase	-	Cation_ATPase_N,E1-E2_ATPase,Hydrolase
Rr404932	1691.95	6.34336	0.374447	16.9406	2.26e-64	1.15e-62	UP	Belongs to the glycosyltransferase 8 family	GolS4	Glyco_transf_8
Rr303332	416.343	6.72865	0.401327	16.766	4.33e-63	2.16e-61	UP	Ankyrin repeat-containing protein	-	Ank_2,PGG
Rr504861	414.54	-5.64965	0.33981	-16.6259	4.53e-62	2.22e-60	DOWN	Chromosome-associated kinesin	-	-
Rr702786	689.122	-4.99648	0.30255	-16.5145	2.88e-61	1.39e-59	DOWN	Glutathione S-transferase zeta class-like	-	GST_C_2,GST_C_3,GST_N_2,GST_N_3
Rr101575	977.636	-6.83794	0.420515	-16.2609	1.87e-59	8.89e-58	DOWN	Mitochondrial calcium uniporter	-	MCU
Rr100288	13281.9	2.10401	0.131031	16.0573	5.08e-58	2.37e-56	UP	Belongs to the glycosyltransferase 1 family	-	Glycos_transf_1,S6PP,Sucrose_synth
Rr500290	5268.97	2.35393	0.148456	15.856	1.28e-56	5.87e-55	UP	Lipase (class 3)	EDS1	Lipase_3
Rr402016	2938.56	-2.18263	0.139844	-15.6076	6.47e-55	2.93e-53	DOWN	Chitinase-like protein	POM1	Glyco_hydro_19
Rr704899	949.554	-4.94921	0.317787	-15.574	1.09e-54	4.87e-53	DOWN	Ferric reduction oxidase 4-like	-	FAD_binding_8,Ferric_reduct,NAD_binding_6
Rr300367	1870.75	-2.96204	0.190844	-15.5207	2.51e-54	1.1e-52	DOWN	pyruvate, phosphate dikinase regulatory protein	-	Kinase-PPPase
Rr600317	22015.2	-2.75227	0.177633	-15.4941	3.8e-54	1.64e-52	DOWN	GDP-mannose 3,5-epimerase	-	Epimerase
Rr106268	373.621	5.33392	0.345226	15.4505	7.49e-54	3.18e-52	UP	ankyrin repeat-containing protein	-	Ank_2,DUF4219,PGG
Rr704312	252.96	-7.17013	0.464225	-15.4454	8.1e-54	3.4e-52	DOWN	GDSL esterase lipase	-	Lipase_GDSL,Lipase_GDSL_2
Rr700921	354.484	6.49684	0.420716	15.4423	8.5e-54	3.51e-52	UP	disease resistance	-	NB-ARC,RPW8
Rr500068	3740.32	-3.04512	0.197462	-15.4213	1.18e-53	4.79e-52	DOWN	1-aminocyclopropane-1-carboxylate deaminase	D-CDES	PALP
Rr704550	2744.35	-2.8388	0.184746	-15.366	2.77e-53	1.11e-51	DOWN	Peptide methionine sulfoxide	MSRA4	PMSR
Rr304626	14356.2	-2.6913	0.175803	-15.3086	6.7e-53	2.65e-51	DOWN	Pleiotropic drug resistance protein 2-like	-	ABC2_membrane,ABC_tran,ABC_trans_N,PDR_assoc
Rr701726	2288.76	11.3692	0.742904	15.3037	7.22e-53	2.82e-51	UP	-	-	-
Rr703421	19436.8	-15.2493	1.00247	-15.2117	2.96e-52	1.14e-50	DOWN	NA	NA	NA
Rr104988	257.94	5.8026	0.38497	15.0729	2.44e-51	9.28e-50	UP	SANT SWI3, ADA2, N-CoR and TFIIIB'' DNA-binding domains	-	Myb_DNA-binding
Rr100230	1100.25	3.52075	0.234	15.046	3.67e-51	1.38e-49	UP	-	-	-
Rr501714	9179.99	-3.04274	0.202418	-15.032	4.53e-51	1.68e-49	DOWN	Belongs to the glutathione peroxidase family	-	GSHPx
Rr701930	652.962	2.93474	0.195245	15.0311	4.59e-51	1.68e-49	UP	Cytochrome p450	-	p450
Rr302041	446.908	-2.86473	0.190676	-15.0241	5.11e-51	1.84e-49	DOWN	TMV resistance protein N-like	-	LRR_3,LRR_8,NB-ARC,TIR
Rr501999	1210.48	-3.0682	0.204794	-14.9819	9.64e-51	3.43e-49	DOWN	lipid transfer-like protein	-	LTP_2
Rr302211	1423.07	2.35451	0.157909	14.9106	2.81e-50	9.89e-49	UP	Belongs to the cytochrome P450 family	-	p450
Rr204370	238.965	-3.97059	0.270417	-14.6832	8.26e-49	2.87e-47	DOWN	Tesmin/TSO1-like CXC domain	-	TCR
Rr200357	1220.25	-2.74153	0.186832	-14.6738	9.49e-49	3.26e-47	DOWN	squalene monooxygenase activity	-	FAD_binding_3,SE
Rr100883	1686.61	3.50422	0.239287	14.6444	1.46e-48	4.96e-47	UP	Nuclear transcription factor Y subunit	-	CBFB_NFYA
Rr603466	192.913	-5.98961	0.410559	-14.5889	3.3e-48	1.11e-46	DOWN	Adipocyte plasma membrane-associated	-	Str_synth
Rr306313	973.165	-3.95891	0.272588	-14.5234	8.61e-48	2.85e-46	DOWN	galactinol--sucrose galactosyltransferase	-	Raffinose_syn
Rr601717	1154.22	2.70229	0.186819	14.4647	2.02e-47	6.63e-46	UP	E3 ubiquitin-protein ligase	-	zf-C3HC4_3
Rr200770	786.875	-6.60843	0.457675	-14.4391	2.94e-47	9.51e-46	DOWN	NA	NA	NA
Rr101126	1977.18	-3.28026	0.22738	-14.4263	3.54e-47	1.13e-45	DOWN	Domain of unknown function (DUF4378)	-	DUF4378,NTPase_1,VARLMGL
Rr300723	539.182	2.83511	0.197393	14.3628	8.86e-47	2.81e-45	UP	Dof zinc finger protein	-	zf-Dof
Rr600646	213.545	-6.64191	0.465124	-14.2799	2.92e-46	9.15e-45	DOWN	serine threonine-protein kinase	-	B_lectin,DUF3403,PAN_2,Pkinase,Pkinase_Tyr,S_locus_glycop
Rr301061	1013.68	2.29624	0.161354	14.2311	5.88e-46	1.82e-44	UP	Mei2-like	-	RRM_1,RRM_2
Rr205532	1529	2.05568	0.144638	14.2126	7.66e-46	2.35e-44	UP	Homeobox-leucine zipper protein	-	Homeobox,MEKHLA,START
Rr403669	289.056	5.0107	0.352851	14.2006	9.08e-46	2.75e-44	UP	Belongs to the iron ascorbate-dependent oxidoreductase family	-	2OG-FeII_Oxy,DIOX_N
Rr400422	268.543	-6.81219	0.482385	-14.1219	2.78e-45	8.35e-44	DOWN	Belongs to the glycosyltransferase 2 family	-	Cellulose_synt
Rr403503	1789.18	5.48549	0.398332	13.7712	3.8e-43	1.13e-41	UP	Belongs to the ABC transporter superfamily. ABCG family. PDR (TC 3.A.1.205) subfamily	-	ABC2_membrane,ABC_tran,ABC_trans_N,PDR_assoc
Rr205551	1200.86	-2.48134	0.180342	-13.7591	4.49e-43	1.32e-41	DOWN	ultraviolet-B receptor	-	RCC1
Rr201060	22276.4	-9.2793	0.674738	-13.7524	4.92e-43	1.43e-41	DOWN	Belongs to the iron ascorbate-dependent oxidoreductase family	-	2OG-FeII_Oxy,DIOX_N
Rr402374	1116.83	3.8016	0.276787	13.7348	6.29e-43	1.81e-41	UP	Chaperone protein DNAj	-	DnaJ
Rr300262	2083.61	-2.71287	0.1987	-13.6531	1.94e-42	5.52e-41	DOWN	Starch synthase 3, chloroplastic	-	CBM53,Glyco_transf_5,Glycos_transf_1
Rr203006	831.639	2.07383	0.152385	13.6092	3.53e-42	9.97e-41	UP	Cytochrome b561 and DOMON domain-containing protein	-	Cytochrom_B561,DUF568
Rr505392	610.825	-2.63457	0.193844	-13.5912	4.51e-42	1.26e-40	DOWN	Non-lysosomal glucosylceramidase that catalyzes the conversion of glucosylceramide to free glucose and ceramide	-	DUF608,Glyco_hydr_116N
Rr700933	164.452	-4.52346	0.33415	-13.5372	9.43e-42	2.61e-40	DOWN	PAN-like domain	-	B_lectin,PAN_2,Pkinase_Tyr,S_locus_glycop
Rr305568	393.476	-3.55293	0.273018	-13.0136	1.02e-38	2.81e-37	DOWN	Belongs to the protein kinase superfamily. Ser Thr protein kinase family	-	LRRNT_2,LRR_1,LRR_8,Pkinase,Pkinase_Tyr
Rr200796	9156.4	15.2643	1.18822	12.8464	9.01e-38	2.45e-36	UP	At4g06744-like	-	LRRNT_2
Rr600972	720.871	-2.87737	0.225201	-12.7769	2.21e-37	5.93e-36	DOWN	Belongs to the glycosyltransferase 8 family	-	Glyco_transf_8
Rr602905	344.193	-4.57693	0.360089	-12.7105	5.17e-37	1.38e-35	DOWN	TMV resistance protein N-like	-	LRR_3,NB-ARC,TIR
Rr204347	250.683	-4.04346	0.318166	-12.7087	5.29e-37	1.4e-35	DOWN	Lactation elevated protein	-	AFG1_ATPase
Rr400810	182.925	5.44607	0.428866	12.6988	6.01e-37	1.57e-35	UP	motor activity	MYO19	DIL,IQ,Myosin_N,Myosin_TH1,Myosin_head
Rr401141	149.017	4.85443	0.384644	12.6206	1.63e-36	4.21e-35	UP	transcription factor	-	HLH
Rr301505	1752.79	1.92611	0.152635	12.6191	1.66e-36	4.25e-35	UP	Di-glucose binding within endoplasmic reticulum	-	LRR_1,LRR_8,Malectin,Pkinase,Pkinase_Tyr
Rr704820	1245.47	1.99221	0.158294	12.5855	2.54e-36	6.46e-35	UP	F-box LRR-repeat protein	-	F-box-like
Rr700548	287.592	-4.78131	0.380062	-12.5803	2.71e-36	6.83e-35	DOWN	Annexin D3-like	-	Annexin
Rr305463	2554.62	-15.1813	1.20703	-12.5773	2.81e-36	7.03e-35	DOWN	(-)-germacrene D synthase-like	-	Terpene_synth,Terpene_synth_C
Rr703986	229.495	7.03699	0.560737	12.5495	4e-36	9.91e-35	UP	Protein of unknown function (DUF674)	-	DUF674
Rr102578	475.067	-3.15496	0.251591	-12.54	4.51e-36	1.11e-34	DOWN	Glutamine amidotransferase domain	-	Asn_synthase,GATase_7
Rr603369	217.865	-3.92589	0.314365	-12.4883	8.65e-36	2.11e-34	DOWN	Condensin complex subunit	-	Cnd3
Rr700955	261.409	4.61806	0.370217	12.4739	1.04e-35	2.5e-34	UP	Belongs to the TRAFAC class dynamin-like GTPase superfamily. Dynamin Fzo YdjA family	-	Dynamin_M,Dynamin_N,GED
Rr200876	2473.12	2.31701	0.186086	12.4513	1.38e-35	3.29e-34	UP	ABSCISIC ACID-INSENSITIVE 5-like protein	ABF1	bZIP_1
Rr103695	162.579	4.354	0.350539	12.4209	2.01e-35	4.78e-34	UP	Sodium/calcium exchanger protein	-	EF-hand_7,Na_Ca_ex
Rr703778	506.115	-2.27378	0.183313	-12.4038	2.49e-35	5.87e-34	DOWN	Arsenical pump-driving	-	ArsA_ATPase
Rr405167	509.064	2.16482	0.174569	12.401	2.58e-35	6.03e-34	UP	Excises uracil residues from the DNA which can arise as a result of misincorporation of dUMP residues by DNA polymerase or due to deamination of cytosine	-	UDG
Rr300945	851.67	2.25434	0.18235	12.3627	4.16e-35	9.64e-34	UP	Belongs to the glycosyltransferase 2 family. Plant cellulose synthase subfamily	-	Cellulose_synt,WD40,zf-UDP
Rr701877	531.197	9.2597	0.753933	12.2819	1.13e-34	2.61e-33	UP	-	-	-
Rr404123	583.135	3.52353	0.289117	12.1872	3.64e-34	8.29e-33	UP	Protein of unknown function (DUF1218)	-	DUF1218
Rr702966	2731.91	14.4813	1.19016	12.1675	4.63e-34	1.05e-32	UP	Cyclic nucleotide-gated ion channel 1-like	-	Ion_trans,cNMP_binding
Rr102336	194.301	6.62395	0.545629	12.14	6.48e-34	1.45e-32	UP	MADS-box protein	-	K-box,SRF-TF
Rr700366	397.879	4.19419	0.345492	12.1398	6.5e-34	1.45e-32	UP	Glutathione S-transferase	GSTU1	GST_C,GST_C_2,GST_N,GST_N_3
Rr101802	431.676	3.22324	0.266557	12.0921	1.16e-33	2.57e-32	UP	Protein of unknown function (DUF1685)	-	DUF1685
Rr700532	1148.77	-2.79622	0.233117	-11.9949	3.78e-33	8.28e-32	DOWN	Cystinosin homolog	-	PQ-loop
Rr601050	6237.87	-2.47165	0.207129	-11.9329	7.98e-33	1.74e-31	DOWN	Transmembrane proteins 14C	-	Tmemb_14
Rr203221	209.814	6.00007	0.504445	11.8944	1.27e-32	2.73e-31	UP	Transcription factor	-	HLH
Rr600927	154.083	-3.95231	0.332721	-11.8787	1.53e-32	3.27e-31	DOWN	Hydrolyzes acetyl esters in homogalacturonan regions of pectin. In type I primary cell wall, galacturonic acid residues of pectin can be acetylated at the O-2 and O-3 positions. Decreasing the degree of acetylation of pectin gels in vitro alters their physical properties	-	PAE
Rr301305	718.545	-3.62296	0.305857	-11.8453	2.28e-32	4.84e-31	DOWN	cationic amino acid transporter	-	AA_permease_2,AA_permease_C
Rr702889	1223.12	-14.1187	1.19871	-11.7783	5.05e-32	1.07e-30	DOWN	MADS-box transcription factor	AGL6	K-box,SRF-TF
Rr603534	135.469	5.16634	0.439846	11.7458	7.42e-32	1.56e-30	UP	proline-rich receptor-like protein kinase	-	Pkinase
Rr403537	325.611	2.6205	0.223123	11.7446	7.53e-32	1.57e-30	UP	DDE superfamily endonuclease	-	DDE_Tnp_4,Myb_DNA-bind_3
Rr500856	204.821	3.36465	0.286943	11.7258	9.4e-32	1.94e-30	UP	-	-	-
Rr100054	2017.83	-2.19547	0.187286	-11.7226	9.76e-32	2e-30	DOWN	Belongs to the UDP-glycosyltransferase family	-	UDPGT
Rr305935	142.236	3.8001	0.3245	11.7107	1.12e-31	2.29e-30	UP	receptor-like serine threonine-protein kinase	-	LRRNT_2,LRR_8,Pkinase_Tyr
Rr702845	212.521	3.73347	0.320087	11.6639	1.95e-31	3.94e-30	UP	Cytochrome p450	-	p450
Rr703727	934.539	-2.88382	0.24772	-11.6414	2.54e-31	5.09e-30	DOWN	ATPase family associated with various cellular activities (AAA)	-	AAA
Rr601833	1599.2	3.34609	0.288113	11.6138	3.51e-31	6.99e-30	UP	ACT domain-containing protein	-	ACT
Rr100633	399.565	8.84698	0.765915	11.5509	7.31e-31	1.45e-29	UP	Lachrymatory-factor synthase-like	-	Polyketide_cyc2
Rr304077	157.791	-4.76291	0.412568	-11.5445	7.87e-31	1.55e-29	DOWN	Inner membrane component of T3SS, cytoplasmic domain	-	FHA
Rr500982	1380.96	-8.57246	0.745938	-11.4922	1.44e-30	2.82e-29	DOWN	Belongs to the mitochondrial carrier (TC 2.A.29) family	-	Mito_carr
Rr703874	156.736	6.48291	0.568376	11.406	3.9e-30	7.56e-29	UP	IQ-DOMAIN 1-like	-	DUF4005,IQ
Rr403801	634.617	-2.44578	0.21497	-11.3773	5.43e-30	1.04e-28	DOWN	Endoplasmic reticulum metallopeptidase	-	Peptidase_M28
Rr703517	491.799	2.18319	0.192608	11.3348	8.82e-30	1.69e-28	UP	transcription factor	-	HLH,bHLH-MYC_N
Rr703049	916.528	-2.35805	0.208337	-11.3184	1.06e-29	2.02e-28	DOWN	malic enzyme	-	Malic_M,malic
Rr106633	463.482	-2.512	0.222461	-11.2918	1.44e-29	2.72e-28	DOWN	12-oxophytodienoate reductase	OPR1	Oxidored_FMN
Rr303213	588.555	-1.99716	0.177173	-11.2724	1.8e-29	3.37e-28	DOWN	Protein of unknown function (DUF2470)	-	DUF2470,Putative_PNPOx,Pyrid_oxidase_2
Rr401466	778.259	-13.4664	1.19957	-11.226	3.04e-29	5.66e-28	DOWN	cla,cla1,def,dxps2,dxs	-	DXP_synthase_N,Transket_pyr,Transketolase_C
Rr505135	1436.96	-4.65296	0.420417	-11.0675	1.8e-28	3.34e-27	DOWN	Belongs to the UDP-glycosyltransferase family	UGT85A1	UDPGT
Rr603141	1427.14	-2.34149	0.212017	-11.0439	2.35e-28	4.31e-27	DOWN	NifU-like protein 1	-	NifU
Rr302852	184.083	-6.34218	0.57509	-11.0282	2.8e-28	5.11e-27	DOWN	TMV resistance protein N-like	-	NB-ARC,TIR
Rr603106	685.252	-2.0631	0.187228	-11.0192	3.09e-28	5.61e-27	DOWN	-	-	-
Rr100092	142.302	-5.88422	0.535046	-10.9976	3.92e-28	7.08e-27	DOWN	2-alkenal reductase (NADP( )-dependent)-like	-	ADH_N_2,ADH_zinc_N
Rr202027	119.045	4.73262	0.430518	10.9928	4.14e-28	7.41e-27	UP	alpha-galactosidase	-	Melibiase_2,Melibiase_2_C
Rr302243	1064.11	1.96835	0.179353	10.9747	5.06e-28	9.01e-27	UP	mitogen-activated protein kinase	-	Pkinase
Rr603459	229.943	4.64719	0.4235	10.9733	5.14e-28	9.09e-27	UP	TMV resistance protein N-like	-	LRR_3,LRR_8,NB-ARC,TIR
Rr202964	333.449	2.17771	0.200375	10.8682	1.63e-27	2.88e-26	UP	Protein of unknown function, DUF538	-	DUF538
Rr106834	951.176	1.8089	0.168744	10.7198	8.22e-27	1.44e-25	UP	GPI ethanolamine phosphate transferase	-	Phosphodiest,PigN,Sulfatase
Rr702765	269.251	-2.60546	0.243702	-10.6912	1.12e-26	1.95e-25	DOWN	Myelodysplasia-myeloid leukemia factor 1-interacting protein	-	Mlf1IP
Rr203877	182.025	4.08823	0.383075	10.6722	1.37e-26	2.37e-25	UP	Mediates both low-affinity uptake and efflux of sugar across the membrane	-	MtN3_slv
Rr302718	179.827	-3.33572	0.31282	-10.6634	1.51e-26	2.59e-25	DOWN	Dynein light chain	-	Dynein_light
Rr301944	601.23	1.91908	0.180269	10.6456	1.83e-26	3.12e-25	UP	G-type lectin S-receptor-like serine threonine-protein kinase	-	B_lectin,DUF3403,PAN_2,Pkinase_Tyr
Rr104222	183.796	2.84405	0.267812	10.6196	2.42e-26	4.1e-25	UP	disease resistance protein	-	LRR_8,NB-ARC
Rr601492	19614.8	1.98861	0.187269	10.619	2.43e-26	4.1e-25	UP	metallothionein-like protein	-	Metallothio_2
Rr700596	914.097	1.81723	0.171777	10.579	3.73e-26	6.25e-25	UP	resistance protein	-	NB-ARC,TIR
Rr501399	177.15	-3.48016	0.330873	-10.5181	7.13e-26	1.19e-24	DOWN	-	-	-
Rr205454	129.189	3.45329	0.329129	10.4922	9.38e-26	1.55e-24	UP	Lipolytic acyl hydrolase (LAH)	-	Patatin
Rr304403	641.138	12.3901	1.19155	10.3983	2.52e-25	4.16e-24	UP	Cyclic nucleotide-gated ion channel 1-like	-	Ion_trans,Pkinase,cNMP_binding
Rr703165	319.92	-2.61218	0.252674	-10.3381	4.74e-25	7.76e-24	DOWN	UPF0187 protein At3g61320	-	Bestrophin
Rr202919	668.161	-12.2844	1.19652	-10.2668	9.95e-25	1.62e-23	DOWN	UDP-glycosyltransferase	-	UDPGT
Rr501646	636.307	1.6237	0.158333	10.255	1.12e-24	1.82e-23	UP	NA	NA	NA
Rr701441	549.178	-2.38134	0.232619	-10.2371	1.35e-24	2.18e-23	DOWN	Belongs to the peptidase M18 family	-	Peptidase_M18
Rr504262	98.0409	5.32993	0.523638	10.1787	2.47e-24	3.95e-23	UP	transcription factor	-	HLH
Rr305454	1118.47	-1.77749	0.174834	-10.1668	2.79e-24	4.44e-23	DOWN	Triosephosphate isomerase	-	TIM
Rr703229	143.994	7.04613	0.694505	10.1455	3.47e-24	5.49e-23	UP	Belongs to the protein kinase superfamily. Ser Thr protein kinase family	-	LRRNT_2,LRR_1,LRR_8,Pkinase,Pkinase_Tyr
Rr203297	107.992	-4.29463	0.426632	-10.0664	7.78e-24	1.23e-22	DOWN	Tyrosine decarboxylase	-	Pyridoxal_deC
Rr404436	171.455	-2.7888	0.277169	-10.0617	8.16e-24	1.28e-22	DOWN	Component of the coenzyme Q biosynthetic pathway. May play a role in organizing a multi-subunit COQ enzyme complex required for coenzyme Q biosynthesis. Required for steady-state levels of other COQ polypeptides	-	Coq4
Rr504977	194.551	-3.00384	0.299255	-10.0377	1.04e-23	1.62e-22	DOWN	Phosphoribosylaminoimidazole-succinocarboxamide synthase	-	SAICAR_synt
Rr205044	139.118	6.99684	0.699467	10.0031	1.48e-23	2.29e-22	UP	Potassium channel	-	Ion_trans,KHA,cNMP_binding
Rr704214	510.377	12.061	1.20647	9.9969	1.57e-23	2.42e-22	UP	Protease inhibitor seed storage lipid transfer family protein	-	LTP_2
Rr404803	166.934	-3.38494	0.338687	-9.99429	1.61e-23	2.47e-22	DOWN	Anthranilate synthase beta subunit	ASB2	GATase
Rr401704	423.471	-1.85515	0.186301	-9.9578	2.33e-23	3.55e-22	DOWN	glycine-rich protein	-	-
Rr502823	75.0387	-6.04304	0.60738	-9.94935	2.54e-23	3.85e-22	DOWN	NA	NA	NA
Rr704944	289.992	4.21676	0.423904	9.94742	2.59e-23	3.9e-22	UP	Late embryogenesis abundant protein	-	LEA_2
Rr603621	983.378	-2.33902	0.235336	-9.93903	2.82e-23	4.22e-22	DOWN	Belongs to the cystatin family. Phytocystatin subfamily	-	SQAPI
Rr106103	141.83	3.8339	0.388114	9.8783	5.17e-23	7.71e-22	UP	Transcription factor CPC-like	-	Myb_DNA-binding
Rr700433	162.194	7.54169	0.764253	9.86806	5.73e-23	8.5e-22	UP	G-type lectin S-receptor-like serine threonine-protein kinase	-	B_lectin,DUF3403,PAN_2,Pkinase,Pkinase_Tyr,S_locus_glycop
Rr503138	441.044	-2.19882	0.223836	-9.82336	8.93e-23	1.32e-21	DOWN	Glutamate-gated receptor that probably acts as non- selective cation channel	-	ANF_receptor,Lig_chan,SBP_bac_3
Rr304740	334.336	-12.2474	1.24704	-9.82114	9.13e-23	1.34e-21	DOWN	Lysosomal Pro-X	-	Peptidase_S28
Rr601153	363.331	-2.70419	0.275646	-9.81038	1.02e-22	1.48e-21	DOWN	DCD (Development and cell death) domain protein	-	Dev_Cell_Death,Kelch_1,Kelch_5
Rr403806	6099.5	1.90225	0.194661	9.77212	1.48e-22	2.16e-21	UP	Belongs to the universal ribosomal protein uL22 family	-	Ribosomal_L22
Rr703728	2738.9	-1.72323	0.177554	-9.70538	2.86e-22	4.14e-21	DOWN	ACT domain-containing protein	-	-
Rr704315	473.06	10.0932	1.04024	9.70274	2.94e-22	4.22e-21	UP	cucumisin-like	-	Inhibitor_I9,Peptidase_S8
Rr600228	5435.54	1.93233	0.199362	9.69259	3.24e-22	4.64e-21	UP	Belongs to the protein kinase superfamily	-	Pkinase
Rr202586	447.762	4.51021	0.465896	9.68073	3.64e-22	5.19e-21	UP	NA	NA	NA
Rr300246	156.699	-3.50249	0.361914	-9.67769	3.75e-22	5.32e-21	DOWN	serine threonine-protein kinase	-	B_lectin,DUF3403,PAN_2,Pkinase,Pkinase_Tyr,S_locus_glycop
Rr500420	87.7091	5.16558	0.534138	9.67086	4.01e-22	5.66e-21	UP	protein serine/threonine kinase activity	TOR1	DUF3385,FAT,FATC,FRB_dom,PI3_PI4_kinase
Rr500932	228.911	-2.4508	0.254906	-9.61453	6.94e-22	9.75e-21	DOWN	Flavinator of succinate dehydrogenase	-	Sdh5
Rr504599	1147.06	1.51016	0.157395	9.59475	8.41e-22	1.18e-20	UP	Belongs to the protein kinase superfamily. Ser Thr protein kinase family	-	LRRNT_2,LRR_1,LRR_8,Pkinase
Rr502813	150.309	-8.64764	0.906659	-9.53792	1.46e-21	2.03e-20	DOWN	NA	NA	NA
Rr205506	89.2524	-5.54834	0.582136	-9.531	1.56e-21	2.16e-20	DOWN	RNA polymerase sigma factor	-	Sigma70_r2,Sigma70_r3,Sigma70_r4
Rr403230	847.156	1.74487	0.183722	9.49732	2.15e-21	2.97e-20	UP	protein DEHYDRATION-INDUCED 19 homolog	-	Di19_C,zf-Di19
Rr501214	312.435	11.353	1.19696	9.48485	2.43e-21	3.31e-20	UP	Sieve element occlusion C-terminus	-	SEO_C,SEO_N
Rr105391	2269.15	-1.96797	0.207487	-9.4848	2.43e-21	3.31e-20	DOWN	Citrate synthase	-	Citrate_synt
Rr300087	4765.46	1.53875	0.162379	9.47628	2.64e-21	3.58e-20	UP	MO25-like protein	-	Mo25
Rr304610	160.696	2.56999	0.271337	9.47158	2.76e-21	3.72e-20	UP	Belongs to the IPP transferase family	-	IPPT
Rr202077	1456.05	2.09535	0.221317	9.46765	2.86e-21	3.85e-20	UP	Serine threonine-protein kinase	-	GUB_WAK_bind,Pkinase,Pkinase_Tyr,WAK_assoc
Rr405006	1548.89	-9.35402	0.99584	-9.39309	5.83e-21	7.8e-20	DOWN	Belongs to the UDP-glycosyltransferase family	UGT74B1	UDPGT
Rr305549	426.683	-2.15206	0.229417	-9.38057	6.56e-21	8.74e-20	DOWN	Ubiquitin fusion degradation protein 1 homolog	-	UFD1
Rr403547	81.5448	4.80591	0.512522	9.37698	6.79e-21	9e-20	UP	ABC transporter transmembrane region	-	ABC_membrane,ABC_tran
Rr501526	1977.96	-1.30627	0.139558	-9.36004	7.97e-21	1.05e-19	DOWN	V-type proton ATPase subunit	-	vATP-synt_E
Rr104241	119.504	3.60095	0.386572	9.31509	1.22e-20	1.6e-19	UP	SNF1-related protein kinase regulatory subunit gamma-like	-	CBS
Rr403174	174.762	-11.3116	1.21472	-9.31208	1.25e-20	1.64e-19	DOWN	Bifunctional epoxide hydrolase 2-like	-	Abhydrolase_1,Abhydrolase_6
Rr106448	663.799	1.54793	0.166563	9.29335	1.5e-20	1.95e-19	UP	transcription factor	-	HLH
Rr603465	65.6088	-4.7404	0.510837	-9.27968	1.7e-20	2.2e-19	DOWN	Oxidoreductase	-	GFO_IDH_MocA
Rr104014	159.33	-11.1782	1.2055	-9.27271	1.81e-20	2.34e-19	DOWN	Shikimate O-hydroxycinnamoyltransferase-like	-	Transferase
Rr202570	3551.04	2.59027	0.280511	9.23412	2.6e-20	3.34e-19	UP	Belongs to the MIP aquaporin (TC 1.A.8) family	-	MIP
Rr405134	167.419	3.14647	0.343763	9.15304	5.54e-20	7.07e-19	UP	TPR and ankyrin repeat-containing protein	-	AAA_11,AAA_12,AAA_19,UvrD-helicase
Rr703498	572.461	4.28256	0.468109	9.14864	5.77e-20	7.34e-19	UP	cytochrome P450	-	p450
Rr303518	76.2783	-5.52698	0.604533	-9.14256	6.1e-20	7.73e-19	DOWN	GMC oxidoreductase	-	GMC_oxred_C,GMC_oxred_N
Rr200661	95.1926	4.55937	0.499206	9.13325	6.65e-20	8.38e-19	UP	3-oxo-Delta(4,5)-steroid 5-beta-reductase-like	-	Epimerase
Rr205364	490.476	-2.39266	0.26202	-9.13162	6.75e-20	8.47e-19	DOWN	-	-	-
Rr600768	156.489	3.47201	0.380319	9.12921	6.9e-20	8.63e-19	UP	Universal stress protein A-like protein	-	Usp
Rr504307	319.166	9.52544	1.04541	9.11172	8.11e-20	1.01e-18	UP	D-galacturonate reductase-like	-	Aldo_ket_red
Rr306503	110.574	3.48819	0.383453	9.09678	9.3e-20	1.15e-18	UP	-	-	-
Rr500772	487.256	2.58827	0.284889	9.08521	1.04e-19	1.28e-18	UP	Methyltransferase-like protein 17	-	Rsm22
Rr101820	368.948	-2.76352	0.304316	-9.08109	1.07e-19	1.32e-18	DOWN	Serine/Threonine protein kinases, catalytic domain	-	Pkinase
Rr704452	150.828	-11.0993	1.22359	-9.0711	1.18e-19	1.44e-18	DOWN	-	-	GATA-N
Rr701534	93.7395	4.90576	0.541514	9.05934	1.31e-19	1.6e-18	UP	(NAC) domain-containing protein	-	NAM
Rr103169	421.285	10.8217	1.1965	9.04447	1.5e-19	1.82e-18	UP	Lignin degradation and detoxification of lignin-derived products	-	Cu-oxidase,Cu-oxidase_2,Cu-oxidase_3
Rr403641	107.563	3.04001	0.33648	9.03473	1.64e-19	1.99e-18	UP	beta-1,4-xylosyltransferase IRX10	-	Exostosin
Rr504245	716.549	-1.43717	0.159346	-9.01918	1.9e-19	2.28e-18	DOWN	Protein NRT1 PTR FAMILY 5.10-like	-	PTR2
Rr403216	114.078	-4.05391	0.450297	-9.00274	2.2e-19	2.64e-18	DOWN	Heavy-metal-associated domain	-	HMA
Rr201946	3711.53	-1.66624	0.185431	-8.98575	2.57e-19	3.06e-18	DOWN	Belongs to the iron ascorbate-dependent oxidoreductase family	-	2OG-FeII_Oxy,DIOX_N
Rr504858	142.021	-11.0126	1.22729	-8.97311	2.88e-19	3.42e-18	DOWN	Chromosome-associated kinesin	-	-
Rr300313	4732.21	1.37986	0.154236	8.94641	3.67e-19	4.34e-18	UP	Polyadenylate-binding protein	-	RRM_1
Rr401517	301.372	-2.66143	0.29789	-8.93428	4.1e-19	4.83e-18	DOWN	BNR repeat-like domain	-	BNR_2
Rr306841	606.134	-7.02813	0.792176	-8.87193	7.19e-19	8.43e-18	DOWN	Protochlorophyllide-dependent translocon component 52	-	PaO,Rieske
Rr703211	777.574	1.58566	0.179114	8.85278	8.54e-19	9.97e-18	UP	Signal peptide peptidase-like	SPPL4	PA,Peptidase_A22B
Rr103147	85.4836	-4.21661	0.47657	-8.84783	8.92e-19	1.04e-17	DOWN	DNA repair metallo-beta-lactamase	-	DRMBL,Lactamase_B_2
Rr401187	566.145	-1.71133	0.193548	-8.84189	9.41e-19	1.09e-17	DOWN	-	-	-
Rr102484	137.831	-10.9694	1.24764	-8.79207	1.47e-18	1.69e-17	DOWN	Belongs to the UDP-glycosyltransferase family	-	UDPGT
Rr400638	986.828	-3.10653	0.353439	-8.78943	1.5e-18	1.73e-17	DOWN	Cytochrome p450	-	p450
Rr303545	297.199	-2.14138	0.243649	-8.78881	1.51e-18	1.73e-17	DOWN	low molecular weight	-	LMWPc
Rr502026	237.832	-2.02707	0.230749	-8.78477	1.57e-18	1.79e-17	DOWN	Pentatricopeptide repeat-containing protein At4g18975	-	-
Rr404087	93.7975	3.2606	0.37147	8.77755	1.67e-18	1.9e-17	UP	Belongs to the multi antimicrobial extrusion (MATE) (TC 2.A.66.1) family	-	MatE
Rr401629	133.367	7.67438	0.874454	8.7762	1.69e-18	1.91e-17	UP	glutamine amidotransferase YLR126C	-	GATase
Rr400904	252.466	9.18683	1.04916	8.75641	2.02e-18	2.27e-17	UP	alpha-galactosidase	-	Melibiase_2,Melibiase_2_C
Rr105408	642.003	-1.91176	0.218424	-8.75252	2.09e-18	2.34e-17	DOWN	Belongs to the glycosyltransferase 8 family	-	Glyco_transf_8
Rr102513	2592.07	-6.04637	0.69171	-8.74118	2.31e-18	2.58e-17	DOWN	LRR receptor-like serine threonine-protein kinase	-	LRRNT_2,LRR_1,LRR_8,Pkinase,Pkinase_Tyr
Rr101751	151.39	-2.67974	0.306801	-8.73446	2.45e-18	2.73e-17	DOWN	Pentatricopeptide repeat-containing protein	-	PPR,PPR_2
Rr703849	237.79	2.54682	0.291981	8.72254	2.72e-18	3.02e-17	UP	Belongs to the tetraspanin (TM4SF) family	-	Tetraspannin
Rr502310	492.876	1.49702	0.171787	8.71442	2.92e-18	3.22e-17	UP	NA	NA	NA
Rr205090	359.886	-2.1741	0.249485	-8.71435	2.92e-18	3.22e-17	DOWN	Guanine nucleotide-binding protein alpha-1	GPA1	G-alpha
Rr205446	124.142	4.28723	0.492108	8.71197	2.99e-18	3.27e-17	UP	NA	NA	NA
Rr306341	179.952	10.5571	1.21444	8.69293	3.53e-18	3.86e-17	UP	Belongs to the TRAFAC class myosin-kinesin ATPase superfamily. Kinesin family	-	CH,Kinesin
Rr500662	1433.24	-1.24099	0.14281	-8.68975	3.63e-18	3.95e-17	DOWN	ATP-dependent Clp protease adapter protein	-	ClpS
Rr203757	1246.12	-2.00446	0.230732	-8.68739	3.71e-18	4.02e-17	DOWN	Dienelactone hydrolase family	-	DLH
Rr300256	147.214	-5.16712	0.595217	-8.68107	3.92e-18	4.23e-17	DOWN	serine threonine-protein kinase	-	B_lectin,DUF3403,PAN_2,Pkinase,Pkinase_Tyr,S_locus_glycop
Rr703877	2290.96	-1.10297	0.127405	-8.65726	4.83e-18	5.2e-17	DOWN	Mitochondrial membrane ATP synthase (F(1)F(0) ATP synthase or Complex V) produces ATP from ADP in the presence of a proton gradient across the membrane which is generated by electron transport complexes of the respiratory chain. F-type ATPases consist of two structural domains, F(1) - containing the extramembraneous catalytic core, and F(0) - containing the membrane proton channel, linked togethe…	-	Mt_ATP-synt_D
Rr205124	241.9	9.12489	1.05489	8.6501	5.15e-18	5.51e-17	UP	Thermospermine synthase	-	Spermine_synt_N,Spermine_synth
Rr402678	135.863	7.70292	0.894332	8.61304	7.11e-18	7.59e-17	UP	G-type lectin S-receptor-like serine threonine-protein kinase	-	B_lectin,DUF3403,PAN_2,Pkinase,Pkinase_Tyr,S_locus_glycop
Rr202276	292.725	10.2961	1.19811	8.59367	8.42e-18	8.96e-17	UP	Belongs to the protein kinase superfamily. Ser Thr protein kinase family	-	LRRNT_2,LRR_1,LRR_8,Pkinase,Pkinase_Tyr
Rr305134	99.8082	-2.76137	0.321544	-8.58786	8.86e-18	9.39e-17	DOWN	Phosphatidylinositol transfer protein	-	IP_trans
Rr600416	1753.73	1.62181	0.188916	8.58483	9.1e-18	9.6e-17	UP	Nucleolar protein	-	NOP5NT,Nop
Rr204577	590.525	-1.67221	0.194798	-8.58435	9.14e-18	9.61e-17	DOWN	Outer envelope pore protein	-	-
Rr200160	153.648	10.3291	1.20689	8.5584	1.14e-17	1.2e-16	UP	Amino acid permease	-	Aa_trans
Rr601815	142.58	-2.19573	0.256964	-8.54488	1.29e-17	1.34e-16	DOWN	-	-	-
Rr201585	52.8249	-5.10145	0.597513	-8.53781	1.37e-17	1.42e-16	DOWN	Belongs to the multi antimicrobial extrusion (MATE) (TC 2.A.66.1) family	-	MatE
Rr103285	1890.58	1.14652	0.134829	8.50348	1.84e-17	1.9e-16	UP	Belongs to the glycosyl hydrolase 31 family	-	DUF5110,Gal_mutarotas_2,Glyco_hydro_31
Rr600576	547.558	-1.93736	0.227834	-8.50337	1.84e-17	1.9e-16	DOWN	Protein YIPF1 homolog	-	Yip1
Rr600307	5023.74	2.96334	0.348903	8.4933	2.01e-17	2.07e-16	UP	AUX/IAA family	IAA16	AUX_IAA
Rr405144	265.624	2.13147	0.251729	8.46732	2.51e-17	2.57e-16	UP	Phytosulfokine receptor	-	LRRNT_2,LRR_1,LRR_4,LRR_6,LRR_8,Pkinase
Rr105925	479.14	-12.7667	1.51112	-8.44852	2.95e-17	3.01e-16	DOWN	ribonuclease T2 activity	-	Ribonuclease_T2
Rr204783	2353.22	-1.18771	0.140652	-8.44434	3.06e-17	3.11e-16	DOWN	Synaptotagmin-like mitochondrial-lipid-binding domain	-	C2,SMP_LBD
Rr104360	7733.92	1.26333	0.149919	8.42674	3.55e-17	3.6e-16	UP	Belongs to the universal ribosomal protein uS5 family	-	Ribosomal_S5,Ribosomal_S5_C
Rr404041	493.906	-1.73416	0.20593	-8.4211	3.73e-17	3.77e-16	DOWN	alpha-galactosidase	-	Melibiase_2
Rr503878	416.985	1.50321	0.178809	8.40681	4.21e-17	4.24e-16	UP	Mitogen-activated protein kinase kinase kinase 1-like	-	Pkinase
Rr102624	560.446	-1.63057	0.194051	-8.40279	4.36e-17	4.38e-16	DOWN	Acyl-coenzyme A oxidase	-	ACOX,Acyl-CoA_dh_1,Acyl-CoA_dh_M
Rr103171	198.763	8.83949	1.05227	8.40043	4.45e-17	4.44e-16	UP	Lignin degradation and detoxification of lignin-derived products	-	Cu-oxidase,Cu-oxidase_2,Cu-oxidase_3
Rr702653	1100.23	-3.11118	0.370364	-8.40034	4.45e-17	4.44e-16	DOWN	Receptor-like protein 12	-	LRRNT_2,LRR_1,LRR_6,LRR_8
Rr301813	135.275	10.1454	1.21253	8.36712	5.9e-17	5.86e-16	UP	Protein of unknown function (DUF620)	-	DUF620
Rr505328	853.437	1.32118	0.158868	8.31617	9.08e-17	8.99e-16	UP	transcription factor	-	DOG1,bZIP_1,bZIP_2
Rr700093	280.698	-1.83583	0.221109	-8.30282	1.02e-16	1e-15	DOWN	and Fe(II)-dependent oxygenase superfamily protein	-	DIOX_N
Rr700806	233.712	-2.44451	0.294778	-8.2927	1.11e-16	1.09e-15	DOWN	2-alkenal reductase (NADP( )-dependent)-like	-	ADH_N_2,ADH_zinc_N
Rr302082	1097.53	-1.61266	0.19455	-8.28919	1.14e-16	1.12e-15	DOWN	Photosystem II 10 kDa polypeptide	-	PsbR
Rr501985	227.225	9.93042	1.20011	8.2746	1.29e-16	1.26e-15	UP	Belongs to the ABC transporter superfamily. ABCG family. PDR (TC 3.A.1.205) subfamily	-	ABC2_membrane,ABC_tran,ABC_trans_N,PDR_assoc
Rr101722	122.225	9.99898	1.21533	8.2274	1.91e-16	1.86e-15	UP	Belongs to the peroxidase family. Classical plant (class III) peroxidase subfamily	-	peroxidase
Rr702050	793.774	1.58949	0.193648	8.20812	2.25e-16	2.18e-15	UP	Glycine-rich protein A3-like	-	-
Rr702879	265.871	-2.15262	0.262371	-8.2045	2.32e-16	2.24e-15	DOWN	Belongs to the D-isomer specific 2-hydroxyacid dehydrogenase family	-	2-Hacid_dh,2-Hacid_dh_C
Rr301290	244.214	-2.898	0.354029	-8.18579	2.71e-16	2.6e-15	DOWN	ABC transporter C family member	-	ABC_membrane,ABC_tran
Rr603245	185.033	-2.41884	0.295676	-8.18069	2.82e-16	2.71e-15	DOWN	ubiquitin-protein transferase activity	-	zf-RING_2,zf-rbx1
Rr105878	1147.15	-1.34311	0.164364	-8.17158	3.04e-16	2.91e-15	DOWN	Belongs to the protein disulfide isomerase family	PDIL2-3	Thioredoxin
Rr205004	1221.23	-1.26043	0.15459	-8.15334	3.54e-16	3.37e-15	DOWN	domain-containing protein	-	ABC1,Beta-lactamase,WaaY
Rr500565	120.684	9.9807	1.2251	8.14683	3.74e-16	3.55e-15	UP	COBRA-like protein	-	COBRA
Rr303587	658.211	2.25602	0.277751	8.12245	4.57e-16	4.33e-15	UP	Zinc finger A20 and AN1 domain-containing stress-associated protein	-	zf-A20,zf-AN1
Rr702343	830.628	1.53617	0.189999	8.08512	6.21e-16	5.86e-15	UP	DnaJ central domain	-	DnaJ,DnaJ_C,DnaJ_CXXCXGXG
Rr500139	771.396	-1.23619	0.153177	-8.07031	7.01e-16	6.6e-15	DOWN	Converts alpha-aldose to the beta-anomer	-	Aldose_epim
Rr703393	168.21	-2.33702	0.290003	-8.05859	7.72e-16	7.24e-15	DOWN	F-box kelch-repeat protein	-	F-box,F-box-like
Rr303239	101.228	-10.5233	1.30609	-8.0571	7.81e-16	7.3e-15	DOWN	lactoylglutathione	-	Glyoxalase
Rr204392	167.088	-1.94793	0.24194	-8.0513	8.19e-16	7.63e-15	DOWN	-	-	-
Rr201705	2091.37	-2.18591	0.271956	-8.03775	9.15e-16	8.49e-15	DOWN	transcription factor	-	bZIP_1
Rr402161	4773.57	1.46944	0.182856	8.03601	9.28e-16	8.59e-15	UP	oxidoreductase activity	-	Aldo_ket_red
Rr106330	9891.37	-1.62999	0.204422	-7.97363	1.54e-15	1.42e-14	DOWN	Belongs to the 14-3-3 family	-	2014-03-03
Rr204803	201.132	2.63543	0.332085	7.93601	2.09e-15	1.92e-14	UP	40S ribosomal protein	-	Ribosomal_S10
Rr601032	81.199	-3.3564	0.423634	-7.92287	2.32e-15	2.13e-14	DOWN	phosphopantothenoylcysteine	-	Flavoprotein
Rr600139	300.376	1.83217	0.231681	7.90818	2.61e-15	2.39e-14	UP	Encoded by	-	-
Rr400783	1150.85	1.13481	0.143975	7.882	3.22e-15	2.93e-14	UP	Surfeit locus protein 6	-	RRP14,SURF6
Rr704680	189.129	-2.00899	0.255164	-7.87331	3.45e-15	3.13e-14	DOWN	CDGSH iron-sulfur domain-containing protein	-	zf-CDGSH
Rr500790	293.075	2.14705	0.272933	7.86656	3.65e-15	3.3e-14	UP	isoform X1	-	Myb_DNA-bind_3
Rr204902	823.994	1.48629	0.189016	7.86331	3.74e-15	3.37e-14	UP	f-box protein	-	F-box-like,Herpes_UL92
Rr204445	2187.27	1.32107	0.168303	7.84937	4.18e-15	3.76e-14	UP	phosphatase 2c	-	PP2C
Rr404977	2085.92	1.17249	0.149456	7.84507	4.33e-15	3.88e-14	UP	isoform X1	-	NHL
Rr702047	88.057	-4.05782	0.517542	-7.84056	4.49e-15	4.01e-14	DOWN	Belongs to the terpene cyclase mutase family	-	SQHop_cyclase_C,SQHop_cyclase_N
Rr306290	1319.03	1.45648	0.186056	7.82819	4.95e-15	4.41e-14	UP	KH domain-containing protein	-	KH_1,STAR_dimer
Rr502769	1059.61	-1.83817	0.235314	-7.81154	5.65e-15	5.02e-14	DOWN	Catalyzes xyloglucan endohydrolysis (XEH) and or endotransglycosylation (XET). Cleaves and religates xyloglucan polymers, an essential constituent of the primary cell wall, and thereby participates in cell wall construction of growing tissues	-	Glyco_hydro_16,XET_C
Rr101876	61.1435	5.79285	0.744174	7.78427	7.01e-15	6.21e-14	UP	Germin-like protein subfamily 1 member	-	Cupin_1
Rr505038	2672.24	1.59894	0.205512	7.78027	7.24e-15	6.39e-14	UP	Isoamylase 3	ISA3	Alpha-amylase,CBM_48
Rr403565	300.439	-2.57835	0.331715	-7.77279	7.68e-15	6.75e-14	DOWN	Thioesterase superfamily	-	4HBT
Rr302468	1015.74	-1.3791	0.177497	-7.7697	7.87e-15	6.9e-14	DOWN	Malate dehydrogenase	-	Ldh_1_C,Ldh_1_N
Rr106850	420.816	1.95658	0.251971	7.76508	8.16e-15	7.13e-14	UP	EamA-like transporter family	-	EamA
Rr705264	131.874	-9.94248	1.28174	-7.75702	8.69e-15	7.58e-14	DOWN	Required for 40S ribosome biogenesis. Involved in nucleolar processing of pre-18S ribosomal RNA and ribosome assembly	-	-
Rr301461	8554.54	1.19188	0.153871	7.74599	9.48e-15	8.24e-14	UP	60S ribosomal protein	-	Ribosomal_L2,Ribosomal_L2_C
Rr400520	86.5225	-10.297	1.33053	-7.73904	1e-14	8.68e-14	DOWN	NA	NA	NA
Rr104829	77.5669	5.26832	0.681233	7.7335	1.05e-14	9.04e-14	UP	Calcineurin B-like protein	-	EF-hand_1,EF-hand_5,EF-hand_7,EF-hand_8
Rr704285	94.8384	-3.0305	0.39263	-7.71845	1.18e-14	1.01e-13	DOWN	zinc metalloprotease EGY2, chloroplastic	EGY2	-
Rr202898	965.638	-1.75857	0.227995	-7.71318	1.23e-14	1.05e-13	DOWN	Belongs to the RNase T2 family	-	Ribonuclease_T2
Rr101916	308.002	2.4296	0.315409	7.70303	1.33e-14	1.14e-13	UP	Maternal effect embryo arrest 59	-	-
Rr300143	107.756	-2.3967	0.311156	-7.70257	1.33e-14	1.14e-13	DOWN	zinc finger	-	-
Rr401504	1272.05	1.39358	0.180962	7.70096	1.35e-14	1.15e-13	UP	Diacylglycerol kinase	-	DAGK_acc,DAGK_cat
Rr303388	1627.93	1.08758	0.141362	7.69358	1.43e-14	1.21e-13	UP	metal ion binding	-	DNMT1-RFD
Rr703734	605.8	2.78722	0.3629	7.6804	1.59e-14	1.34e-13	UP	Cyclic nucleotide-gated ion channel 1-like	-	Ion_trans
Rr103806	425.958	1.47781	0.192467	7.67823	1.61e-14	1.36e-13	UP	PPIases accelerate the folding of proteins. It catalyzes the cis-trans isomerization of proline imidic peptide bonds in oligopeptides	-	Pro_isomerase
Rr700626	85.8119	2.82101	0.367724	7.67155	1.7e-14	1.43e-13	UP	TMV resistance protein N-like	-	LRR_3,NB-ARC,TIR,UreF
Rr301522	621.275	1.28688	0.167918	7.66376	1.81e-14	1.51e-13	UP	Multiple RNA-binding domain-containing protein	-	RRM_1
Rr500134	169.963	-1.97327	0.258338	-7.63833	2.2e-14	1.84e-13	DOWN	Protein of unknown function (DUF3007)	-	DUF3007
Rr302157	255.47	-2.26602	0.296667	-7.63824	2.2e-14	1.84e-13	DOWN	Belongs to the iron ascorbate-dependent oxidoreductase family	-	2OG-FeII_Oxy,DIOX_N
Rr100258	942.578	1.44518	0.189451	7.62825	2.38e-14	1.98e-13	UP	Belongs to the iron ascorbate-dependent oxidoreductase family	-	2OG-FeII_Oxy,DIOX_N
Rr402085	907.438	-1.19497	0.15713	-7.60499	2.85e-14	2.36e-13	DOWN	Pentatricopeptide repeat-containing protein	-	PPR,PPR_2,PPR_3,PPR_long
Rr702148	69.5089	-3.54638	0.466506	-7.60201	2.92e-14	2.41e-13	DOWN	PGAP1-like protein	-	PGAP1
Rr100673	1286.55	1.1117	0.146533	7.58671	3.28e-14	2.7e-13	UP	glutamate carboxypeptidase	-	PA,Peptidase_M28,TFR_dimer
Rr704748	138.847	9.21883	1.21753	7.57174	3.68e-14	3.02e-13	UP	MADS-box protein SOC1-like	-	K-box,SRF-TF
Rr305855	131.113	2.57887	0.341148	7.55941	4.05e-14	3.32e-13	UP	Phosphoinositide phospholipase C	-	C2,EF-hand_like,PI-PLC-X,PI-PLC-Y
Rr105326	466.44	3.19275	0.422536	7.55615	4.15e-14	3.39e-13	UP	UDP-Glycosyltransferase	-	UDPGT
Rr404375	348.612	-1.89448	0.250925	-7.54998	4.35e-14	3.54e-13	DOWN	D-aminoacyl-tRNA deacylase-like	-	tRNA_deacylase
Rr203644	226.564	-2.83818	0.376776	-7.5328	4.97e-14	4.03e-13	DOWN	Heat shock 70 kDa protein	-	HSP70
Rr401303	919.631	1.32831	0.176387	7.5307	5.05e-14	4.09e-13	UP	WD repeat-containing protein	-	WD40
Rr100364	209.254	-1.93009	0.256531	-7.52382	5.32e-14	4.3e-13	DOWN	Protein of unknown function (DUF3119)	-	DUF3119
Rr704335	53.4072	5.59524	0.74472	7.51321	5.77e-14	4.64e-13	UP	ESKIMO 1-like	-	PC-Esterase,PMR5N
Rr103794	3549.51	1.03815	0.138422	7.49985	6.39e-14	5.13e-13	UP	Belongs to the protein kinase superfamily	-	Pkinase
Rr305976	7096.3	1.3946	0.186102	7.49374	6.69e-14	5.36e-13	UP	Belongs to the eukaryotic ribosomal protein eS4 family	-	40S_S4_C,KOW,RS4NT,Ribosomal_S4e,S4
Rr201667	43.9369	-5.09937	0.682482	-7.4718	7.91e-14	6.3e-13	DOWN	Epimerase family	-	DUF1731,Epimerase
Rr703250	376.101	-1.45199	0.194332	-7.47169	7.92e-14	6.3e-13	DOWN	-	-	-
Rr303173	89.6256	2.89244	0.387789	7.45881	8.73e-14	6.93e-13	UP	Serine threonine-protein kinase PBS1	-	-
Rr405213	109.42	2.82096	0.378936	7.44442	9.74e-14	7.71e-13	UP	NA	NA	NA
Rr306086	134.378	2.72364	0.366111	7.43939	1.01e-13	7.99e-13	UP	Catalytic subunit of a heterodimeric structure-specific endonuclease that resolves DNA secondary structures generated during DNA repair and recombination. Has endonuclease activity towards branched DNA substrates, introducing single-strand cuts in duplex DNA close to junctions with ss-DNA	-	GIY-YIG
Rr704280	369.491	-6.66151	0.895653	-7.4376	1.03e-13	8.07e-13	DOWN	Belongs to the protein kinase superfamily. Ser Thr protein kinase family	-	LRRNT_2,LRR_1,LRR_8,Pkinase,Pkinase_Tyr
Rr400299	66.6768	6.66831	0.89843	7.42218	1.15e-13	9.05e-13	UP	ion channel POLLUX-like	-	Castor_Poll_mid
Rr701471	695.478	1.32913	0.179563	7.40199	1.34e-13	1.05e-12	UP	Belongs to the protein kinase superfamily	-	Pkinase
Rr703503	824.491	5.84721	0.790346	7.39829	1.38e-13	1.08e-12	UP	Belongs to the peptidase A1 family	-	TAXi_C,TAXi_N
Rr500198	182.639	-1.72208	0.232916	-7.39357	1.43e-13	1.11e-12	DOWN	-	-	-
Rr301850	77.8282	3.44914	0.467374	7.37983	1.58e-13	1.23e-12	UP	Metal tolerance protein	-	Cation_efflux,ZT_dimer
Rr303037	225.216	-2.38625	0.323473	-7.37698	1.62e-13	1.25e-12	DOWN	Electron transfer flavoprotein subunit alpha	-	ETF,ETF_alpha
Rr702751	111.712	8.90455	1.21312	7.3402	2.13e-13	1.65e-12	UP	Protein of unknown function (DUF1442)	-	DUF1442
Rr505269	2021.29	-1.76819	0.24122	-7.3302	2.3e-13	1.77e-12	DOWN	Pollen-specific protein	-	Pollen_Ole_e_I
Rr103197	158.299	2.71102	0.370105	7.32501	2.39e-13	1.84e-12	UP	2-oxoisovalerate dehydrogenase subunit alpha	-	E1_dh
Rr503868	346.459	-1.78817	0.245181	-7.29327	3.03e-13	2.32e-12	DOWN	-	-	-
Rr600487	717.995	1.69291	0.232163	7.29192	3.06e-13	2.33e-12	UP	Gibberellin receptor	GID1a	Abhydrolase_3
Rr202155	189.385	-11.4275	1.5682	-7.28699	3.17e-13	2.42e-12	DOWN	Belongs to the glycosyl hydrolase 1 family	-	Glyco_hydro_1
Rr202221	7921.87	1.46439	0.201035	7.28424	3.23e-13	2.46e-12	UP	Belongs to the universal ribosomal protein uL3 family	-	Ribosomal_L3
Rr200779	40.3247	-9.19652	1.26484	-7.27087	3.57e-13	2.71e-12	DOWN	Kynurenine formamidase-like	-	Cyclase
Rr600643	386.547	1.6236	0.223552	7.26273	3.79e-13	2.87e-12	UP	Cell cycle checkpoint control protein	-	Rad9
Rr302449	610.245	-1.27829	0.176428	-7.24537	4.31e-13	3.25e-12	DOWN	Belongs to the ubiquitin-conjugating enzyme family	-	UQ_con
Rr705037	180.07	2.5247	0.349073	7.2326	4.74e-13	3.56e-12	UP	gamma-irradiation and mitomycin c induced	-	HATPase_c_3
Rr103391	95.3328	-3.93555	0.54495	-7.22185	5.13e-13	3.85e-12	DOWN	TMV resistance protein N-like	-	NB-ARC,TIR
Rr702124	833.554	1.10084	0.152438	7.22152	5.14e-13	3.85e-12	UP	Chromo domain-containing protein	LHP1	Chromo
Rr104506	58.5671	8.93759	1.23808	7.2189	5.24e-13	3.91e-12	UP	Late embryogenesis abundant protein	-	LEA_2
Rr500784	1100.08	1.16877	0.162256	7.20325	5.88e-13	4.37e-12	UP	FAS-associated factor	-	UBA_4,UBX
Rr500234	595.56	6.22943	0.866906	7.18582	6.68e-13	4.96e-12	UP	Nonspecific lipid-transfer protein	-	LTP_2
Rr300108	1547.99	5.1921	0.722618	7.18512	6.71e-13	4.97e-12	UP	LRR receptor-like serine threonine-protein kinase	-	LRR_8,Malectin,Pkinase,Pkinase_Tyr
Rr703889	217.312	-1.55421	0.216414	-7.18167	6.89e-13	5.08e-12	DOWN	Amino-transferase class IV	-	Aminotran_4
Rr402530	229.048	1.61944	0.225548	7.18004	6.97e-13	5.13e-12	UP	calcium-binding protein	-	EF-hand_1,EF-hand_5,EF-hand_6,EF-hand_7,EF-hand_8
Rr704979	1237.82	-1.00215	0.139776	-7.1697	7.52e-13	5.52e-12	DOWN	ABC transporter transmembrane region	-	ABC_membrane,ABC_tran
Rr202031	617.849	-1.45988	0.203655	-7.16839	7.59e-13	5.56e-12	DOWN	Belongs to the multi antimicrobial extrusion (MATE) (TC 2.A.66.1) family	-	MatE
Rr504794	127.869	-2.16659	0.303061	-7.14902	8.74e-13	6.37e-12	DOWN	methyltransferase DDB_G0268948	-	Methyltransf_11
Rr603775	1008.2	-1.05796	0.147988	-7.149	8.74e-13	6.37e-12	DOWN	Ankyrin repeats (many copies)	-	Ank_4,Ank_5,RCC1
Rr705038	292.39	-1.57445	0.220336	-7.14568	8.96e-13	6.51e-12	DOWN	gamma-irradiation and mitomycin c induced	-	HATPase_c_3
Rr504018	38.9508	-4.77594	0.66961	-7.13243	9.86e-13	7.15e-12	DOWN	B3 domain-containing protein	-	B3
Rr402465	179.11	1.87596	0.263536	7.11841	1.09e-12	7.9e-12	UP	F-box LRR-repeat protein	-	F-box,F-box-like
Rr601645	2474.73	1.32217	0.186074	7.10561	1.2e-12	8.64e-12	UP	LRR receptor-like serine threonine-protein kinase	-	LRR_4,LRR_8,Malectin_like,Pkinase,Pkinase_Tyr
Rr105851	5703.66	-1.22736	0.172845	-7.10094	1.24e-12	8.92e-12	DOWN	Seems to be required for maximal rate of protein biosynthesis. Enhances ribosome dissociation into subunits and stabilizes the binding of the initiator Met-tRNA(I) to 40 S ribosomal subunits	-	eIF-1a
Rr302835	167.03	2.81213	0.396374	7.09464	1.3e-12	9.31e-12	UP	-	-	-
Rr404537	53.0889	-9.59291	1.35434	-7.08308	1.41e-12	1.01e-11	DOWN	Phosphate transporter PHO1 homolog 3-like	-	EXS,SPX
Rr306169	1966.4	-1.68306	0.237684	-7.08107	1.43e-12	1.02e-11	DOWN	KIP1-like protein	-	KIP1
Rr603177	859.789	1.08034	0.152595	7.07982	1.44e-12	1.03e-11	UP	Belongs to the DEAD box helicase family	-	DEAD,Helicase_C
Rr403981	376.318	1.52187	0.215461	7.0633	1.63e-12	1.16e-11	UP	f-box protein	-	F-box,Sel1
Rr701741	92.6935	8.63467	1.22283	7.06124	1.65e-12	1.17e-11	UP	Cyclic nucleotide-gated ion channel 1-like	-	Ion_trans
Rr303347	408.787	1.70085	0.241019	7.05694	1.7e-12	1.2e-11	UP	ubiquitinyl hydrolase activity	-	MATH,RVT_3,UCH,USP7_C2,USP7_ICP0_bdg
Rr302981	95.3774	8.67614	1.22984	7.0547	1.73e-12	1.22e-11	UP	Belongs to the glycosyltransferase 8 family	-	Glyco_transf_8
Rr202083	52.4449	8.77833	1.2444	7.05425	1.74e-12	1.22e-11	UP	Lignin degradation and detoxification of lignin-derived products	-	Cu-oxidase,Cu-oxidase_2,Cu-oxidase_3
Rr100501	164.681	-2.00264	0.284224	-7.04598	1.84e-12	1.29e-11	DOWN	Ankyrin repeats (many copies)	-	AAA,Ank,Ank_2,Ank_3
Rr306380	281.994	-1.50089	0.213422	-7.03253	2.03e-12	1.42e-11	DOWN	Coiled-coil domain-containing protein	-	DUF812
Rr501021	435.412	1.26119	0.179344	7.03225	2.03e-12	1.42e-11	UP	ZINC FINGER protein	-	HATPase_c_3
Rr106845	40.3378	-5.72804	0.817314	-7.00837	2.41e-12	1.68e-11	DOWN	Protein ALTERED XYLOGLUCAN 4-like	-	PC-Esterase,PMR5N
Rr700909	48.2512	-4.19771	0.599055	-7.00721	2.43e-12	1.69e-11	DOWN	PAN-like domain	-	B_lectin,PAN_2,Pkinase_Tyr,S_locus_glycop
Rr702695	35.1751	-8.99928	1.28557	-7.0002	2.56e-12	1.77e-11	DOWN	NA	NA	NA
Rr600667	163.031	-1.88253	0.26898	-6.99877	2.58e-12	1.79e-11	DOWN	Hypoxia induced protein conserved region	-	HIG_1_N
Rr400181	154.927	2.08677	0.29898	6.97965	2.96e-12	2.04e-11	UP	Protein TIFY 4B-like isoform X1	BS1	CCT_2,tify
Rr400081	623.541	-1.20289	0.172531	-6.972	3.12e-12	2.15e-11	DOWN	Non-lysosomal glucosylceramidase that catalyzes the conversion of glucosylceramide to free glucose and ceramide	-	DUF608,Glyco_hydr_116N
Rr205096	312.252	-1.65142	0.237363	-6.95734	3.47e-12	2.38e-11	DOWN	Copper-transporting ATPase	HMA8	E1-E2_ATPase,HMA,Hydrolase
Rr205024	87.7518	-2.59566	0.373785	-6.94426	3.8e-12	2.6e-11	DOWN	psbP domain-containing protein 5	-	PsbP
Rr501651	470.108	1.42355	0.204999	6.94418	3.81e-12	2.6e-11	UP	-	-	-
Rr100083	317.393	-1.56373	0.22552	-6.93389	4.09e-12	2.79e-11	DOWN	Calcineurin subunit	-	EF-hand_7
Rr107136	465.92	1.25026	0.180359	6.93207	4.15e-12	2.82e-11	UP	Ankyrin repeats (many copies)	-	Ank,Ank_2,Ank_4,Ank_5
Rr103006	53.8341	6.35626	0.917593	6.92709	4.3e-12	2.91e-11	UP	Auxin-induced protein	-	EamA
Rr204890	163.06	-1.99228	0.288133	-6.91443	4.7e-12	3.18e-11	DOWN	Encoded by	-	Transferase
Rr401224	254.239	2.01307	0.291437	6.9074	4.94e-12	3.33e-11	UP	cadmium zinc-transporting ATPase	HMA3	E1-E2_ATPase,HMA,Hydrolase
Rr101658	32.051	-8.8646	1.28606	-6.89285	5.47e-12	3.68e-11	DOWN	salicylic acid-binding protein 2-like	-	Abhydrolase_1,Abhydrolase_6
Rr106507	56.2433	-2.87969	0.417938	-6.89023	5.57e-12	3.74e-11	DOWN	phenolic glucoside malonyltransferase	-	Transferase
Rr702958	389.308	1.50585	0.218836	6.88121	5.93e-12	3.98e-11	UP	f-box protein	-	F-box-like
Rr702408	54.7607	-8.67174	1.26078	-6.87808	6.07e-12	4.06e-11	DOWN	disease resistance	-	NB-ARC
Rr200818	648.35	2.78379	0.405091	6.87201	6.33e-12	4.23e-11	UP	Belongs to the UDP-glycosyltransferase family	-	UDPGT
Rr200785	124.327	-2.67683	0.390745	-6.85058	7.36e-12	4.9e-11	DOWN	Kynurenine formamidase-like	-	Cyclase
Rr500882	2192.52	1.11318	0.16271	6.84152	7.84e-12	5.21e-11	UP	NAC domain protein, IPR003441 source	-	NAM
Rr202909	499.574	-1.29104	0.189236	-6.82239	8.95e-12	5.93e-11	DOWN	Acyl-coenzyme A thioesterase 9	-	4HBT
Rr104297	153.29	-2.9844	0.437579	-6.82026	9.09e-12	6.01e-11	DOWN	Belongs to the cytochrome P450 family	-	p450
Rr502079	185.206	-1.83681	0.269522	-6.81506	9.42e-12	6.22e-11	DOWN	Vesicle-associated protein	-	Motile_Sperm
Rr300276	43.844	8.51992	1.25245	6.80259	1.03e-11	6.76e-11	UP	-	-	-
Rr100977	527.881	-1.19163	0.175259	-6.79925	1.05e-11	6.91e-11	DOWN	Belongs to the helicase family. RecQ subfamily	-	DEAD,Helicase_C,RecQ_Zn_bind
Rr701895	475.201	-2.67093	0.393175	-6.79324	1.1e-11	7.18e-11	DOWN	Belongs to the GST superfamily	-	GST_C,GST_N
Rr702009	33.1747	-8.91348	1.3162	-6.77213	1.27e-11	8.3e-11	DOWN	Glutamate-gated receptor that probably acts as non- selective cation channel	-	ANF_receptor,Lig_chan,SBP_bac_3
Rr101525	40.1778	4.29857	0.635654	6.76243	1.36e-11	8.85e-11	UP	leucine-rich repeat extensin-like protein	-	HMA
Rr501786	378.356	1.57228	0.232745	6.75536	1.42e-11	9.27e-11	UP	Inactive rhomboid protein	-	Rhomboid
Rr704112	191.786	-2.25136	0.333618	-6.74832	1.5e-11	9.71e-11	DOWN	Belongs to the protein kinase superfamily	BIK1	Pkinase,Pkinase_Tyr
Rr705274	776.422	1.2837	0.190526	6.73766	1.61e-11	1.04e-10	UP	Amino-acid acetyltransferase	-	AA_kinase,Acetyltransf_1
Rr105188	1058.55	1.36397	0.202556	6.73379	1.65e-11	1.07e-10	UP	strubbelig-receptor family	-	LRRNT_2,LRR_1,LRR_6,LRR_8,Pkinase_Tyr
Rr105720	822.275	1.16102	0.172736	6.72137	1.8e-11	1.16e-10	UP	U-box domain-containing protein	-	Arm
Rr402179	3056.62	1.23913	0.184569	6.71365	1.9e-11	1.22e-10	UP	Phosphoglucan, water dikinase	-	CBM_20,PPDK_N
Rr702705	41.2307	8.43125	1.25587	6.71348	1.9e-11	1.22e-10	UP	Cysteine-rich repeat secretory protein	-	Stress-antifung
Rr405005	67.7903	-8.98146	1.33956	-6.70478	2.02e-11	1.29e-10	DOWN	Belongs to the UDP-glycosyltransferase family	UGT74B1	UDPGT
Rr701800	176.753	-2.34728	0.350616	-6.69474	2.16e-11	1.38e-10	DOWN	Catalyzes xyloglucan endohydrolysis (XEH) and or endotransglycosylation (XET). Cleaves and religates xyloglucan polymers, an essential constituent of the primary cell wall, and thereby participates in cell wall construction of growing tissues	-	Glyco_hydro_16,XET_C
Rr105952	114.331	-10.6995	1.60531	-6.66507	2.65e-11	1.69e-10	DOWN	ribonuclease T2 activity	-	Ribonuclease_T2
Rr402577	28.8025	-8.71142	1.31121	-6.64382	3.06e-11	1.94e-10	DOWN	Belongs to the helicase family	-	Helitron_like_N,Herpes_Helicase,PIF1,REPA_OB_2
Rr303803	1818.42	-1.08096	0.16288	-6.63656	3.21e-11	2.04e-10	DOWN	ABC transporter C family member	-	ABC_membrane,ABC_tran
Rr304813	39.6379	8.37436	1.26322	6.6294	3.37e-11	2.13e-10	UP	Sodium transporter hkt1-like	HKT1	TrkH
Rr301343	61.4769	2.78815	0.420577	6.62935	3.37e-11	2.13e-10	UP	LRR receptor-like serine threonine-protein kinase	-	LRRNT_2,LRR_1,LRR_6,LRR_8,Pkinase_Tyr
Rr603776	222.227	-1.97842	0.298451	-6.62895	3.38e-11	2.13e-10	DOWN	Lysosomal beta glucosidase-like	-	Glyco_hydro_3,Glyco_hydro_3_C
Rr305475	27.3612	-4.92385	0.745109	-6.60823	3.89e-11	2.45e-10	DOWN	F-box protein	-	F-box,FBA_1
Rr401908	540.121	-1.55273	0.235504	-6.59321	4.3e-11	2.7e-10	DOWN	Phosphoenolpyruvate phosphomutase	-	PEP_mutase
Rr700580	40.4749	5.18537	0.786909	6.58955	4.41e-11	2.76e-10	UP	E3 ubiquitin-protein ligase	-	DUF3675,RINGv
Rr701058	1289.93	-1.90901	0.290041	-6.58187	4.65e-11	2.9e-10	DOWN	Belongs to the cytochrome P450 family	-	p450
Rr503722	43.5736	5.63128	0.856392	6.57559	4.85e-11	3.02e-10	UP	11S globulin seed storage protein	-	Cupin_1
Rr305310	65.5298	-4.58788	0.698809	-6.56529	5.19e-11	3.23e-10	DOWN	Belongs to the MIP aquaporin (TC 1.A.8) family	-	MIP
Rr400133	51.8775	-4.64465	0.710605	-6.53619	6.31e-11	3.92e-10	DOWN	TMV resistance protein N-like	-	NB-ARC,TIR
Rr702498	516.93	-1.51493	0.232059	-6.52821	6.66e-11	4.12e-10	DOWN	cationic amino acid transporter	-	AA_permease_2,AA_permease_C
Rr502297	67.6783	-5.46747	0.838239	-6.52257	6.91e-11	4.27e-10	DOWN	NA	NA	NA
Rr701240	42.5704	-3.08526	0.473223	-6.51967	7.05e-11	4.35e-10	DOWN	salicylic acid-binding protein 2-like	-	Abhydrolase_1,Abhydrolase_6
Rr704030	879.774	1.34168	0.205953	6.51449	7.29e-11	4.49e-10	UP	TPL-binding domain in jasmonate signalling	-	Jas
Rr502479	91.8241	-3.41821	0.525562	-6.50392	7.83e-11	4.81e-10	DOWN	S-norcoclaurine synthase 1-like	-	2OG-FeII_Oxy,DIOX_N
Rr602356	59.0166	7.98167	1.23198	6.47874	9.25e-11	5.67e-10	UP	LRR receptor-like serine threonine-protein kinase	-	LRRNT_2,LRR_1,LRR_6,LRR_8
Rr705255	36.8345	-9.06497	1.40102	-6.47025	9.78e-11	5.98e-10	DOWN	Lignin degradation and detoxification of lignin-derived products	-	Cu-oxidase,Cu-oxidase_2,Cu-oxidase_3
Rr500212	52.3962	4.88541	0.755431	6.46704	9.99e-11	6.1e-10	UP	Glycosyltransferase-like domain-containing protein 2-like	-	DUF563
Rr600767	35.0008	8.19492	1.27059	6.44968	1.12e-10	6.83e-10	UP	Universal stress protein A-like protein	-	Usp
Rr106186	143.528	2.1635	0.335611	6.44643	1.15e-10	6.96e-10	UP	divergent subfamily of APPLE domains	-	B_lectin,GUB_WAK_bind,PAN_2,Pkinase,Pkinase_Tyr,S_locus_glycop
Rr700752	43.31	5.62302	0.872676	6.44343	1.17e-10	7.08e-10	UP	MLP-like protein	-	Bet_v_1
Rr702162	285.377	-7.24777	1.1262	-6.43559	1.23e-10	7.44e-10	DOWN	PGAP1-like protein	-	PGAP1
Rr107015	350.177	-1.55476	0.241612	-6.43495	1.24e-10	7.46e-10	DOWN	mitogen-activated protein kinase kinase	-	Pkinase
Rr100967	34.0049	8.15328	1.26958	6.42204	1.34e-10	8.1e-10	UP	Flavonoid 3-hydroxylase	-	p450
Rr104937	1029.4	1.21792	0.190063	6.40801	1.47e-10	8.85e-10	UP	The pyruvate dehydrogenase complex catalyzes the overall conversion of pyruvate to acetyl-CoA and CO(2)	-	2-oxoacid_dh,Biotin_lipoyl,E3_binding
Rr704684	498.117	-1.19728	0.187099	-6.39915	1.56e-10	9.34e-10	DOWN	Embryo-specific protein 3, (ATS3)	-	ATS3
Rr203556	605.02	-1.11346	0.174019	-6.39849	1.57e-10	9.36e-10	DOWN	Belongs to the class-I pyridine nucleotide-disulfide oxidoreductase family	GR	Pyr_redox_2,Pyr_redox_dim
Rr401747	23.3898	-8.41008	1.3146	-6.39747	1.58e-10	9.4e-10	DOWN	Serine threonine-protein kinase-like protein	CR4	Pkinase,Pkinase_Tyr,RCC1_2,TNFR_c6
Rr502444	255.869	-1.51255	0.236669	-6.391	1.65e-10	9.79e-10	DOWN	TMV resistance protein N-like	-	NB-ARC,TIR
Rr204591	608.86	-1.23369	0.193136	-6.38769	1.68e-10	9.98e-10	DOWN	CRAL/TRIO, N-terminal domain	-	CRAL_TRIO,CRAL_TRIO_N
Rr202849	37.9748	3.77069	0.591203	6.378	1.79e-10	1.06e-09	UP	-	-	-
Rr703339	1350.39	-1.12518	0.176813	-6.36368	1.97e-10	1.16e-09	DOWN	exocyst complex component	SEC10	Sec10
Rr602213	91.5452	-2.69974	0.424409	-6.36118	2e-10	1.18e-09	DOWN	Lysosomal Pro-X	-	Peptidase_S28
Rr505364	460.18	1.44481	0.22738	6.35419	2.1e-10	1.23e-09	UP	Vacuolar protein sorting-associated protein	-	VPS9
Rr103335	104.7	2.7233	0.428763	6.35153	2.13e-10	1.25e-09	UP	Jacalin-like lectin domain	-	Jacalin
Rr102277	131.706	-4.079	0.642467	-6.34897	2.17e-10	1.27e-09	DOWN	Dehydrogenase	-	ADH_N,ADH_zinc_N
Rr402216	424.213	1.49377	0.235693	6.3378	2.33e-10	1.36e-09	UP	Belongs to the tRNA nucleotidyltransferase poly(A) polymerase family	-	PolyA_pol,PolyA_pol_RNAbd
Rr400108	530.178	1.1428	0.18082	6.32007	2.61e-10	1.52e-09	UP	Belongs to the universal ribosomal protein uL22 family	-	Ribosomal_L22
Rr300019	24.5617	-8.48128	1.34242	-6.3179	2.65e-10	1.54e-09	DOWN	Raffinose synthase or seed imbibition protein Sip1	-	Raffinose_syn
Rr600998	293.761	1.42605	0.225754	6.31685	2.67e-10	1.54e-09	UP	Transporter	-	Mem_trans
Rr700154	1003.31	-1.41376	0.224535	-6.29637	3.05e-10	1.76e-09	DOWN	ATP synthase subunit O	-	OSCP
Rr704436	870.534	1.22522	0.194729	6.29192	3.14e-10	1.81e-09	UP	Appr-1'-p processing enzyme	-	DPBB_1,Macro,Pollen_allerg_1,Ribosomal_S26e
Rr501065	181.849	-1.53731	0.244406	-6.29	3.17e-10	1.82e-09	DOWN	TITAN-like protein	-	CCDC84
Rr301462	1929.22	1.09406	0.173961	6.28911	3.19e-10	1.83e-09	UP	UDP-arabinose 4-epimerase	-	GDP_Man_Dehyd
Rr401432	94.7769	3.05194	0.485504	6.28612	3.26e-10	1.86e-09	UP	LRR receptor-like serine threonine-protein kinase	-	LRRNT_2,LRR_1,LRR_8,Pkinase,Pkinase_Tyr
Rr502050	51.7843	7.79228	1.24018	6.28316	3.32e-10	1.89e-09	UP	Adenine phosphoribosyltransferase	-	Pribosyltran
Rr105917	27.3898	-8.6383	1.37488	-6.28297	3.32e-10	1.89e-09	DOWN	ribonuclease T2 activity	-	Ribonuclease_T2
Rr205390	67.137	4.53437	0.722596	6.27511	3.49e-10	1.99e-09	UP	WUSCHEL-related homeobox	WOX4	Homeobox
Rr404785	639.927	-1.62694	0.259316	-6.27396	3.52e-10	2e-09	DOWN	Cytochrome b-c1 complex subunit	-	Cyt_b-c1_8
Rr306114	267.954	-1.39724	0.22271	-6.27378	3.52e-10	2e-09	DOWN	Pentatricopeptide repeat-containing protein	-	PPR,PPR_1,PPR_2,PPR_3
Rr404998	39.6086	4.65394	0.743288	6.26129	3.82e-10	2.16e-09	UP	Belongs to the cyclin family	-	Cyclin_C,Cyclin_N
Rr701374	274.986	-1.99775	0.319486	-6.253	4.03e-10	2.27e-09	DOWN	Sucrose-6-phosphate phosphohydrolase C-terminal	-	S6PP,S6PP_C
Rr500526	209.982	2.97123	0.475386	6.25014	4.1e-10	2.31e-09	UP	Glucan endo-1,3-beta-glucosidase-like protein	-	X8
Rr202431	34.5103	8.17454	1.30917	6.24408	4.26e-10	2.4e-09	UP	Pleckstrin homology domain-containing family A member	-	GLTP
Rr202727	732.181	1.24804	0.199977	6.24091	4.35e-10	2.44e-09	UP	Protein of unknown function (DUF632)	-	DUF630,DUF632
Rr100526	633.95	1.02109	0.163777	6.23467	4.53e-10	2.53e-09	UP	Regulator of Vps4 activity in the MVB pathway	-	Ist1
Rr202266	31.5439	8.04482	1.29138	6.22963	4.68e-10	2.61e-09	UP	UPF0695 membrane protein	-	CRCB
Rr504379	31.8744	8.05996	1.29646	6.21689	5.07e-10	2.82e-09	UP	P-loop nucleoside triphosphate hydrolase superfamily protein	-	AIG1
Rr203471	63.0867	2.97255	0.478937	6.20656	5.42e-10	3.01e-09	UP	WAT1-related protein	-	EamA
Rr202006	104.654	-1.8546	0.298841	-6.20597	5.44e-10	3.01e-09	DOWN	zinc finger CCCH domain-containing protein	-	GYF,Plus-3,SWIB
Rr704299	48.4263	7.69521	1.24125	6.19957	5.66e-10	3.13e-09	UP	Belongs to the protein kinase superfamily. Ser Thr protein kinase family	-	LRRNT_2,LRR_1,LRR_8,Pkinase,Pkinase_Tyr
Rr403171	20.8628	-8.2446	1.33048	-6.19671	5.77e-10	3.18e-09	DOWN	Bifunctional epoxide hydrolase 2-like	-	Abhydrolase_1,Abhydrolase_6
Rr105014	38.4138	4.23685	0.684024	6.19401	5.87e-10	3.23e-09	UP	Alpha/beta hydrolase family	-	Abhydrolase_1,Abhydrolase_6
Rr201753	87.7034	-1.92131	0.311555	-6.16683	6.97e-10	3.83e-09	DOWN	Zinc finger MYM-type protein	-	DUF4371,Dimer_Tnp_hAT
Rr304353	916.671	-1.0626	0.172325	-6.16624	6.99e-10	3.83e-09	DOWN	Male sterility protein	-	Epimerase
Rr705237	2640.61	1.61101	0.261814	6.15328	7.59e-10	4.15e-09	UP	-	-	-
Rr704088	495.623	1.62574	0.264266	6.15189	7.66e-10	4.18e-09	UP	mediator of RNA polymerase II transcription subunit	-	HSP70
Rr204926	65.2274	2.61861	0.426827	6.13506	8.51e-10	4.64e-09	UP	Histidine kinase	-	HATPase_c,HisKA,Response_reg
Rr103221	218.914	1.51197	0.246933	6.123	9.18e-10	4.99e-09	UP	E3 ubiquitin-protein ligase	-	Copine,zf-C3HC4_3
Rr602594	57.2358	3.40366	0.557943	6.10039	1.06e-09	5.74e-09	UP	Non-structural maintenance of	-	Nse4_C
Rr400542	111.931	2.945	0.48277	6.10021	1.06e-09	5.74e-09	UP	Myb-related protein Myb4-like	-	Myb_DNA-binding
Rr701897	830.396	1.07705	0.176613	6.09838	1.07e-09	5.79e-09	UP	DNA-dependent RNA polymerase catalyzes the transcription of DNA into RNA using the four ribonucleoside triphosphates as substrates	POLR1B	RNA_pol_Rpa2_4,RNA_pol_Rpb2_1,RNA_pol_Rpb2_2,RNA_pol_Rpb2_3,RNA_pol_Rpb2_6,RNA_pol_Rpb2_7
Rr202444	204.558	-2.10312	0.345717	-6.08336	1.18e-09	6.35e-09	DOWN	RimP N-terminal domain	-	DUF150
Rr501208	1939.74	-4.05294	0.666656	-6.0795	1.21e-09	6.49e-09	DOWN	Pectate lyase	-	Pec_lyase_C
Rr105699	85.7249	-2.20035	0.362079	-6.077	1.22e-09	6.58e-09	DOWN	membrane protein At3g27390	-	-
Rr201575	94.7889	-2.43131	0.400227	-6.07482	1.24e-09	6.66e-09	DOWN	Belongs to the multi antimicrobial extrusion (MATE) (TC 2.A.66.1) family	-	MatE
Rr602355	770.673	-2.04102	0.336298	-6.06909	1.29e-09	6.89e-09	DOWN	-	-	-
Rr702769	260.041	-1.39134	0.22926	-6.06884	1.29e-09	6.89e-09	DOWN	3-beta hydroxysteroid dehydrogenase/isomerase family	-	Epimerase
Rr302610	688.108	-1.22949	0.202881	-6.06018	1.36e-09	7.26e-09	DOWN	-	-	-
Rr502837	93.9271	-2.72695	0.450315	-6.05566	1.4e-09	7.45e-09	DOWN	NA	NA	NA
Rr404788	25.3649	-5.31141	0.878273	-6.04757	1.47e-09	7.82e-09	DOWN	-	-	-
Rr204120	532.057	-1.03572	0.171929	-6.02414	1.7e-09	9.02e-09	DOWN	Chlorophyllide a oxygenase	-	PaO,Rieske
Rr502107	52.4487	2.99107	0.497034	6.01783	1.77e-09	9.36e-09	UP	disease resistance	-	LRR_8,NB-ARC
Rr402193	54.7743	-2.60804	0.433528	-6.01584	1.79e-09	9.46e-09	DOWN	Ribosomal protein S1-like RNA-binding domain	-	S1
Rr503050	61.3281	-4.64044	0.773077	-6.00256	1.94e-09	1.03e-08	DOWN	Glutathione transferase GST 23-like	-	GST_C,GST_C_2,GST_N
Rr200341	493.808	-6.34718	1.05781	-6.00029	1.97e-09	1.04e-08	DOWN	squalene	-	SE
Rr306575	106.901	2.13285	0.355622	5.99751	2e-09	1.05e-08	UP	lysine-specific demethylase	-	Cupin_8
Rr301899	23.5804	-8.42111	1.40503	-5.99356	2.05e-09	1.08e-08	DOWN	LRR receptor-like serine threonine-protein kinase	-	LRRNT_2,LRR_1,LRR_8,Pkinase,Pkinase_Tyr
Rr105641	25.5487	7.74073	1.29622	5.97177	2.35e-09	1.23e-08	UP	UDP-Glycosyltransferase	-	UDPGT
Rr401467	19.8601	-8.17311	1.36904	-5.96996	2.37e-09	1.24e-08	DOWN	NA	NA	NA
Rr702877	19.8601	-8.17311	1.36904	-5.96996	2.37e-09	1.24e-08	DOWN	Belongs to the D-isomer specific 2-hydroxyacid dehydrogenase family	-	2-Hacid_dh,2-Hacid_dh_C
Rr203167	1606	-1.38522	0.233399	-5.93496	2.94e-09	1.53e-08	DOWN	protein At4g13200, chloroplastic	-	-
Rr701804	131.668	-2.574	0.434244	-5.92753	3.08e-09	1.6e-08	DOWN	Catalyzes xyloglucan endohydrolysis (XEH) and or endotransglycosylation (XET). Cleaves and religates xyloglucan polymers, an essential constituent of the primary cell wall, and thereby participates in cell wall construction of growing tissues	-	Glyco_hydro_16,XET_C
Rr704411	1647.7	-1.15086	0.194515	-5.91656	3.29e-09	1.71e-08	DOWN	Alpha-soluble nsf attachment protein	-	SNAP
Rr102376	1069.38	-1.12181	0.189698	-5.91368	3.35e-09	1.73e-08	DOWN	Protein CURVATURE THYLAKOID 1D	-	CAAD
Rr102646	25.8005	7.75488	1.31255	5.90825	3.46e-09	1.79e-08	UP	Belongs to the glycosyl hydrolase 5 (cellulase A) family	-	Cellulase
Rr400700	24.6582	7.68962	1.30528	5.89118	3.83e-09	1.98e-08	UP	Functions as actin-binding component of the Arp2 3 complex which is involved in regulation of actin polymerization and together with an activating nucleation-promoting factor (NPF) mediates the formation of branched actin networks	-	P34-Arc
Rr304616	115.874	1.82931	0.310709	5.88754	3.92e-09	2.02e-08	UP	Pleiotropic drug resistance protein 2-like	-	ABC2_membrane,ABC_tran,ABC_trans_N,PDR_assoc
Rr106069	378.528	1.48173	0.251681	5.88734	3.92e-09	2.02e-08	UP	-	-	DBD_Tnp_Mut,MULE,SWIM
Rr703603	23.9246	7.64599	1.30038	5.87982	4.11e-09	2.11e-08	UP	D-arabinono-1,4-lactone oxidase	-	ALO,FAD_binding_4
Rr701737	154.98	-1.56572	0.26663	-5.87228	4.3e-09	2.2e-08	DOWN	BEST Arabidopsis thaliana protein match is glycosyltransferase family protein 2 (TAIR AT5G60700.1)	-	-
Rr306545	32.7068	4.86952	0.831305	5.85769	4.69e-09	2.4e-08	UP	Belongs to the glycosyl hydrolase 1 family	-	Glyco_hydro_1
Rr102917	193.485	1.36625	0.233345	5.85507	4.77e-09	2.43e-08	UP	Belongs to the peptidase C19 family	-	UCH
Rr204428	2265.12	-1.80645	0.308531	-5.85501	4.77e-09	2.43e-08	DOWN	Belongs to the peptidase A1 family	-	TAXi_C,TAXi_N
Rr301910	46.2581	2.99167	0.51163	5.84734	4.99e-09	2.54e-08	UP	Belongs to the DOCK family	-	DHR-2,DOCK-C2
Rr202466	126.7	-1.84001	0.314994	-5.8414	5.18e-09	2.63e-08	DOWN	Exostosin family	-	Exostosin,NAM
Rr105373	111.069	1.62214	0.277776	5.83974	5.23e-09	2.65e-08	UP	LRR receptor-like serine threonine-protein kinase	-	LRR_1,LRR_8,Malectin,Pkinase,Pkinase_Tyr
Rr102697	169.94	1.57761	0.270457	5.83314	5.44e-09	2.75e-08	UP	Transducin family protein WD-40 repeat family	-	WD40
Rr204835	39.6091	7.40333	1.27096	5.82498	5.71e-09	2.89e-08	UP	Tyrosine kinase, catalytic domain	-	MS_channel,Pkinase_Tyr
Rr301659	38.3475	7.35686	1.26328	5.82361	5.76e-09	2.9e-08	UP	zinc transporter	-	Zip
Rr106856	443.385	1.35303	0.232982	5.80747	6.34e-09	3.19e-08	UP	EamA-like transporter family	-	EamA
Rr704931	210.552	-1.44847	0.249687	-5.80113	6.59e-09	3.31e-08	DOWN	Pentatricopeptide repeat-containing protein	-	PPR
Rr103301	302.187	1.62985	0.28149	5.79008	7.04e-09	3.52e-08	UP	-	-	DBD_Tnp_Mut,MULE,SWIM
Rr103296	269.001	1.40616	0.242909	5.78885	7.09e-09	3.54e-08	UP	NAC domain-containing protein	-	NAM
Rr601665	524.912	-1.18464	0.205019	-5.77817	7.55e-09	3.77e-08	DOWN	IQ-DOMAIN 1-like	-	DUF4005,IQ
Rr502044	28.4852	4.6661	0.80799	5.77495	7.7e-09	3.84e-08	UP	Plant zinc cluster domain	-	Plant_zn_clust,WRKY
Rr306076	327.618	-2.62446	0.457724	-5.73373	9.82e-09	4.89e-08	DOWN	Removal of H(2)O(2), oxidation of toxic reductants, biosynthesis and degradation of lignin, suberization, auxin catabolism, response to environmental stresses such as wounding, pathogen attack and oxidative stress. These functions might be dependent on each isozyme isoform in each plant tissue	-	peroxidase
Rr400624	20.5728	-8.22598	1.43931	-5.71521	1.1e-08	5.43e-08	DOWN	G-type lectin S-receptor-like serine threonine-protein kinase	-	B_lectin,DUF3403,PAN_2,Pkinase,Pkinase_Tyr,S_locus_glycop
Rr702470	34.6126	7.20764	1.26196	5.71147	1.12e-08	5.54e-08	UP	Cytochrome p450	-	p450
Rr600241	300.934	-1.40805	0.246822	-5.70472	1.17e-08	5.76e-08	DOWN	NA	NA	NA
Rr100347	2475.18	1.23103	0.215949	5.70055	1.19e-08	5.89e-08	UP	-	-	-
Rr301363	38.8161	6.46851	1.13686	5.68981	1.27e-08	6.25e-08	UP	Wall-associated receptor kinase	-	EGF_CA,GUB_WAK_bind,Pkinase,Pkinase_Tyr,WAK
Rr101024	679.844	-1.49044	0.262669	-5.67422	1.39e-08	6.82e-08	DOWN	CAAX amino terminal protease family protein	-	Abi
Rr701088	866.002	-1.02911	0.181444	-5.67176	1.41e-08	6.91e-08	DOWN	ATP-dependent Clp protease proteolytic subunit	-	CLP_protease
Rr700206	234.311	1.33341	0.235317	5.66643	1.46e-08	7.12e-08	UP	NA	NA	NA
Rr202235	20.9361	7.45348	1.31665	5.66096	1.51e-08	7.33e-08	UP	Cytochrome p450	-	p450
Rr103201	325.721	-1.1501	0.20326	-5.65827	1.53e-08	7.44e-08	DOWN	2-oxoisovalerate dehydrogenase subunit alpha	-	E1_dh
Rr101753	66.9616	2.15194	0.380733	5.6521	1.58e-08	7.7e-08	UP	Cyclin-dependent kinase inhibitor	-	CDI
Rr305062	22.2466	-8.33878	1.47689	-5.64615	1.64e-08	7.95e-08	DOWN	LRR-repeat protein	-	F-box,FBD,LRR_2
Rr700466	31.3462	-3.78543	0.670909	-5.64224	1.68e-08	8.12e-08	DOWN	receptor-like protein kinase	-	CAP,Pkinase,Pkinase_Tyr,Stress-antifung
Rr501877	590.188	-1.60846	0.285157	-5.64061	1.69e-08	8.19e-08	DOWN	Copper chaperone for superoxide	CCS	HMA,Sod_Cu
Rr500306	126.065	-1.59316	0.2825	-5.6395	1.71e-08	8.22e-08	DOWN	Polynucleotide 5'-hydroxyl-kinase NOL9-like	-	CLP1_P
Rr603755	360.755	1.3291	0.236006	5.63161	1.79e-08	8.6e-08	UP	CS domain	-	CS
Rr401572	2855.77	1.62113	0.289237	5.60486	2.08e-08	1e-07	UP	Belongs to the tetraspanin (TM4SF) family	-	Tetraspannin
Rr301242	175.537	-1.45346	0.259574	-5.5994	2.15e-08	1.03e-07	DOWN	Remorin, C-terminal region	-	Remorin_C
Rr205201	97.8725	-2.89468	0.517166	-5.5972	2.18e-08	1.04e-07	DOWN	Calcineurin B-like protein	CBL10	EF-hand_1,EF-hand_5,EF-hand_7
Rr100255	80.6117	-3.34638	0.598723	-5.5892	2.28e-08	1.09e-07	DOWN	Zinc finger BED domain-containing protein	-	DUF4413,Dimer_Tnp_hAT,zf-BED
Rr703114	2114.6	-1.07986	0.193417	-5.58305	2.36e-08	1.13e-07	DOWN	Remorin, N-terminal region	-	Remorin_C,Remorin_N
Rr400465	97.7849	3.05764	0.547719	5.5825	2.37e-08	1.13e-07	UP	LRR receptor-like serine threonine-protein kinase	-	LRR_1,Malectin,Pkinase,Pkinase_Tyr
Rr404893	91.3535	2.048	0.367021	5.58006	2.4e-08	1.14e-07	UP	Peroxygenase	-	Caleosin
Rr107257	196.48	-1.32011	0.237098	-5.5678	2.58e-08	1.22e-07	DOWN	Belongs to the actin family	ARP2	Actin
Rr204477	56.7307	-4.16902	0.750575	-5.55444	2.79e-08	1.32e-07	DOWN	signal peptidase complex subunit	-	SPC25
Rr103805	39.5728	-3.31408	0.597892	-5.54294	2.97e-08	1.41e-07	DOWN	serine threonine-protein kinase	-	B_lectin,DUF3403,PAN_2,Pkinase,Pkinase_Tyr,S_locus_glycop
Rr403365	81.4239	-2.74181	0.494835	-5.54086	3.01e-08	1.42e-07	DOWN	enoyl-CoA hydratase	-	ECH_1
Rr300127	127.184	-1.63908	0.295864	-5.53997	3.03e-08	1.43e-07	DOWN	V-type proton ATPase subunit	-	ATP_synt_H
Rr402844	24.8862	-6.62708	1.19803	-5.53166	3.17e-08	1.49e-07	DOWN	squalene	-	SE
Rr702811	220.213	-1.3018	0.235741	-5.52217	3.35e-08	1.57e-07	DOWN	Belongs to the TRAFAC class myosin-kinesin ATPase superfamily. Kinesin family	-	Arm,Kinesin
Rr202641	61.0188	-2.44611	0.443304	-5.5179	3.43e-08	1.61e-07	DOWN	Pentatricopeptide repeat-containing protein	-	PPR
Rr105842	135.138	-9.97743	1.80902	-5.51539	3.48e-08	1.63e-07	DOWN	NA	NA	NA
Rr503427	56.6541	2.72998	0.495197	5.51292	3.53e-08	1.65e-07	UP	Cleavage and polyadenylation specificity factor subunit	-	Beta-Casp,Lactamase_B_6,RMMBL,zf-RING_2
Rr104299	95.8054	-2.41924	0.438837	-5.51283	3.53e-08	1.65e-07	DOWN	DCC family protein At1g52590	-	DUF393
Rr500296	614.653	-1.06319	0.192889	-5.51196	3.55e-08	1.65e-07	DOWN	Pentatricopeptide repeat-containing protein At1g74850	-	PPR,PPR_2,PPR_3
Rr100461	413.369	1.13239	0.205529	5.50965	3.6e-08	1.67e-07	UP	Tudor domain-containing protein	-	RMI1_N
Rr502374	130.152	2.01455	0.365944	5.50507	3.69e-08	1.71e-07	UP	NA	NA	NA
Rr402026	62.2579	2.81677	0.513092	5.48979	4.02e-08	1.86e-07	UP	Peptide chain release factor	-	PCRF,RF-1
Rr300114	893.818	1.10668	0.201889	5.48162	4.21e-08	1.95e-07	UP	f-box protein	-	F-box,FBA_1
Rr700340	202.502	-1.24194	0.22667	-5.47905	4.28e-08	1.98e-07	DOWN	Protein of unknown function (DUF616)	-	DUF616,Dirigent
Rr702994	1241.42	1.051	0.191904	5.47667	4.33e-08	2e-07	UP	Belongs to the protein kinase superfamily	-	Pkinase
Rr704123	841.125	1.21925	0.223165	5.46344	4.67e-08	2.15e-07	UP	XH domain	-	XH,XS,zf-XS
Rr400533	13.6169	-7.62994	1.39732	-5.4604	4.75e-08	2.18e-07	DOWN	Microtubule associated protein (MAP65/ASE1 family)	-	MAP65_ASE1
Rr503586	2463.53	1.00927	0.185316	5.4462	5.15e-08	2.36e-07	UP	ribosome biogenesis protein	BMS1	AARP2CN,RIBIOP_C
Rr600757	180.572	-1.48818	0.273972	-5.43186	5.58e-08	2.55e-07	DOWN	Calmodulin-binding protein	-	Calmodulin_bind
Rr400128	24.671	-8.48584	1.56273	-5.43014	5.63e-08	2.57e-07	DOWN	TMV resistance protein N-like	-	NB-ARC,TIR
Rr602753	1467.62	-1.15316	0.212382	-5.42966	5.65e-08	2.57e-07	DOWN	Calcium-dependent protein kinase	CPK14	EF-hand_1,EF-hand_5,EF-hand_6,EF-hand_7,EF-hand_8,Pkinase
Rr200044	272.409	1.49636	0.276685	5.40816	6.37e-08	2.9e-07	UP	Belongs to the glycosyltransferase 1 family	-	Glyco_trans_4_4,Glycos_transf_1,S6PP,Sucrose_synth
Rr600169	250.926	1.16563	0.215648	5.40526	6.47e-08	2.94e-07	UP	tRNA-splicing endonuclease subunit	-	tRNA_int_endo,tRNA_int_endo_N
Rr302665	1344.81	1.39002	0.257179	5.40489	6.48e-08	2.94e-07	UP	Cysteine-rich receptor-like protein kinase	-	Pkinase,Pkinase_Tyr,Stress-antifung
Rr205296	484.495	-1.27573	0.236352	-5.39756	6.76e-08	3.06e-07	DOWN	f-box protein	-	F-box,F-box-like
Rr601485	13.0008	-7.56273	1.40408	-5.38627	7.19e-08	3.25e-07	DOWN	source UniProtKB	-	Peptidase_C48,Transposase_24
Rr201386	350.091	-1.40343	0.260597	-5.38543	7.23e-08	3.26e-07	DOWN	Belongs to the ATCase OTCase family	PYRB	OTCace,OTCace_N
Rr602243	101.908	-1.89703	0.353383	-5.36818	7.95e-08	3.58e-07	DOWN	UPF0554 protein C2orf43 homolog	-	LIDHydrolase
Rr205265	209.417	-1.39123	0.259466	-5.36192	8.23e-08	3.7e-07	DOWN	Protein of unknown function (DUF3054)	-	DUF3054
Rr400059	174.835	-1.44051	0.270071	-5.3338	9.62e-08	4.31e-07	DOWN	Serine threonine-protein kinase	-	ABC1
Rr500347	26.7577	6.83355	1.28446	5.32016	1.04e-07	4.63e-07	UP	Nitrate transporter	-	PTR2
Rr700891	25.7938	-5.33292	1.00256	-5.31931	1.04e-07	4.65e-07	DOWN	divergent subfamily of APPLE domains	-	B_lectin,GUB_WAK_bind,PAN_2,Pkinase,Pkinase_Tyr,S_locus_glycop
Rr703916	123.226	1.97413	0.372246	5.30331	1.14e-07	5.06e-07	UP	Glutathione transferase GST 23-like	-	GST_C,GST_C_2,GST_N
Rr107059	140.208	1.81288	0.345245	5.251	1.51e-07	6.72e-07	UP	Belongs to the 'GDSL' lipolytic enzyme family	-	Lipase_GDSL
Rr201580	41.5777	-2.64495	0.504918	-5.23838	1.62e-07	7.17e-07	DOWN	TMV resistance protein N-like	-	NB-ARC,TIR
Rr704326	41.4703	2.72939	0.521042	5.23833	1.62e-07	7.17e-07	UP	AAA domain (Cdc48 subfamily)	-	AAA_2,Clp_N
Rr301862	174.302	-1.19175	0.227683	-5.23423	1.66e-07	7.32e-07	DOWN	Neddylation of cullins play an essential role in the regulation of SCF-type complexes activity	-	Cullin_binding,UBA_4
Rr601637	12.8718	-7.54976	1.44494	-5.22496	1.74e-07	7.68e-07	DOWN	-	-	-
Rr305026	689.061	-1.11489	0.213386	-5.22475	1.74e-07	7.68e-07	DOWN	pyridoxal biosynthesis protein	-	SNO
Rr102568	13.7082	-7.64063	1.46559	-5.21336	1.85e-07	8.16e-07	DOWN	DDE superfamily endonuclease	-	DDE_Tnp_4,Myb_DNA-bind_3
Rr402475	723.007	1.03847	0.199205	5.21304	1.86e-07	8.16e-07	UP	UBX domain-containing protein	-	PUB,UBA
Rr300989	13.341	-7.60094	1.46128	-5.20157	1.98e-07	8.66e-07	DOWN	component of the eukaryotic translation initiation factor 3 (eIF-3) complex, which is involved in protein synthesis of a specialized repertoire of mRNAs and, together with other initiation factors, stimulates binding of mRNA and methionyl-tRNAi to the 40S ribosome. The eIF-3 complex specifically targets and initiates translation of a subset of mRNAs involved in cell proliferation	TRIP-1	WD40
Rr201640	15.7018	7.03842	1.35684	5.18737	2.13e-07	9.32e-07	UP	Endoglucanase	-	Glyco_hydro_9
Rr202459	1111.77	1.03244	0.199733	5.16912	2.35e-07	1.02e-06	UP	alcohol dehydrogenase	-	ADH_N,ADH_zinc_N
Rr701333	335.01	1.26515	0.244863	5.16674	2.38e-07	1.04e-06	UP	mediator of RNA polymerase II transcription subunit	-	Med27
Rr305588	309.945	-1.00102	0.193854	-5.1638	2.42e-07	1.05e-06	DOWN	TMV resistance protein N-like	-	LRR_3,NB-ARC,TIR
Rr105605	5166.08	1.00711	0.195433	5.15322	2.56e-07	1.11e-06	UP	60S ribosomal Protein	-	KOW,Ribosomal_L27e
Rr104686	17.5489	7.19897	1.39807	5.14921	2.62e-07	1.13e-06	UP	histidine-containing phosphotransfer protein	-	Hpt
Rr201942	985.515	-1.13824	0.221929	-5.12888	2.91e-07	1.26e-06	DOWN	Peptidyl-prolyl cis-trans isomerase	FKBP12	FKBP_C
Rr301274	175.482	1.24589	0.243473	5.11716	3.1e-07	1.34e-06	UP	F-box LRR-repeat protein	-	F-box,F-box-like,LRR_6
Rr501179	136.973	-1.51462	0.296244	-5.11274	3.18e-07	1.36e-06	DOWN	DNA-(apurinic or apyrimidinic site)	-	Exo_endo_phos
Rr704278	23.8908	6.66859	1.30619	5.10537	3.3e-07	1.42e-06	UP	cucumisin-like	-	Inhibitor_I9,Peptidase_S8
Rr400491	16.1916	7.08279	1.38829	5.10179	3.36e-07	1.44e-06	UP	Belongs to the iron ascorbate-dependent oxidoreductase family	-	2OG-FeII_Oxy,DIOX_N
Rr701163	146.409	-2.21514	0.434615	-5.09679	3.45e-07	1.47e-06	DOWN	TMV resistance protein N-like	-	NB-ARC,TIR
Rr700432	82.1066	2.16769	0.425312	5.09671	3.46e-07	1.47e-06	UP	G-type lectin S-receptor-like serine threonine-protein kinase	-	B_lectin,DUF3403,PAN_2,Pkinase,Pkinase_Tyr,S_locus_glycop
Rr400481	36.9463	-2.37258	0.46588	-5.09268	3.53e-07	1.5e-06	DOWN	Belongs to the iron ascorbate-dependent oxidoreductase family	-	2OG-FeII_Oxy,DIOX_N
Rr505072	87.4937	1.56676	0.307705	5.09176	3.55e-07	1.51e-06	UP	Polyadenylate-binding protein-interacting protein	CID3	LsmAD,PAM2,SM-ATX
Rr401791	63.8865	-2.31123	0.454462	-5.08565	3.66e-07	1.56e-06	DOWN	poly(U)-specific endoribonuclease-B-like	-	XendoU
Rr306174	86.8676	-1.75882	0.346098	-5.08185	3.74e-07	1.59e-06	DOWN	-	-	-
Rr305738	158.373	-1.45973	0.287978	-5.06889	4e-07	1.69e-06	DOWN	TMV resistance protein N-like	-	NB-ARC,TIR
Rr200304	203.016	1.23366	0.243499	5.06637	4.05e-07	1.71e-06	UP	Belongs to the glycosyl hydrolase 3 family	-	Glyco_hydro_3,Glyco_hydro_3_C
Rr705268	70.7563	-1.72324	0.3403	-5.06389	4.11e-07	1.73e-06	DOWN	NA	NA	NA
Rr403113	74.6023	-2.30195	0.455105	-5.05805	4.24e-07	1.78e-06	DOWN	NA	NA	NA
Rr103166	69.0451	1.86389	0.368689	5.05545	4.29e-07	1.8e-06	UP	Lignin degradation and detoxification of lignin-derived products	-	Cu-oxidase,Cu-oxidase_2,Cu-oxidase_3
Rr200709	176.031	-1.39078	0.276154	-5.03624	4.75e-07	1.98e-06	DOWN	Deoxycytidyl transferase involved in DNA repair. Transfers a dCMP residue from dCTP to the 3'-end of a DNA primer in a template-dependent reaction. May assist in the first step in the bypass of abasic lesions by the insertion of a nucleotide opposite the lesion. Required for normal induction of mutations by physical and chemical agents	-	BRCT_2,IMS,IMS_C,IMS_HHH,LIG3_BRCT
Rr201311	3806.97	-2.12089	0.42169	-5.0295	4.92e-07	2.05e-06	DOWN	BURP domain-containing protein	-	BURP
Rr603816	23.6434	-4.50532	0.895822	-5.02926	4.92e-07	2.05e-06	DOWN	Adenylyl-sulfate kinase	-	APS_kinase
Rr104184	71.9468	2.07551	0.413875	5.01482	5.31e-07	2.21e-06	UP	-	-	-
Rr105941	20.603	-8.22761	1.64245	-5.00936	5.46e-07	2.27e-06	DOWN	ribonuclease T2 activity	-	Ribonuclease_T2
Rr102741	83.4476	-10.2451	2.04838	-5.00158	5.69e-07	2.36e-06	DOWN	Transcription factor	-	Myb_DNA-binding
Rr505478	121.092	5.7928	1.1586	4.99984	5.74e-07	2.37e-06	UP	resistance protein	-	LRR_3,NB-ARC,TIR
Rr400905	95.6107	1.64055	0.328126	4.99974	5.74e-07	2.37e-06	UP	prefoldin subunit	-	Prefoldin_2
Rr204273	372.792	1.70203	0.340866	4.99327	5.94e-07	2.45e-06	UP	Serine-rich protein-related	-	-
Rr402939	166.416	-1.67847	0.33697	-4.98107	6.32e-07	2.61e-06	DOWN	-	-	-
Rr100417	293.77	-1.33521	0.270068	-4.94397	7.65e-07	3.14e-06	DOWN	deSI-like protein	-	Peptidase_C97
Rr700516	10.1994	-7.21235	1.46014	-4.93948	7.83e-07	3.21e-06	DOWN	PI-PLC X domain-containing protein	-	-
Rr702242	13.2276	-7.58927	1.538	-4.9345	8.04e-07	3.29e-06	DOWN	Haloacid dehalogenase-like hydrolase domain-containing protein Sgpp	-	HAD_2
Rr306062	118.397	-1.4249	0.289366	-4.92422	8.47e-07	3.46e-06	DOWN	tRNA pseudouridine	-	PseudoU_synth_1
Rr105360	347.901	1.04485	0.21225	4.92275	8.53e-07	3.48e-06	UP	Belongs to the helicase family. Dicer subfamily	-	DEAD,Dicer_dimer,Helicase_C,PAZ,ResIII,Ribonuclease_3,dsrm
Rr103733	173.868	1.20328	0.244582	4.91974	8.67e-07	3.53e-06	UP	-	-	-
Rr502821	132.223	-1.95936	0.398379	-4.91834	8.73e-07	3.55e-06	DOWN	Belongs to the disease resistance NB-LRR family	-	LRR_8,NB-ARC
Rr702691	64.5201	-1.62158	0.330312	-4.90923	9.14e-07	3.71e-06	DOWN	Vesicle-associated protein	-	Motile_Sperm
Rr105929	26.8833	-6.14851	1.25682	-4.89213	9.98e-07	4.04e-06	DOWN	F-box protein	-	F-box,F-box-like,FBA_1,FBA_3
Rr304841	29.7198	4.02728	0.823251	4.89192	9.99e-07	4.04e-06	UP	SANT SWI3, ADA2, N-CoR and TFIIIB'' DNA-binding domains	-	Myb_DNA-binding
Rr404987	28.4449	-5.47673	1.12229	-4.87997	1.06e-06	4.28e-06	DOWN	MLP-like protein	-	Bet_v_1
Rr701883	889.618	1.34118	0.274923	4.87838	1.07e-06	4.31e-06	UP	-	-	DBD_Tnp_Mut,MULE,SWIM
Rr400201	23.5274	3.66149	0.751224	4.87403	1.09e-06	4.4e-06	UP	TMV resistance protein N-like	-	NB-ARC,TIR
Rr302217	2149.76	3.84216	0.789375	4.86735	1.13e-06	4.55e-06	UP	Belongs to the cytochrome P450 family	-	p450
Rr104977	64.9288	1.94481	0.400469	4.85634	1.2e-06	4.79e-06	UP	Belongs to the 'GDSL' lipolytic enzyme family	-	Lipase_GDSL
Rr702946	130.999	-1.34566	0.277603	-4.84743	1.25e-06	4.99e-06	DOWN	Belongs to the class I-like SAM-binding methyltransferase superfamily. rRNA adenine N(6)-methyltransferase family	-	RrnaAD
Rr105922	93.4174	-3.17081	0.654271	-4.84632	1.26e-06	5.01e-06	DOWN	Cyclic phosphodiesterase-like	-	2_5_RNA_ligase2,CPDase,FBA_1
Rr105572	2190.51	7.422	1.53373	4.83918	1.3e-06	5.19e-06	UP	NA	NA	NA
Rr300460	266.24	-1.00943	0.208878	-4.83263	1.35e-06	5.36e-06	DOWN	divergent subfamily of APPLE domains	-	B_lectin,DUF3403,PAN_2,Pkinase,Pkinase_Tyr,S_locus_glycop
Rr201129	1416.62	1.26717	0.262357	4.82996	1.37e-06	5.42e-06	UP	Cold-regulated 413 plasma membrane protein	-	WCOR413
Rr505403	59.4409	-2.37852	0.492873	-4.82583	1.39e-06	5.53e-06	DOWN	Belongs to the MCM family	-	MCM,MCM_N,MCM_OB
Rr105365	374.879	-1.17434	0.243372	-4.8253	1.4e-06	5.53e-06	DOWN	DNA damage response protein	-	WLM,zf-RanBP
Rr503457	9.50311	-7.11112	1.47381	-4.82501	1.4e-06	5.53e-06	DOWN	zinc-binding in reverse transcriptase	-	RVT_3,zf-RVT
Rr405157	11.4368	-7.37616	1.53307	-4.81137	1.5e-06	5.9e-06	DOWN	Belongs to the iron ascorbate-dependent oxidoreductase family	-	2OG-FeII_Oxy,B3,DIOX_N
Rr600063	22.6643	3.81456	0.792829	4.81133	1.5e-06	5.9e-06	UP	CRIB domain-containing protein	RIC4	PBD
Rr703408	42.8733	3.85444	0.801527	4.80887	1.52e-06	5.97e-06	UP	Belongs to the 'GDSL' lipolytic enzyme family	-	Lipase_GDSL
Rr204914	28.1983	-4.59511	0.956248	-4.80535	1.54e-06	6.06e-06	DOWN	Alpha/beta hydrolase family	-	Abhydrolase_1,Abhydrolase_6
Rr601755	807.941	1.16331	0.242591	4.79538	1.62e-06	6.36e-06	UP	29 kDa ribonucleoprotein	-	RRM_1
Rr202949	97.5454	1.45835	0.304756	4.78529	1.71e-06	6.68e-06	UP	protein FAR1-RELATED SEQUENCE	-	FAR1
Rr702347	602.107	-1.05407	0.220318	-4.78431	1.72e-06	6.7e-06	DOWN	lysine-specific demethylase	-	JmjC,zf-4CXXC_R1
Rr105901	50.0354	-2.78325	0.582124	-4.7812	1.74e-06	6.79e-06	DOWN	Cyclic phosphodiesterase-like	-	2_5_RNA_ligase2,CPDase,FBA_1
Rr501024	700.167	4.64891	0.972463	4.78055	1.75e-06	6.81e-06	UP	Omega-hydroxypalmitate O-feruloyl	-	Transferase
Rr104366	509.161	1.07791	0.225728	4.77528	1.79e-06	6.98e-06	UP	Periodic tryptophan protein	-	Utp12,WD40
Rr704621	32.8898	-3.19289	0.668938	-4.77307	1.81e-06	7.04e-06	DOWN	Belongs to the glycosyl hydrolase 32 family	-	DUF3357,Glyco_hydro_32C,Glyco_hydro_32N
Rr103832	206.037	-1.18667	0.248815	-4.76929	1.85e-06	7.16e-06	DOWN	serine threonine-protein kinase	-	B_lectin,DUF3403,PAN_2,Pkinase,Pkinase_Tyr,S_locus_glycop
Rr503631	119.517	-1.55061	0.325177	-4.76851	1.86e-06	7.18e-06	DOWN	T-complex protein 11	-	Tcp11
Rr200097	65.1933	-2.26883	0.476534	-4.76112	1.93e-06	7.43e-06	DOWN	-	-	-
Rr601082	4189.99	-1.35632	0.285292	-4.75416	1.99e-06	7.69e-06	DOWN	Serine threonine-protein kinase	WNK5	OSR1_C,Pkinase
Rr105489	272.07	-1.62787	0.34254	-4.75234	2.01e-06	7.73e-06	DOWN	Persulfide dioxygenase ETHE1 homolog	-	Lactamase_B
Rr301797	21.105	5.58342	1.17488	4.75233	2.01e-06	7.73e-06	UP	transcription	-	Myb_DNA-binding
Rr107073	11.7225	-7.41519	1.56085	-4.75073	2.03e-06	7.78e-06	DOWN	Methyltransferase domain	-	Methyltransf_11
Rr703231	91.9652	1.90909	0.401953	4.74952	2.04e-06	7.82e-06	UP	Signal peptide peptidase-like	SPPL4	PA,Peptidase_A22B
Rr402787	45.4741	-2.12806	0.448943	-4.74016	2.14e-06	8.18e-06	DOWN	1,4-beta-D-glucanase-like	-	DLH
Rr203391	139.281	-1.23076	0.259802	-4.73729	2.17e-06	8.29e-06	DOWN	Belongs to the SNF7 family	-	Snf7
Rr306877	284.516	-1.28002	0.270816	-4.72653	2.28e-06	8.71e-06	DOWN	Elongation factor	-	EFP,EFP_N,Elong-fact-P_C
Rr505100	492.763	1.03007	0.217959	4.726	2.29e-06	8.72e-06	UP	mediator of RNA polymerase II transcription subunit	-	HSP70
Rr300419	53.5343	-9.6048	2.03235	-4.72595	2.29e-06	8.72e-06	DOWN	(E,E)-alpha-farnesene	-	Terpene_synth,Terpene_synth_C
Rr203797	225.799	1.28745	0.273158	4.71319	2.44e-06	9.25e-06	UP	E3 ubiquitin-protein ligase	-	zf-C3HC4_3
Rr202754	331.272	-1.62781	0.346138	-4.70277	2.57e-06	9.73e-06	DOWN	flavin-containing monooxygenase	-	FMO-like
Rr104509	133.743	1.30346	0.277871	4.69087	2.72e-06	1.03e-05	UP	Methyltransferase-like protein	-	Methyltransf_16
Rr402793	53.7449	-2.71546	0.579199	-4.6883	2.75e-06	1.04e-05	DOWN	Belongs to the disease resistance NB-LRR family	-	NB-ARC
Rr202333	301.049	1.46658	0.31315	4.68331	2.82e-06	1.06e-05	UP	Transcription factor	-	bZIP_1
Rr701341	9.65212	-7.13448	1.52339	-4.68328	2.82e-06	1.06e-05	DOWN	MuDR family transposase	-	DBD_Tnp_Mut,MULE,PB1,SWIM
Rr404703	349.059	7.50746	1.60315	4.68293	2.83e-06	1.06e-05	UP	Heavy metal-associated isoprenylated plant protein	-	HMA
Rr205616	520.61	-1.1648	0.249083	-4.67635	2.92e-06	1.1e-05	DOWN	GTP-binding protein	-	MMR_HSR1
Rr303022	17.5599	-4.05707	0.868497	-4.67136	2.99e-06	1.12e-05	DOWN	Belongs to the iron ascorbate-dependent oxidoreductase family	-	2OG-FeII_Oxy,DIOX_N
Rr300089	9.8543	-7.16159	1.53427	-4.66775	3.05e-06	1.14e-05	DOWN	LRR receptor-like serine threonine-protein kinase	-	LRR_1,LRR_8,Malectin,Pkinase,Pkinase_Tyr
Rr704254	12.8195	6.74594	1.44694	4.66221	3.13e-06	1.17e-05	UP	Lignin degradation and detoxification of lignin-derived products	-	Cu-oxidase,Cu-oxidase_2,Cu-oxidase_3
Rr403175	13.3114	-7.59513	1.63147	-4.65539	3.23e-06	1.21e-05	DOWN	NA	NA	NA
Rr704840	779.758	1.10488	0.237692	4.64838	3.35e-06	1.25e-05	UP	Tubulin is the major constituent of microtubules. It binds two moles of GTP, one at an exchangeable site on the beta chain and one at a non-exchangeable site on the alpha chain	TUB8	Tubulin,Tubulin_C
Rr600466	182.845	1.26895	0.273172	4.64524	3.4e-06	1.26e-05	UP	Ribosomal L18 of archaea, bacteria, mitoch. and chloroplast	-	Ribosomal_L18p
Rr401798	351.041	1.07549	0.231782	4.64007	3.48e-06	1.29e-05	UP	Protein of unknown function (DUF1685)	-	DUF1685
Rr600617	44.3803	-1.93076	0.416569	-4.63491	3.57e-06	1.33e-05	DOWN	Belongs to the cyclin family	-	Cyclin_C_2,Cyclin_N
Rr503199	36.3704	2.82032	0.609132	4.63007	3.66e-06	1.35e-05	UP	protein At4g18490 isoform X1	-	-
Rr500489	229.845	1.45362	0.31425	4.62566	3.73e-06	1.38e-05	UP	heparanase-like protein	-	Glyco_hydro_79n
Rr403947	88.1383	1.54651	0.335203	4.61367	3.96e-06	1.46e-05	UP	Oxysterol-binding protein-related protein	-	Oxysterol_BP,PH_11
Rr504335	44.1657	-2.57377	0.558774	-4.6061	4.1e-06	1.51e-05	DOWN	DnaJ homolog subfamily B member	-	DnaJ
Rr306589	22.8128	4.06154	0.885368	4.5874	4.49e-06	1.65e-05	UP	G-type lectin S-receptor-like serine threonine-protein kinase	-	B_lectin,PAN_2,Pkinase,Pkinase_Tyr,S_locus_glycop
Rr300243	249.061	-1.28348	0.279836	-4.58654	4.51e-06	1.66e-05	DOWN	udp-glucuronic acid decarboxylase	-	Epimerase,GDP_Man_Dehyd,Nucleotid_trans
Rr202137	28.1357	2.82812	0.617535	4.5797	4.66e-06	1.71e-05	UP	Lignin degradation and detoxification of lignin-derived products	-	Cu-oxidase,Cu-oxidase_2,Cu-oxidase_3
Rr200242	131.627	1.46709	0.320419	4.57868	4.68e-06	1.71e-05	UP	Acts as a Mg(2 ) transporter. Can also transport other divalent cations such as Fe(2 ), Sr(2 ), Ba(2 ), Mn(2 ) and Co(2 ) but to a much less extent than Mg(2 )	-	Mg_trans_NIPA
Rr701395	498.984	-1.16765	0.255197	-4.57551	4.75e-06	1.74e-05	DOWN	Belongs to the SNF7 family	-	Snf7
Rr703168	93.1828	-1.87567	0.410406	-4.57027	4.87e-06	1.78e-05	DOWN	F-box kelch-repeat protein	-	F-box,Kelch_1
Rr702846	423.81	1.00489	0.219967	4.56836	4.92e-06	1.79e-05	UP	-	-	-
Rr602207	536.706	-1.08342	0.237653	-4.55883	5.14e-06	1.87e-05	DOWN	LETM1-like protein	-	LETM1
Rr100555	11.8543	-6.45208	1.41634	-4.55545	5.23e-06	1.9e-05	DOWN	NA	NA	NA
Rr104268	20.0166	-4.07523	0.900698	-4.52453	6.05e-06	2.19e-05	DOWN	Cucumber peeling cupredoxin-like	-	Cu_bind_like
Rr501643	45.2134	2.89205	0.641355	4.50929	6.5e-06	2.35e-05	UP	Histidine phosphatase superfamily (branch 1)	-	His_Phos_1
Rr306345	10.7108	6.48662	1.43993	4.50482	6.64e-06	2.39e-05	UP	NA	NA	NA
Rr102698	147.391	1.14687	0.255008	4.4974	6.88e-06	2.48e-05	UP	Regulation of nuclear pre-mRNA domain-containing protein	-	CTD_bind
Rr401403	9.81037	-7.15834	1.59388	-4.49114	7.08e-06	2.55e-05	DOWN	Belongs to the Casparian strip membrane proteins (CASP) family	-	DUF588
Rr105714	102.106	1.42933	0.319043	4.48004	7.46e-06	2.68e-05	UP	-	-	-
Rr405087	10.7213	6.48794	1.44913	4.47712	7.57e-06	2.71e-05	UP	protein NRT1 PTR FAMILY 2.13-like	-	PTR2
Rr704240	10.9725	6.52134	1.45747	4.47441	7.66e-06	2.74e-05	UP	cucumisin-like	-	Inhibitor_I9,Peptidase_S8
Rr200499	15.337	-4.28929	0.95878	-4.4737	7.69e-06	2.74e-05	DOWN	F-box FBD LRR-repeat protein	-	F-box,FBD,LRR_2
Rr601065	14.0188	-4.4275	0.991729	-4.46442	8.03e-06	2.86e-05	DOWN	DNA-directed 5'-3' RNA polymerase activity	POLR2L	RNA_pol_N
Rr603590	173.004	-1.12831	0.252776	-4.46366	8.06e-06	2.87e-05	DOWN	NA	NA	NA
Rr404521	21.0259	4.19014	0.939001	4.46234	8.11e-06	2.88e-05	UP	Protein of unknown function (DUF1336)	-	DUF1336
Rr500066	10.5869	6.46982	1.45107	4.45865	8.25e-06	2.93e-05	UP	Germin-like protein subfamily 1 member	-	Cupin_1
Rr703426	38.881	-2.35437	0.528588	-4.45407	8.43e-06	2.98e-05	DOWN	Arabinogalactan peptide	-	AGP
Rr201868	594.63	-1.3368	0.301693	-4.43099	9.38e-06	3.32e-05	DOWN	Hemiasterlin resistant protein	-	CHCH
Rr501353	159.14	-1.50791	0.341261	-4.41865	9.93e-06	3.51e-05	DOWN	inactive poly ADP-ribose polymerase	-	PARP,RST
Rr205233	73.1247	-1.55475	0.353277	-4.40095	1.08e-05	3.8e-05	DOWN	NA	NA	NA
Rr405025	86.3675	1.45274	0.33092	4.39	1.13e-05	3.98e-05	UP	Zinc finger MYND domain-containing protein	-	zf-MYND
Rr701878	4773.96	6.74843	1.53749	4.38926	1.14e-05	3.99e-05	UP	-	-	-
Rr204979	12.5464	-5.62408	1.2817	-4.38798	1.14e-05	4.01e-05	DOWN	cyclic nucleotide-gated ion channel	-	Ion_trans,cNMP_binding
Rr105392	92.4951	-1.35157	0.30908	-4.37287	1.23e-05	4.29e-05	DOWN	O-methyltransferase that catalyzes the 2 O-methylation steps in the ubiquinone biosynthetic pathway	COQ3	Methyltransf_11,Methyltransf_23
Rr601491	93.301	1.39636	0.320355	4.3588	1.31e-05	4.55e-05	UP	Belongs to the TRAFAC class myosin-kinesin ATPase superfamily. Kinesin family	-	HHH_3,Kinesin
Rr203256	59.3727	-1.68524	0.386632	-4.35876	1.31e-05	4.55e-05	DOWN	Belongs to the GST superfamily	-	GST_C,GST_C_2,GST_N
Rr304755	10.3228	-6.2504	1.43433	-4.35772	1.31e-05	4.57e-05	DOWN	PLATZ transcription factor	-	PLATZ
Rr401939	74.5758	-1.73774	0.399045	-4.35475	1.33e-05	4.62e-05	DOWN	Sn1-specific diacylglycerol lipase	-	Lipase_3
Rr603252	7.34635	-6.73969	1.548	-4.35381	1.34e-05	4.64e-05	DOWN	Belongs to the helicase family	-	Helitron_like_N,Herpes_Helicase,PIF1
Rr306346	78.4443	1.62695	0.373858	4.35178	1.35e-05	4.68e-05	UP	RecX family	-	RecX
Rr602167	9.97435	6.38374	1.46736	4.35049	1.36e-05	4.69e-05	UP	(-)-alpha-pinene synthase-like	-	Terpene_synth,Terpene_synth_C
Rr103777	253.355	-1.10191	0.25366	-4.34406	1.4e-05	4.83e-05	DOWN	2-aminoethanethiol dioxygenase-like	-	PCO_ADO
Rr205478	21.1074	3.30933	0.763485	4.3345	1.46e-05	5.03e-05	UP	Belongs to the peptidase S10 family	-	Peptidase_S10
Rr105923	10.689	-7.28149	1.68067	-4.33249	1.47e-05	5.07e-05	DOWN	Belongs to the argonaute family	-	ArgoL1,ArgoL2,ArgoMid,ArgoN,PAZ,Piwi
Rr105232	10.3603	-6.25509	1.44757	-4.3211	1.55e-05	5.32e-05	DOWN	Belongs to the terpene cyclase mutase family	-	SQHop_cyclase_C,SQHop_cyclase_N
Rr601953	13.0602	6.77277	1.5706	4.31222	1.62e-05	5.52e-05	UP	Glucomannan 4-beta-mannosyltransferase 9-like	-	Glyco_tranf_2_3,Glyco_trans_2_3
Rr302492	70.0755	-1.5948	0.369975	-4.31057	1.63e-05	5.55e-05	DOWN	magnesium transporter	-	CorA
Rr602300	388.608	1.04665	0.242931	4.30841	1.64e-05	5.6e-05	UP	mediator of RNA polymerase II transcription subunit	-	Med27
Rr502053	552.45	1.0032	0.232898	4.30749	1.65e-05	5.62e-05	UP	Oxysterol-binding protein-related protein	-	Oxysterol_BP,PH_11
Rr300383	13.24	-5.10208	1.18991	-4.28779	1.8e-05	6.13e-05	DOWN	Cysteine-rich receptor-like protein kinase	-	Pkinase,Pkinase_Tyr,Stress-antifung
Rr504249	833.263	-1.01815	0.237531	-4.28639	1.82e-05	6.16e-05	DOWN	Protein NRT1 PTR FAMILY 5.10-like	-	PTR2
Rr702199	12.7526	-4.6205	1.07945	-4.2804	1.87e-05	6.32e-05	DOWN	Sister chromatid cohesion protein	-	Dcc1
Rr701147	23.735	-2.9394	0.687134	-4.27776	1.89e-05	6.39e-05	DOWN	PAN-like domain	-	B_lectin,PAN_2,Pkinase_Tyr,S_locus_glycop
Rr404399	349.995	1.38781	0.324602	4.27543	1.91e-05	6.45e-05	UP	Belongs to the cytochrome P450 family	-	p450
Rr602705	205.86	-1.55756	0.364636	-4.27155	1.94e-05	6.56e-05	DOWN	Chaperone protein DNAj	-	DnaJ
Rr503417	134.933	1.4339	0.336302	4.26372	2.01e-05	6.78e-05	UP	Receptor-like protein 2	-	LRRNT_2,LRR_1,LRR_6,LRR_8
Rr401724	138.784	1.16251	0.273058	4.25739	2.07e-05	6.96e-05	UP	WD repeat-containing protein	-	WD40
Rr202767	101.881	-2.01759	0.474574	-4.25138	2.12e-05	7.14e-05	DOWN	Histidine phosphatase superfamily (branch 1)	-	His_Phos_1
Rr600419	265.589	1.12471	0.264598	4.25064	2.13e-05	7.16e-05	UP	-	-	-
Rr505033	296.053	1.18149	0.278251	4.24612	2.18e-05	7.28e-05	UP	kDa ribonucleoprotein	-	RRM_1
Rr701550	17.5805	3.41017	0.804967	4.23641	2.27e-05	7.6e-05	UP	Disease resistance protein (TIR-NBS-LRR class)	-	LRR_3,LRR_8,NB-ARC,TIR
Rr701133	760.987	1.02665	0.242574	4.23232	2.31e-05	7.73e-05	UP	Dihydroxy-acid dehydratase	-	ILVD_EDD
Rr404460	388.521	-1.0256	0.242519	-4.22894	2.35e-05	7.84e-05	DOWN	Ureide permease	-	Ureide_permease
Rr505442	224.254	1.09407	0.259372	4.21817	2.46e-05	8.21e-05	UP	Belongs to the small GTPase superfamily. Arf family	-	Arf
Rr104275	9.21545	6.26968	1.48778	4.21413	2.51e-05	8.35e-05	UP	Belongs to the glycosyl hydrolase 17 family	-	Glyco_hydro_17
Rr602758	33.3419	-2.77745	0.663954	-4.1832	2.87e-05	9.54e-05	DOWN	Cystinosin homolog	-	PQ-loop
Rr600584	22.0117	2.91061	0.696788	4.17718	2.95e-05	9.78e-05	UP	Belongs to the TRAFAC class myosin-kinesin ATPase superfamily. Kinesin family	-	Kinesin,Microtub_bd
Rr204489	36.9161	-2.72259	0.652134	-4.1749	2.98e-05	9.87e-05	DOWN	Ethylene-responsive transcription factor	-	AP2
Rr202620	17.5656	-4.26106	1.02292	-4.16557	3.11e-05	0.000102564	DOWN	NmrA-like family	-	NmrA
Rr104271	9.21	-6.08415	1.46246	-4.16021	3.18e-05	0.00010488	DOWN	Cucumber peeling cupredoxin-like	-	Cu_bind_like
Rr400784	8.71792	6.18961	1.48879	4.15748	3.22e-05	0.00010602	UP	transcription factor	-	Myb_DNA-binding
Rr602827	22.7978	-4.44724	1.07002	-4.15623	3.24e-05	0.000106476	DOWN	receptor-like protein kinase	-	GUB_WAK_bind,Pkinase,WAK_assoc
Rr306736	9.83519	6.3636	1.53172	4.15454	3.26e-05	0.000107143	UP	TMV resistance protein N-like	-	NB-ARC,TIR
Rr400399	275.098	-1.07122	0.258137	-4.14981	3.33e-05	0.000109223	DOWN	CWF19-like protein 2	-	CwfJ_C_1,CwfJ_C_2
Rr600082	90.3673	1.34972	0.325263	4.14961	3.33e-05	0.000109223	UP	Tetratricopeptide repeats	-	60KD_IMP,TPR_16,TPR_8
Rr502624	97.0111	1.85443	0.449229	4.12804	3.66e-05	0.00011958	UP	Serine threonine-protein kinase	-	GUB_WAK_bind,Pkinase,Pkinase_Tyr,WAK_assoc
Rr106814	743.896	-1.0325	0.250217	-4.12643	3.68e-05	0.00012028	DOWN	Pyridoxamine 5'-phosphate oxidase	-	Pyrid_oxidase_2
Rr602422	18.4318	3.49116	0.847051	4.12155	3.76e-05	0.000122577	UP	Tropinone reductase homolog	-	adh_short,adh_short_C2
Rr200339	182.803	1.87339	0.455485	4.11296	3.91e-05	0.000126939	UP	resistance protein	-	NB-ARC,TIR
Rr602849	18.848	-4.5995	1.11872	-4.11138	3.93e-05	0.000127666	DOWN	Wall-associated receptor kinase C-terminal	-	GUB_WAK_bind,Pkinase,Pkinase_Tyr,WAK_assoc
Rr301923	16.943	3.35501	0.816743	4.10779	3.99e-05	0.000129402	UP	At4g26485-like	-	DUF2431
Rr701268	27.8589	-3.12627	0.76155	-4.10514	4.04e-05	0.000130716	DOWN	MATH domain and coiled-coil domain-containing protein	-	MATH
Rr300804	27.7766	-3.05125	0.743575	-4.10349	4.07e-05	0.000131505	DOWN	Glutamate-gated receptor that probably acts as non- selective cation channel	-	ANF_receptor,Lig_chan,SBP_bac_3
Rr201414	1294.58	1.16076	0.283162	4.09928	4.14e-05	0.000133767	UP	40s ribosomal protein	-	Ribosomal_S25
Rr402164	15.2642	5.10431	1.24823	4.08925	4.33e-05	0.000139366	UP	reductase	-	Aldo_ket_red
Rr105127	37.8891	1.99672	0.489097	4.08247	4.46e-05	0.000143011	UP	Belongs to the 'GDSL' lipolytic enzyme family	-	Lipase_GDSL
Rr301565	368.265	1.09405	0.268195	4.07931	4.52e-05	0.000144804	UP	BOI-related E3 ubiquitin-protein ligase	-	zf-C3HC4_3
Rr303166	233.316	1.06626	0.261691	4.0745	4.61e-05	0.000147499	UP	Ubiquitin thioesterase	-	OTU
Rr702862	45.03	2.04129	0.50117	4.07305	4.64e-05	0.000148257	UP	Plastocyanin-like domain	-	Cu_bind_like
Rr205202	188.666	1.17874	0.289671	4.06924	4.72e-05	0.000150221	UP	Histone deacetylase	-	Hist_deacetyl
Rr400839	8.85282	6.21165	1.52802	4.06516	4.8e-05	0.000152674	UP	glutathione	-	GST_C,GST_C_2,GST_N
Rr504235	19.7935	-2.79682	0.688623	-4.06146	4.88e-05	0.000154942	DOWN	SANT SWI3, ADA2, N-CoR and TFIIIB'' DNA-binding domains	-	Myb_DNA-bind_6,Myb_DNA-binding
Rr700981	11.9291	5.65404	1.39273	4.05967	4.91e-05	0.000155963	UP	protein serine/threonine kinase activity	-	-
Rr703200	9.71061	6.3452	1.56808	4.04648	5.2e-05	0.000164278	UP	Belongs to the protein kinase superfamily. Ser Thr protein kinase family	-	LRRNT_2,LRR_1,LRR_8,Pkinase,Pkinase_Tyr
Rr504536	22.7199	-3.58805	0.88853	-4.03819	5.39e-05	0.000170006	DOWN	SnoaL-like domain	-	NTF2,SnoaL_2
Rr602903	198.28	1.04715	0.259781	4.0309	5.56e-05	0.000174788	UP	TMV resistance protein N-like	-	LRR_3,LRR_8,NB-ARC,TIR
Rr306303	75.1168	1.51811	0.377166	4.02504	5.7e-05	0.000178997	UP	Amino acid permease	-	Aa_trans
Rr504358	21.8619	2.6329	0.654254	4.02428	5.71e-05	0.000179378	UP	disease resistance protein	-	LRR_8,NB-ARC
Rr505175	54.3989	1.66693	0.414479	4.02176	5.78e-05	0.000181115	UP	Cleavage and polyadenylation specificity factor subunit	-	Beta-Casp,Lactamase_B_6,RMMBL,zf-RING_2
Rr703260	33.9877	2.02688	0.50407	4.02103	5.79e-05	0.000181474	UP	Belongs to the protein kinase superfamily. Ser Thr protein kinase family	-	LRRNT_2,LRR_1,LRR_8,Pkinase,Pkinase_Tyr
Rr105576	71.4625	-1.53793	0.383133	-4.01409	5.97e-05	0.000186693	DOWN	Belongs to the UDP-glycosyltransferase family	-	UDPGT
Rr201788	30.2665	-2.38503	0.594631	-4.01094	6.05e-05	0.000188873	DOWN	DENN domain and WD repeat-containing protein SCD1	SCD1	DENN,WD40,dDENN,uDENN
Rr101667	45.7966	-2.50855	0.626535	-4.00384	6.23e-05	0.000194116	DOWN	Methylketone synthase	-	Abhydrolase_1,Abhydrolase_6
Rr105438	198.312	-1.00753	0.251768	-4.00182	6.29e-05	0.000195567	DOWN	Mitochondrial PGP phosphatase	-	PGP_phosphatase
Rr106180	14.2358	4.37819	1.09715	3.99051	6.59e-05	0.00020469	UP	PAN-like domain	-	B_lectin,DUF3403,PAN_2,Pkinase,Pkinase_Tyr,S_locus_glycop
Rr700576	39.9602	-2.33657	0.586117	-3.98652	6.7e-05	0.00020793	DOWN	DNA-directed RNA polymerases I, II, and III subunit RPABC1-like	-	RNA_pol_Rpb5_C,RNA_pol_Rpb5_N
Rr505263	71.2949	2.01522	0.50557	3.98603	6.72e-05	0.000208136	UP	Encoded by	-	Fn3-like,Glyco_hydro_3,Glyco_hydro_3_C
Rr106185	18.0671	3.23537	0.812371	3.98263	6.82e-05	0.00021046	UP	divergent subfamily of APPLE domains	-	B_lectin,GUB_WAK_bind,PAN_2,Pkinase,Pkinase_Tyr,S_locus_glycop
Rr400632	767.079	1.14458	0.287395	3.98262	6.82e-05	0.00021046	UP	60S ribosomal protein	-	Ribosomal_L14e
Rr503548	45.4447	1.67956	0.422252	3.97763	6.96e-05	0.000214462	UP	Protein SDA1 homolog	-	NUC130_3NT,SDA1
Rr703299	38.1009	2.50873	0.630894	3.97646	6.99e-05	0.000215052	UP	Belongs to the glycosyl hydrolase 28 family	-	Glyco_hydro_28,Pectate_lyase_3
Rr300455	82.7791	-1.70245	0.428427	-3.97372	7.08e-05	0.000217306	DOWN	serine threonine-protein kinase	-	B_lectin,DUF3403,PAN_2,Pkinase,Pkinase_Tyr,S_locus_glycop
Rr100244	114.619	1.60821	0.405234	3.96859	7.23e-05	0.000221327	UP	-	-	-
Rr204112	91.1196	-1.60291	0.405134	-3.95649	7.61e-05	0.000232088	DOWN	Belongs to the 'GDSL' lipolytic enzyme family	-	Lipase_GDSL
Rr102778	111.85	1.63401	0.413916	3.94767	7.89e-05	0.000240027	UP	F-Box protein	-	F-box,F-box-like,FBA_1,FBA_3
Rr106950	1547.17	-1.35638	0.343658	-3.94689	7.92e-05	0.000240556	DOWN	Belongs to the cation transport ATPase (P-type) (TC 3.A.3) family. Type IV subfamily	-	Cation_ATPase,E1-E2_ATPase,PhoLip_ATPase_C,PhoLip_ATPase_N
Rr700743	79.0541	-1.39374	0.353404	-3.94374	8.02e-05	0.000243477	DOWN	receptor-like protein kinase	-	Malectin_like,Pkinase,Pkinase_Tyr
Rr201357	9.5722	-7.11924	1.80595	-3.9421	8.08e-05	0.000244896	DOWN	Belongs to the CRISP family	-	CAP
Rr502530	8.50017	-6.95148	1.76509	-3.93831	8.21e-05	0.000248527	DOWN	TLD	-	TLD
Rr101184	69.364	1.69893	0.431564	3.93667	8.26e-05	0.000249965	UP	f-box protein	-	DUF295,F-box
Rr401369	65.611	-1.60978	0.409224	-3.93375	8.36e-05	0.00025249	DOWN	Haloacid dehalogenase-like hydrolase	GS1	HAD_2
Rr104002	38.0758	2.04867	0.52255	3.92052	8.84e-05	0.000266473	UP	-	-	-
Rr303617	126.035	-1.53136	0.390854	-3.91798	8.93e-05	0.000269019	DOWN	Belongs to the disease resistance NB-LRR family	-	NB-ARC
Rr502335	5.82288	-6.4047	1.63582	-3.9153	9.03e-05	0.000271738	DOWN	F-box FBD LRR-repeat protein	-	F-box,FBD,LRR_2
Rr203340	14.5186	5.03063	1.28555	3.91322	9.11e-05	0.000273793	UP	HAD superfamily, subfamily IIIB (Acid phosphatase)	-	Acid_phosphat_B
Rr301713	11.0057	-4.39569	1.12478	-3.90805	9.3e-05	0.000279281	DOWN	LRR receptor-like serine threonine-protein kinase	-	LRRNT_2,LRR_1,LRR_4,LRR_6,LRR_8
Rr600174	8.50142	-5.9681	1.52718	-3.90792	9.31e-05	0.000279281	DOWN	Adipocyte plasma membrane-associated	-	Str_synth
Rr104603	62.9955	-1.71453	0.438972	-3.90578	9.39e-05	0.000281473	DOWN	Belongs to the major facilitator superfamily. Sugar transporter (TC 2.A.1.1) family	-	Sugar_tr
Rr105949	8.19327	-6.89719	1.77374	-3.88851	0.000100863	0.000300375	DOWN	ribonuclease T2 activity	-	Ribonuclease_T2
Rr105955	8.19327	-6.89719	1.77374	-3.88851	0.000100863	0.000300375	DOWN	ribonuclease T2 activity	-	Ribonuclease_T2
Rr704572	77.3144	1.78313	0.459085	3.8841	0.000102708	0.000305551	UP	Kinase-like protein TMKL1	-	Pkinase,Pkinase_Tyr
Rr502474	166.494	1.39268	0.359247	3.87665	0.000105904	0.000314403	UP	Type I inositol 1,4,5-trisphosphate 5-phosphatase	-	Exo_endo_phos
Rr400109	179.434	-1.05583	0.272628	-3.87279	0.000107598	0.0003191	DOWN	Zinc finger, ZZ type	-	ZZ,zf-C3HC4_3,zf-C3HC4_4,zf-RING_UBOX
Rr404334	133.074	1.32099	0.342547	3.85637	0.000115082	0.000340585	UP	Protein PHYLLO, chloroplastic-like	-	Abhydrolase_1,Abhydrolase_6,MR_MLE_C,TPP_enzyme_C,TPP_enzyme_M_2,TPP_enzyme_N
Rr505134	7.60385	5.99227	1.55426	3.85538	0.000115549	0.00034126	UP	Zinc finger MYM-type protein 1-like	-	DUF4371,Dimer_Tnp_hAT
Rr702399	5.64834	-6.35959	1.65037	-3.85342	0.000116478	0.000343645	DOWN	disease resistance	-	NB-ARC
Rr205281	132.88	-1.66229	0.432055	-3.84742	0.000119369	0.000351812	DOWN	BSD domain	-	BSD
Rr402169	5.8026	-6.40018	1.66404	-3.84617	0.00011998	0.000353246	DOWN	DNA-directed 5'-3' RNA polymerase activity	POLR2L	RNA_pol_N
Rr202356	116.042	-4.32983	1.12834	-3.83734	0.000124375	0.00036581	DOWN	TMV resistance protein N-like	-	LRR_3,NB-ARC,TIR
Rr401966	161.23	1.30498	0.341118	3.8256	0.000130454	0.000382898	UP	U3-containing 90S pre-ribosomal complex subunit	-	CMS1
Rr403542	49.4189	-7.03198	1.84444	-3.81253	0.000137554	0.000402493	DOWN	ABC transporter B family member	-	ABC_membrane,ABC_tran
Rr601652	31.5736	-2.79325	0.732745	-3.81204	0.000137824	0.00040287	DOWN	Belongs to the MCM family	MCM8	MCM,MCM_OB
Rr601422	131.741	-1.21738	0.31938	-3.81169	0.00013802	0.000403029	DOWN	Tropinone reductase homolog	-	adh_short,adh_short_C2
Rr601406	75.8287	1.56651	0.411323	3.80848	0.000139825	0.000407882	UP	NA	NA	NA
Rr303007	6.66455	-6.5997	1.7341	-3.80585	0.000141321	0.000411824	DOWN	ankyrin repeat-containing protein	-	Ank,Ank_2,Ank_3,Ank_4,Ank_5,PGG
Rr303028	3488.4	-1.00137	0.263403	-3.80168	0.000143719	0.000418386	DOWN	Involved in biosynthesis of the thiamine precursor thiazole. Catalyzes the conversion of NAD and glycine to adenosine diphosphate 5-(2-hydroxyethyl)-4-methylthiazole-2-carboxylic acid (ADT), an adenylated thiazole intermediate. The reaction includes an iron-dependent sulfide transfer from a conserved cysteine residue of the protein to a thiazole intermediate. The enzyme can only undergo a single …	THI1	Thi4
Rr702826	4212.6	8.78874	2.31223	3.80098	0.000144126	0.000419142	UP	Cyclic nucleotide-gated ion channel 1-like	-	Ion_trans
Rr501489	5.98818	-6.44617	1.69664	-3.79938	0.000145058	0.000421364	DOWN	udp-glucuronic acid decarboxylase	-	Epimerase,GDP_Man_Dehyd,Nucleotid_trans
Rr300892	35.2191	2.13607	0.562247	3.79916	0.000145186	0.000421364	UP	Dof zinc finger protein	-	zf-Dof
Rr403226	18.4026	3.26943	0.862208	3.79193	0.000149482	0.000433391	UP	Cyclic nucleotide-gated ion channel 1-like	-	-
Rr701732	74.3717	1.45139	0.383295	3.78662	0.00015271	0.000441853	UP	disease resistance	-	NB-ARC
Rr203479	20.8684	3.48678	0.92334	3.77626	0.000159199	0.000460158	UP	Belongs to the iron ascorbate-dependent oxidoreductase family	-	2OG-FeII_Oxy,DIOX_N
Rr203371	6.72446	-6.61158	1.75762	-3.76166	0.000168793	0.000486902	DOWN	Polygalacturonase-like	PG1	Glyco_hydro_28
Rr105854	386.86	-1.03356	0.275606	-3.75013	0.000176742	0.000509316	DOWN	Protein of unknown function (DUF1664)	-	DUF1664
Rr502944	130.051	1.49531	0.399228	3.7455	0.000180035	0.000518284	UP	Belongs to the glycosyl hydrolase 31 family	-	DUF5110,Gal_mutarotas_2,Glyco_hydro_31
Rr402858	14.5632	-3.76302	1.00702	-3.73678	0.000186394	0.000536048	DOWN	NA	NA	NA
Rr104190	47.075	1.63683	0.438358	3.734	0.000188466	0.00054146	UP	-	-	-
Rr601137	25.9481	-2.80752	0.756449	-3.71144	0.000206081	0.000590282	DOWN	Solute carrier family 40 member	-	FPN1
Rr106953	73.978	1.47659	0.399181	3.69905	0.000216411	0.000619249	UP	Proteasome assembly chaperone	-	PAC3
Rr700603	57.9044	-1.33344	0.360881	-3.69496	0.000219923	0.000627408	DOWN	TMV resistance protein N-like	-	LRR_3,NB-ARC,TIR
Rr503143	17.6653	3.21051	0.869078	3.69416	0.000220615	0.000628754	UP	Belongs to the peptidase C1 family	-	Granulin,Inhibitor_I29,Peptidase_C1
Rr304954	7.22246	5.91812	1.60594	3.68515	0.000228567	0.000650117	UP	disease resistance	-	NB-ARC,RPW8
Rr200288	132.992	-1.06021	0.287889	-3.68268	0.000230792	0.000655789	DOWN	Histone-lysine n-methyltransferase	-	Pre-SET,SET,WIYLD
Rr600009	6.82062	-6.63384	1.80293	-3.67948	0.000233709	0.000663418	DOWN	-	-	-
Rr301729	178.83	1.03284	0.282117	3.66102	0.000251213	0.000711686	UP	Transcription initiation factor TFIID subunit	-	TAFII28
Rr402221	27.9134	2.06433	0.568335	3.63224	0.000280974	0.000792062	UP	Belongs to the TRAFAC class myosin-kinesin ATPase superfamily. Kinesin family	KIN12B	Kinesin
Rr201459	19.2611	-3.33044	0.917428	-3.63019	0.000283209	0.000797574	DOWN	Myb DNA-binding like	-	Myb_DNA-bind_7
Rr503815	59.47	1.38517	0.382047	3.62564	0.000288241	0.000810945	UP	Tropinone reductase homolog At1g07440-like	-	adh_short,adh_short_C2
Rr501164	12.3501	4.18209	1.15357	3.62535	0.00028857	0.00081107	UP	TMV resistance protein N-like	-	NB-ARC,TIR
Rr200773	18.4732	2.74797	0.758282	3.62394	0.000290151	0.00081471	UP	ADP-ribosylation factor	-	Arf
Rr504274	32.866	1.73853	0.480766	3.61617	0.000298995	0.000838716	UP	Histone-lysine n-methyltransferase	-	Pre-SET,SET,WIYLD
Rr405149	4.96528	-6.17468	1.7078	-3.61557	0.000299682	0.000839817	DOWN	Chromosome segregation in meiosis protein 3-like	-	Swi3,zf-CCHC
Rr500287	9.98959	-4.68546	1.29866	-3.60791	0.000308675	0.000864169	DOWN	rRNA processing	-	-
Rr303844	5.37643	-6.28995	1.74377	-3.6071	0.000309642	0.000866026	DOWN	ribonuclease H protein	-	RVT_1,RVT_3,zf-RVT
Rr303305	77.1987	5.47516	1.5203	3.60137	0.000316547	0.000883242	UP	Auxin-induced protein	-	EamA
Rr200354	26.0162	-2.21493	0.616521	-3.59263	0.000327353	0.000909021	DOWN	squalene	-	SE
Rr402167	22.7531	-2.46295	0.687711	-3.58137	0.000341792	0.000945735	DOWN	reductase	-	Aldo_ket_red
Rr100282	26.6337	-2.25834	0.63082	-3.58001	0.000343581	0.000948843	DOWN	Belongs to the nucleosome assembly protein (NAP) family	-	NAP
Rr702156	71.0767	-1.27122	0.355191	-3.57898	0.000344932	0.000951337	DOWN	tRNA (guanine-N(7)-)-methyltransferase	-	Methyltransf_4
Rr305485	11.5359	4.6759	1.30688	3.57791	0.000346348	0.000952556	UP	NA	NA	NA
Rr702692	6.40911	-5.55218	1.55187	-3.57773	0.000346597	0.000952556	DOWN	LRR receptor-like serine threonine-protein kinase At3g47570	-	LRRNT_2,LRR_1,LRR_8,Pkinase,Pkinase_Tyr
Rr306110	4.99966	-6.18353	1.73575	-3.56246	0.000367394	0.00100874	DOWN	Destroys radicals which are normally produced within the cells and which are toxic to biological systems	-	Sod_Fe_C,Sod_Fe_N
Rr401291	133.271	1.03715	0.291188	3.56179	0.00036833	0.00101034	UP	Wiskott-Aldrich syndrome protein family member	-	FAM177
Rr204455	103.285	1.35403	0.380884	3.55497	0.000378022	0.00103493	UP	Belongs to the enoyl-CoA hydratase isomerase family	-	ECH_2
Rr305500	122.008	1.04965	0.295798	3.54853	0.000387383	0.00105954	UP	Zinc finger RNA-binding	-	zf-met
Rr203495	6.48072	5.76171	1.63212	3.53021	0.000415232	0.00113354	UP	LOB domain-containing protein	-	LOB
Rr702155	119.893	-6.72156	1.9079	-3.52301	0.000426678	0.00116367	DOWN	PGAP1-like protein	-	PGAP1
Rr502258	5.97993	5.64572	1.60293	3.52213	0.000428088	0.0011664	UP	Cysteine-rich receptor-like protein kinase	-	Pkinase,Pkinase_Tyr,Stress-antifung
Rr402273	5.44955	-6.30763	1.79105	-3.52176	0.000428698	0.00116694	DOWN	The coatomer is a cytosolic protein complex that binds to dilysine motifs and reversibly associates with Golgi non- clathrin-coated vesicles, which further mediate biosynthetic protein transport from the ER, via the Golgi up to the trans Golgi network. Coatomer complex is required for budding from Golgi membranes, and is essential for the retrograde Golgi-to-ER transport of dilysine-tagged protei…	-	Coatomer_WDAD,WD40
Rr401477	6.35018	5.73244	1.62844	3.5202	0.000431229	0.00117271	UP	Catalyzes the epimerization of the S- and R-forms of NAD(P)HX, a damaged form of NAD(P)H that is a result of enzymatic or heat-dependent hydration. This is a prerequisite for the S- specific NAD(P)H-hydrate dehydratase to allow the repair of both epimers of NAD(P)HX	-	PNP_phzG_C,Putative_PNPOx,YjeF_N
Rr101139	46.9251	1.71699	0.488226	3.5168	0.000436784	0.0011864	UP	Belongs to the UPP synthase family	-	Prenyltransf
Rr304531	218.786	-1.05389	0.29969	-3.51661	0.000437093	0.0011864	DOWN	Importin-5-like	IPO5	HEAT,HEAT_2,HEAT_EZ,IBN_N
Rr202251	89.3851	-4.62372	1.31518	-3.51564	0.00043869	0.0011896	DOWN	disease resistance protein	-	LRR_8,NB-ARC
Rr702679	54.3754	-1.69361	0.481782	-3.51531	0.000439242	0.00118996	DOWN	Spindle and kinetochore-associated protein 1 homolog	-	SKA1
Rr304390	215.984	-6.94384	1.9759	-3.51428	0.000440952	0.00119346	DOWN	The coatomer is a cytosolic protein complex that binds to dilysine motifs and reversibly associates with Golgi non- clathrin-coated vesicles, which further mediate biosynthetic protein transport from the ER, via the Golgi up to the trans Golgi network. Coatomer complex is required for budding from Golgi membranes, and is essential for the retrograde Golgi-to-ER transport of dilysine-tagged protei…	-	Coatomer_WDAD,WD40
Rr105403	7.11001	5.89535	1.67789	3.51355	0.000442158	0.00119559	UP	HVA22-like protein	-	TB2_DP1_HVA22
Rr101846	156.11	-1.22335	0.348412	-3.5112	0.000446085	0.00120392	DOWN	-	-	-
Rr107271	46.3188	-2.00787	0.574188	-3.49688	0.000470737	0.00126686	DOWN	Glycerophosphodiester phosphodiesterase	-	GDPD
Rr302551	94.8766	-1.23504	0.353306	-3.49567	0.000472878	0.00127082	DOWN	Exonuclease domain-containing protein	-	RNase_T
Rr603003	104.75	1.17747	0.336886	3.49515	0.000473788	0.00127147	UP	N-lysine methyltransferase	-	Rubis-subs-bind,SET
Rr200038	35.932	1.71141	0.490003	3.49265	0.00047826	0.00128226	UP	inactive tRNA-specific adenosine deaminase-like protein 3 isoform X1	-	dCMP_cyt_deam_1
Rr601989	63.9777	1.19071	0.341172	3.49005	0.000482925	0.00129233	UP	UPF0481 protein At3g47200-like	-	DUF247
Rr500679	14.7212	3.12852	0.898372	3.48243	0.000496877	0.00132594	UP	Cytochrome p450	-	p450
Rr703742	63.8437	1.72876	0.49753	3.47469	0.000511445	0.00136353	UP	Domain of unknown function (DUF3783)	-	DUF3783
Rr701634	14.3227	3.09304	0.890405	3.47375	0.000513247	0.00136706	UP	receptor-like protein kinase	-	GUB_WAK_bind,Pkinase,Pkinase_Tyr
Rr306811	5.97712	5.64509	1.62578	3.47224	0.000516137	0.00137347	UP	Receptor-like protein 2	-	LRRNT_2,LRR_1,LRR_6,LRR_8
Rr201844	64.0306	-1.37559	0.396605	-3.46842	0.000523532	0.00139185	DOWN	nuclease HARBI1	-	DDE_Tnp_4
Rr701242	71.809	-1.83668	0.530354	-3.46311	0.000533962	0.00141826	DOWN	salicylic acid-binding protein 2-like	-	Abhydrolase_1,Abhydrolase_6
Rr701412	70.6604	1.43581	0.41595	3.45187	0.000556718	0.00147732	UP	Belongs to the class-I aminoacyl-tRNA synthetase family	-	Anticodon_1,tRNA-synt_1g,tRNA_bind
Rr305672	41.6924	-1.7673	0.512532	-3.44818	0.000564386	0.00149628	DOWN	-	-	DUF295
Rr702678	26.821	1.9897	0.577282	3.44667	0.00056754	0.00150324	UP	Conserved oligomeric Golgi complex subunit	-	COG4,PPR,PPR_2,RINT1_TIP1
Rr505297	63.7567	-1.1633	0.337947	-3.44226	0.00057688	0.00152656	DOWN	Zinc finger CCCH domain-containing protein 15 homolog	-	DFRP_C
Rr102570	75.516	-1.74705	0.507936	-3.4395	0.000582783	0.00154075	DOWN	NA	NA	NA
Rr704174	6.22195	5.70305	1.6586	3.43848	0.000584989	0.00154429	UP	Cytochrome p450	-	p450
Rr502085	4.52987	-6.0424	1.76027	-3.43266	0.000597692	0.00157433	DOWN	NA	NA	NA
Rr300352	10.6275	3.94171	1.15347	3.41725	0.000632565	0.00166311	UP	Nuclear transport factor	-	NTF2
Rr201419	86.8755	1.0659	0.314111	3.39338	0.000690367	0.00181174	UP	TMV resistance protein N-like	-	NB-ARC,TIR
Rr701885	4.90935	-6.15978	1.81571	-3.3925	0.000692583	0.00181588	DOWN	Belongs to the protein kinase superfamily. Ser Thr protein kinase family	-	LRRNT_2,LRR_1,LRR_8,Pkinase,Pkinase_Tyr
Rr301371	63.3085	1.91603	0.565645	3.38733	0.000705757	0.00184872	UP	Wall-associated receptor kinase	-	EGF,EGF_CA,GUB_WAK_bind,Pkinase,Pkinase_Tyr,WAK,hEGF
Rr202734	18.0334	-2.72852	0.812321	-3.35892	0.000782479	0.00203884	DOWN	Cytochrome p450	-	p450
Rr105891	4.59991	-6.06225	1.80485	-3.35887	0.000782627	0.00203884	DOWN	Belongs to the argonaute family	-	ArgoL1,ArgoL2,ArgoMid,ArgoN,PAZ,Piwi
Rr700635	70.333	1.41277	0.421954	3.34817	0.000813467	0.00211724	UP	resistance protein	-	NB-ARC,TIR
Rr205492	79.3173	1.16196	0.347754	3.34134	0.000833757	0.00216412	UP	NA	NA	NA
Rr301125	107.565	-1.41858	0.424588	-3.34108	0.000834527	0.00216415	DOWN	zinc finger	-	-
Rr400147	18.8238	-2.26498	0.678101	-3.34018	0.000837245	0.00216922	DOWN	Enhancer of mRNA-decapping protein	-	Ge1_WD40
Rr704710	10.738	3.96047	1.18774	3.33444	0.000854699	0.00221244	UP	alpha-L-fucosidase 1-like	-	Alpha_L_fucos,F5_F8_type_C
Rr600428	134.053	-1.4924	0.448106	-3.33045	0.000867045	0.00224236	DOWN	WD repeat-containing protein	-	-
Rr102675	15.8509	-3.90062	1.17197	-3.32825	0.000873941	0.00225642	DOWN	NA	NA	NA
Rr603348	15.5537	-3.86366	1.16088	-3.32821	0.000874066	0.00225642	DOWN	Zinc finger BED domain-containing protein	-	DUF4413,Dimer_Tnp_hAT,zf-BED
Rr705083	48.5368	-2.34546	0.70684	-3.31823	0.000905905	0.0023365	DOWN	Cyclic nucleotide-gated ion channel 1-like	-	Ion_trans,cNMP_binding
Rr600735	23.8383	2.093	0.631245	3.31567	0.000914239	0.00235586	UP	CST complex subunit	-	Ten1_2
Rr600356	78.3619	-4.78823	1.44729	-3.3084	0.000938294	0.00241566	DOWN	Ndr family	-	Ndr
Rr100543	81.8738	-1.21339	0.367822	-3.29884	0.000970853	0.00249273	DOWN	Aldehyde dehydrogenase family	-	Aldedh
Rr300288	75.008	1.19098	0.362452	3.28591	0.00101655	0.00260536	UP	BEST Arabidopsis thaliana protein match is	-	-
Rr300183	313.819	1.26197	0.384566	3.28155	0.00103238	0.00264355	UP	NA	NA	NA
Rr702774	28.066	2.07025	0.63271	3.27204	0.00106773	0.00271943	UP	NA	NA	NA
Rr304170	9.0983	-5.14896	1.5756	-3.26795	0.0010833	0.00275662	DOWN	oxidoreductase activity	-	2OG-FeII_Oxy,DIOX_N
Rr304141	106.308	-1.03309	0.316289	-3.26627	0.00108973	0.00277049	DOWN	Oligoribonuclease-like	-	RNase_T
Rr102967	14.8373	-3.1562	0.972331	-3.24602	0.00117032	0.00296481	DOWN	G-type lectin S-receptor-like serine threonine-protein kinase	-	B_lectin,Pkinase,S_locus_glycop
Rr303720	53.9737	-1.71696	0.53182	-3.22845	0.00124462	0.00314465	DOWN	Belongs to the universal ribosomal protein uS8 family	-	Ribosomal_S8
Rr306738	56.6573	-1.32122	0.409695	-3.22488	0.00126024	0.00317848	DOWN	Protein trichome birefringence-like	-	PC-Esterase,PMR5N
Rr701342	9.01929	4.32124	1.34166	3.22081	0.00127829	0.00322116	UP	Cleavage and polyadenylation specificity factor subunit	-	Beta-Casp,Lactamase_B_6,RMMBL,zf-RING_2
Rr106117	19.8695	-3.37857	1.05169	-3.21253	0.00131573	0.00330091	DOWN	G-type lectin S-receptor-like serine threonine-protein kinase	-	B_lectin,DUF3403,PAN_2,Pkinase,Pkinase_Tyr,S_locus_glycop
Rr402861	14.3916	-4.46703	1.39472	-3.20282	0.00136091	0.00341126	DOWN	UPF0496 protein At4g34320-like	-	DUF677
Rr104613	17.6516	2.53778	0.792715	3.20138	0.00136771	0.00342528	UP	Thioesterase superfamily	-	4HBT
Rr300516	21.3298	2.16436	0.676241	3.20057	0.00137158	0.00343195	UP	isoform X1	-	-
Rr400692	8.31456	5.12005	1.60804	3.18403	0.00145238	0.00362776	UP	-	-	-
Rr105421	5.10541	5.41766	1.7032	3.18087	0.00146832	0.00366116	UP	WAT1-related protein	-	EamA
Rr200352	3.90364	-5.82688	1.83223	-3.18022	0.00147165	0.00366627	DOWN	squalene	-	SE
Rr106175	12.0298	-2.68453	0.849678	-3.15947	0.00158055	0.00392726	DOWN	protein serine/threonine kinase activity	-	B_lectin,GUB_WAK_bind,PAN_2,Pkinase_Tyr,S_locus_glycop
Rr702787	1047.55	-2.24666	0.711315	-3.15845	0.00158609	0.0039376	DOWN	Peptidyl-prolyl cis-trans isomerase	-	FKBP_C
Rr602941	21.9463	-1.91026	0.605094	-3.15696	0.00159423	0.00395436	DOWN	NA	NA	NA
Rr105639	29.3929	2.16244	0.687696	3.14447	0.0016639	0.00411285	UP	UDP-Glycosyltransferase	-	UDPGT
Rr400107	125.226	1.21688	0.387069	3.14384	0.00166749	0.00411815	UP	Coiled-coil regions of plant-specific actin-binding protein	-	SCAB-ABD,SCAB-IgPH,SCAB_CC
Rr702273	6.32074	-4.60418	1.47	-3.13209	0.00173568	0.00428285	DOWN	LRR receptor-like serine threonine-protein kinase At3g47570	-	LRRNT_2,LRR_1,LRR_8,Pkinase,Pkinase_Tyr
Rr400485	39.8719	1.68323	0.537776	3.12999	0.00174813	0.00430983	UP	DDE superfamily endonuclease	-	DDE_Tnp_4,Myb_DNA-bind_3
Rr504070	14.3035	3.0969	0.997071	3.10599	0.0018964	0.00466732	UP	Beta-xylosidase alpha-L-arabinofuranosidase	BXL3	Fn3-like,Glyco_hydro_3,Glyco_hydro_3_C
Rr404563	21.2074	-1.70278	0.550276	-3.09441	0.00197207	0.00483683	DOWN	MADS-box transcription factor	-	SRF-TF
Rr104768	84.7682	1.17044	0.378401	3.09312	0.00198063	0.00484947	UP	40S ribosomal protein S30	-	Ribosomal_S30
Rr300121	11.6149	2.73245	0.883832	3.09159	0.00199085	0.00487031	UP	-	-	-
Rr503248	10.2955	3.09501	1.00141	3.09063	0.00199729	0.00487704	UP	Belongs to the protein kinase superfamily	-	Pkinase
Rr502891	87.4942	-1.04647	0.338831	-3.08848	0.00201183	0.00490481	DOWN	Transmembrane protein 45B-like	-	DUF716
Rr200817	6.27238	-4.59767	1.48952	-3.08668	0.00202402	0.00493031	DOWN	Belongs to the Ca(2 ) cation antiporter (CaCA) (TC 2.A.19) family	-	Na_Ca_ex
Rr204185	4.85923	5.34631	1.73552	3.08052	0.00206641	0.00502069	UP	Belongs to the cyclin family	-	Cyclin_C,Cyclin_N
Rr400762	72.6458	1.39751	0.454089	3.07761	0.00208666	0.00506558	UP	TMV resistance protein N-like	-	NB-ARC,TIR
Rr702330	170.386	-1.19682	0.389324	-3.07411	0.00211132	0.00511673	DOWN	Histidine phosphatase superfamily (branch 1)	-	His_Phos_1
Rr704812	4.30773	-5.96993	1.94686	-3.06644	0.00216622	0.00524086	DOWN	Ctf8	-	Ctf8
Rr200425	4.61009	5.27037	1.71937	3.06529	0.00217459	0.00525664	UP	Catalyzes xyloglucan endohydrolysis (XEH) and or endotransglycosylation (XET). Cleaves and religates xyloglucan polymers, an essential constituent of the primary cell wall, and thereby participates in cell wall construction of growing tissues	-	Glyco_hydro_16,XET_C
Rr106473	4.60715	5.26952	1.72238	3.05943	0.00221758	0.0053551	UP	PI-PLC X domain-containing protein	-	-
Rr504926	101.435	-1.25916	0.411826	-3.05751	0.00223185	0.00537896	DOWN	Zinc finger MYM-type protein 1-like	-	DUF4371,Dimer_Tnp_hAT
Rr107030	34.0374	-1.56485	0.511826	-3.05739	0.00223274	0.00537896	DOWN	-	-	-
Rr505472	8.21964	-3.95019	1.29367	-3.05347	0.00226214	0.00544519	DOWN	NA	NA	NA
Rr400930	33.2942	1.51582	0.496602	3.05239	0.0022703	0.00546021	UP	disease resistance	-	LRR_8,NB-ARC
Rr203248	220.335	1.06688	0.349769	3.05025	0.00228654	0.00549464	UP	Glutathione transferase GST 23-like	-	GST_C,GST_C_2,GST_N
Rr400562	19.3853	-3.71121	1.22104	-3.0394	0.00237052	0.00567728	DOWN	Belongs to the RecA family	DMC1	Rad51
Rr105988	12.9532	2.69835	0.889181	3.03465	0.00240813	0.00576252	UP	Glycine-rich RNA-binding protein	-	RRM_1
Rr403098	3.64367	-5.72928	1.89321	-3.02622	0.00247633	0.00590724	DOWN	-	-	NAM-associated
Rr602665	7.65929	4.05897	1.3413	3.02615	0.00247689	0.00590724	UP	disease resistance	-	NB-ARC,RPW8
Rr104913	4.60614	5.26922	1.74352	3.02217	0.00250968	0.00597543	UP	Myb-related protein	-	Myb_DNA-binding
Rr404046	75.5992	1.13438	0.375948	3.01739	0.00254961	0.00606038	UP	GTPase involved in pre-60S ribosomal subunit maturation	-	MMR_HSR1,NGP1NT
Rr402843	38.3219	-2.1687	0.719087	-3.0159	0.00256216	0.00608513	DOWN	squalene	-	SE
Rr53814	171.075	1.14015	0.378563	3.01179	0.00259709	0.00616294	UP	TMV resistance protein	-	LRR_8,NB-ARC,TIR
Rr702410	55.8128	1.52834	0.507747	3.01004	0.00261216	0.00618841	UP	disease resistance	-	NB-ARC
Rr200036	6.81914	4.82524	1.60445	3.00741	0.00263481	0.0062369	UP	NA	NA	NA
Rr106359	77.6408	-1.00644	0.335188	-3.00261	0.00267673	0.00632561	DOWN	-	-	-
Rr306812	23.2085	1.72266	0.574927	2.99631	0.0027327	0.00645252	UP	Protein of unknown function, DUF538	-	DUF538
Rr505318	87.2854	3.81938	1.27852	2.98735	0.00281407	0.00662998	UP	glycerol-3-phosphate acyltransferase	-	Acyltransferase
Rr700238	48.1394	1.41914	0.475177	2.98655	0.0028214	0.00663996	UP	NAD(P)H-binding	-	Epimerase
Rr503719	27.9667	-2.12037	0.710633	-2.98378	0.00284715	0.00668952	DOWN	Kinetochore protein Nuf2	-	Nuf2
Rr505434	125.89	1.23959	0.416886	2.97346	0.00294462	0.00690713	UP	BRCT domain-containing protein	-	BRCT,PHD,PTCB-BRCT
Rr106190	8.02364	4.13765	1.3922	2.97203	0.00295835	0.00693364	UP	serine threonine-protein kinase	-	B_lectin,GUB_WAK_bind,PAN_2,Pkinase,Pkinase_Tyr,S_locus_glycop
Rr603290	3.47927	-5.6604	1.90573	-2.97021	0.00297601	0.00696929	DOWN	-	-	DBD_Tnp_Mut,MULE,SWIM
Rr501128	168.727	-1.05057	0.354001	-2.96769	0.00300043	0.00702072	DOWN	Nucleoside diphosphate kinase	NDPK2	NDK
Rr602088	227.766	-1.13966	0.384338	-2.96526	0.00302429	0.00706493	DOWN	Cytochrome b-c1 complex subunit 9-like	-	UCR_UQCRX_QCR9
Rr105332	396.042	6.24545	2.1078	2.96302	0.00304633	0.00710479	UP	Glucan endo-1,3-beta-glucosidase, basic	-	Glyco_hydro_17
Rr503462	107.824	-1.00457	0.339491	-2.95905	0.00308588	0.00719113	DOWN	Alpha/beta hydrolase family	-	Abhydrolase_1,Abhydrolase_6
Rr201865	30.4072	1.43058	0.485806	2.94476	0.0032321	0.00750732	UP	glutamine amidotransferase	-	GATase
Rr401240	7.86769	-3.88819	1.32919	-2.92523	0.00344204	0.00797545	DOWN	NA	NA	NA
Rr100858	3.8345	-5.80347	1.98439	-2.92456	0.00344943	0.00798609	DOWN	caffeoyl-CoA O-methyltransferase	-	Methyltransf_3
Rr305127	12.0504	-3.11848	1.0688	-2.91773	0.00352594	0.00813291	DOWN	Recruits TFIIH to the initiation complex and stimulates the RNA polymerase II C-terminal domain kinase and DNA-dependent ATPase activities of TFIIH. Both TFIIH and TFIIE are required for promoter clearance by RNA polymerase	-	TFIIE_beta
Rr100538	12.18	3.04118	1.04235	2.91762	0.00352711	0.00813291	UP	Cleavage and polyadenylation specificity factor subunit	-	Beta-Casp,Lactamase_B_6,RMMBL,zf-RING_2
Rr700423	32.5607	2.28674	0.78438	2.91534	0.00355297	0.00818591	UP	Dehydration-responsive protein	-	BURP
Rr501022	50.0002	1.25928	0.432636	2.91071	0.00360605	0.00828811	UP	NA	NA	NA
Rr303123	4.23701	5.14861	1.77044	2.9081	0.00363634	0.00835098	UP	WAT1-related protein	-	EamA
Rr700373	8.03976	-3.91651	1.34932	-2.90258	0.00370105	0.00848592	DOWN	Ribonuclease H protein	-	RVT_1,RVT_3,zf-RVT
Rr700621	7.77924	4.09809	1.41307	2.90014	0.00373	0.00853856	UP	Cleavage and polyadenylation specificity factor subunit	-	Beta-Casp,Lactamase_B_6,RMMBL,zf-RING_2
Rr101251	3.23777	-5.55783	1.91814	-2.89751	0.0037614	0.00860353	DOWN	GDSL esterase lipase EXL3-like	-	Lipase_GDSL
Rr603706	15.3141	-2.73967	0.946033	-2.89595	0.00378008	0.00863932	DOWN	Belongs to the peroxidase family. Classical plant (class III) peroxidase subfamily	-	peroxidase
Rr204027	59.6073	-1.28909	0.445272	-2.89507	0.00379079	0.00865685	DOWN	NA	NA	NA
Rr701264	3.27125	-5.57098	1.9291	-2.88787	0.00387866	0.00883627	DOWN	pumilio homolog	-	PUF
Rr305947	7.77325	4.08963	1.42793	2.86403	0.0041829	0.00947637	UP	LRR receptor-like serine threonine-protein kinase	-	LRRNT_2,LRR_1,LRR_8,Pkinase,Pkinase_Tyr
Rr102585	11.1164	2.93224	1.02632	2.85705	0.00427604	0.00967967	UP	Myb/SANT-like DNA-binding domain	-	Myb_DNA-bind_3
Rr302844	24.0378	-1.55416	0.545282	-2.8502	0.00436913	0.00986689	DOWN	B3 DNA binding domain	-	B3
Rr301110	5.72633	-4.45773	1.56898	-2.84117	0.00449479	0.0101346	DOWN	SPX and EXS domain-containing protein	-	EXS
Rr500990	24.6292	1.90475	0.671564	2.83629	0.00456414	0.0102828	UP	Belongs to the Casparian strip membrane proteins (CASP) family	-	DUF588
Rr403371	4.35546	5.18851	1.82958	2.8359	0.00456961	0.010287	UP	Belongs to the 'GDSL' lipolytic enzyme family	-	Lipase_GDSL
Rr204458	26.3878	-1.8078	0.641627	-2.81753	0.00483946	0.0108516	DOWN	zinc finger CCCH domain-containing protein	-	zf-CCCH,zf-CCCH_2
Rr202616	86.4453	-1.0592	0.37627	-2.815	0.00487774	0.0109289	DOWN	Ribosomal proteins 50S-L18Ae/60S-L20/60S-L18A	RPL18AA	Ribosomal_L18A
Rr105116	28.3125	-1.54499	0.550058	-2.80878	0.00497292	0.0111334	DOWN	Belongs to the 'GDSL' lipolytic enzyme family	-	Lipase_GDSL
Rr404459	85.2433	-1.02739	0.367156	-2.79822	0.00513845	0.011468	DOWN	UPF0420 protein C16orf58 homolog	-	DUF647
Rr203638	6.6667	3.84185	1.37447	2.79516	0.00518745	0.0115592	UP	Auxin canalisation	-	Auxin_canalis,PH_2
Rr700024	31.7694	1.92347	0.68853	2.79359	0.00521268	0.0116064	UP	Belongs to the 'GDSL' lipolytic enzyme family	-	Lipase_GDSL
Rr102656	3.29152	-5.57912	1.99862	-2.79149	0.00524662	0.0116728	DOWN	NA	NA	NA
Rr502883	30.6453	-2.40746	0.863446	-2.7882	0.00530014	0.0117651	DOWN	Zinc finger MYM-type protein 1-like	-	DUF4371,Dimer_Tnp_hAT
Rr402772	28.2798	1.51038	0.541707	2.78818	0.00530047	0.0117651	UP	Ribosomal protein L34e superfamily protein	-	-
Rr303643	39.447	1.85112	0.665648	2.78093	0.0054203	0.012003	UP	Blue copper protein-like	-	Cu_bind_like
Rr500123	60.9181	1.51084	0.543462	2.78003	0.00543532	0.0120269	UP	Belongs to the eukaryotic ribosomal protein eL42 family	-	Ribosomal_L44
Rr104003	14.9959	2.12677	0.766318	2.7753	0.005515	0.0121938	UP	-	-	-
Rr300093	3.63136	-5.72444	2.07195	-2.76283	0.00573025	0.012611	DOWN	Belongs to the disease resistance NB-LRR family	-	NB-ARC
Rr400715	61.1897	1.0473	0.379142	2.7623	0.00573961	0.0126218	UP	NA	NA	NA
Rr701310	3.05708	-5.4731	1.98245	-2.76078	0.0057664	0.012671	DOWN	Membrane protease stomatin prohibitin family protein	-	Band_7,Band_7_C
Rr502754	39.4815	-1.89971	0.688415	-2.75954	0.00578822	0.0127017	DOWN	Belongs to the glycosyltransferase 2 family	-	Cellulose_synt
Rr202792	15.0599	2.26653	0.821362	2.75948	0.00578928	0.0127017	UP	Cyclin_C	-	Cyclin_C,Cyclin_N
Rr404702	80.073	1.90875	0.69201	2.75827	0.00581084	0.0127391	UP	Heavy metal-associated isoprenylated plant protein	-	HMA
Rr603770	4.22973	5.14627	1.86657	2.75707	0.00583216	0.0127761	UP	Belongs to the small heat shock protein (HSP20) family	-	HSP20
Rr103970	7.26904	3.99546	1.45351	2.74883	0.00598085	0.0130616	UP	Belongs to the TUB family	-	Tub
Rr203359	8.57953	-2.92511	1.06788	-2.73918	0.00615931	0.0134308	DOWN	udp-glucuronic acid decarboxylase	-	Epimerase,GDP_Man_Dehyd,Nucleotid_trans
Rr400999	6.48369	5.76236	2.10601	2.73615	0.00621631	0.0135447	UP	disease resistance	-	LRR_8,NB-ARC
Rr704528	45.3422	-1.16946	0.428974	-2.72617	0.00640734	0.0139184	DOWN	Metacaspase-1-like	-	Peptidase_C14,zf-LSD1
Rr401821	28.8219	-1.35544	0.499147	-2.71552	0.0066172	0.0143633	DOWN	TMV resistance protein N-like	-	NB-ARC,TIR
Rr202913	38.3527	1.48741	0.549134	2.70865	0.00675579	0.0146307	UP	NA	NA	NA
Rr105861	44.9351	1.36707	0.504883	2.7077	0.00677519	0.0146616	UP	Mitochondrial pyruvate carrier	-	MPC
Rr204638	3.00332	-5.45033	2.01386	-2.70641	0.0068015	0.0147073	DOWN	Jasmonate	JMT	Methyltransf_7
Rr105704	3.73596	4.96711	1.83869	2.70143	0.00690417	0.0149067	UP	transposition, RNA-mediated	-	-
Rr702117	58.2661	1.06995	0.396304	2.69983	0.00693748	0.014956	UP	Pentatricopeptide repeat-containing protein	-	DYW_deaminase,PPR,PPR_2
Rr204663	6.89936	-4.12174	1.52685	-2.69951	0.00694413	0.014959	DOWN	Cytokinin dehydrogenase	CKX5	Cytokin-bind,FAD_binding_4
Rr602048	14.3143	-2.2451	0.8346	-2.69002	0.00714467	0.0153794	DOWN	Purple acid phosphatase	-	Metallophos,Metallophos_C,Pur_ac_phosph_N
Rr400993	3.85748	5.01335	1.86397	2.68961	0.00715351	0.0153868	UP	disease resistance	-	LRR_8,NB-ARC
Rr103915	7.8682	3.48232	1.29808	2.68267	0.00730381	0.0156746	UP	Serine/Threonine protein kinases, catalytic domain	-	Pkinase
Rr700380	34.6221	1.39231	0.519818	2.67846	0.00739611	0.0158607	UP	Structure-specific endonuclease subunit	-	GIY-YIG
Rr600166	4.25886	-5.95424	2.22384	-2.67746	0.0074182	0.0158961	DOWN	NA	NA	NA
Rr504793	55.4775	-1.35927	0.507958	-2.67595	0.00745171	0.015944	DOWN	methyltransferase DDB_G0268948	-	Methyltransf_11
Rr503193	17.9218	-3.20804	1.20454	-2.66329	0.00773796	0.0165069	DOWN	psbP domain-containing protein 3	-	PsbP
Rr205058	32.6916	1.42171	0.534291	2.66093	0.0077925	0.0166025	UP	NA	NA	NA
Rr301742	3.85428	-4.79733	1.80293	-2.66085	0.00779443	0.0166025	DOWN	NA	NA	NA
Rr304501	30.661	1.53774	0.580169	2.65051	0.00803708	0.017081	UP	Meiotic recombination protein	SPO11-1	TP6A_N
Rr300825	8.23901	-3.32335	1.25562	-2.64678	0.00812618	0.0172575	DOWN	Transferase family	-	Transferase
Rr106455	4.9426	4.34616	1.65001	2.63402	0.0084381	0.0178534	UP	NA	NA	NA
Rr302824	29.4127	-2.20486	0.839708	-2.62574	0.008646	0.0182797	DOWN	Methionine gamma-lyase	-	Met_gamma_lyase
Rr502717	6.86497	3.27274	1.24737	2.62371	0.0086979	0.0183758	UP	-	-	-
Rr201413	6.15504	-5.49053	2.09501	-2.62077	0.00877327	0.0185213	DOWN	NA	NA	NA
Rr504941	9.04472	2.89365	1.10806	2.61146	0.00901563	0.0189628	UP	Disease resistance protein (TIR-NBS-LRR class)	-	LRR_3,LRR_8,NB-ARC,TIR
Rr503675	97.7153	-1.18941	0.456109	-2.60774	0.00911435	0.019147	DOWN	Belongs to the helicase family	-	Helitron_like_N,Herpes_Helicase,PIF1,REPA_OB_2
Rr105520	35.0576	-1.46245	0.563101	-2.59713	0.00940066	0.0196999	DOWN	transcription factor	PIL6	HLH
Rr603619	29.0113	-2.40165	0.925412	-2.59522	0.00945294	0.0197804	DOWN	WAT1-related protein	-	EamA
Rr404534	6.83798	-3.6639	1.41607	-2.58737	0.0096712	0.0201778	DOWN	B3 DNA binding domain	-	B3
Rr701496	11.3733	-2.02381	0.784415	-2.58003	0.00987925	0.0205667	DOWN	Receptor-like protein kinase	-	GUB_WAK_bind,Pkinase,Pkinase_Tyr,WAK_assoc
Rr303412	11.8009	-2.65341	1.02889	-2.57891	0.00991119	0.0206182	DOWN	Leucine-rich repeat receptor-like protein kinase	-	LRR_1,LRR_8,Pkinase,Pkinase_Tyr
Rr403612	26.8119	1.71321	0.66462	2.57772	0.00994535	0.0206742	UP	RNA recognition motif	-	RRM_1
Rr501232	151.629	-1.57492	0.614186	-2.56424	0.0103403	0.0214326	DOWN	Cytochrome p450	-	p450
Rr403278	4.94702	4.34653	1.69832	2.55932	0.0104878	0.0216911	UP	MuDR family transposase	-	DBD_Tnp_Mut,MULE,PB1,SWIM
Rr404060	12.015	2.37903	0.933699	2.54797	0.0108353	0.0223611	UP	Cyclin, N-terminal domain	-	Cyclin_N
Rr201242	2.59524	-5.23836	2.05933	-2.54372	0.010968	0.0226021	DOWN	Tim17/Tim22/Tim23/Pmp24 family	-	Tim17
Rr300202	41.608	1.26295	0.497606	2.53804	0.0111474	0.0229553	UP	RbcX protein	-	RcbX
Rr100308	5.35529	-3.73825	1.47378	-2.5365	0.0111967	0.0230272	DOWN	ATP synthesis coupled proton transport	-	ubiquitin
Rr201571	27.382	-2.03607	0.802726	-2.53644	0.0111985	0.0230272	DOWN	-	-	-
Rr504665	3.39943	-4.61011	1.81892	-2.53453	0.0112598	0.0231198	DOWN	Pyruvate phosphate dikinase, PEP/pyruvate binding domain	-	DUF2934,PPDK_N
Rr101274	6.02891	3.70731	1.46626	2.52842	0.0114577	0.0235093	UP	Tetratricopeptide repeat	-	TPR_1,TPR_19,TPR_2,TPR_8
Rr300399	21.2008	-1.84934	0.732056	-2.52623	0.0115294	0.0236395	DOWN	Cysteine-rich receptor-like protein kinase	-	Pkinase,Pkinase_Tyr,Stress-antifung
Rr200687	2.59126	-5.23642	2.07695	-2.5212	0.0116956	0.0239457	DOWN	Belongs to the cyclin family	-	Cyclin_C,Cyclin_N
Rr300916	229.962	1.26322	0.502189	2.51543	0.0118889	0.024324	UP	Lysyl-tRNA synthetase	-	tRNA-synt_2,tRNA_anti-codon
Rr100075	2.61859	-5.24985	2.09325	-2.50799	0.0121421	0.0247888	DOWN	Protein SDA1 homolog	-	NUC130_3NT,SDA1
Rr101407	18.8411	1.94454	0.776005	2.50583	0.0122165	0.0249226	UP	DEAD-box ATP-dependent RNA helicase 27	-	DEAD,DUF4217,Helicase_C
Rr704836	95.0865	1.09515	0.437099	2.5055	0.0122279	0.0249282	UP	Copper transport protein family	-	HMA
Rr302914	20.9663	-1.92908	0.771424	-2.50067	0.012396	0.0252308	DOWN	Serine threonine-protein kinase	-	B_lectin,DUF3403,PAN_2,Pkinase_Tyr,S_locus_glycop
Rr306759	3.36819	4.81744	1.92661	2.50047	0.0124029	0.0252308	UP	Metal tolerance protein	-	Cation_efflux,ZT_dimer
Rr205456	14.6848	-2.2939	0.922301	-2.48715	0.0128772	0.0261118	DOWN	origin recognition complex subunit	ORC2	ORC2
Rr700616	22.6974	-2.07122	0.832812	-2.48702	0.0128818	0.0261118	DOWN	TMV resistance protein N-like	-	LRR_3,NB-ARC,TIR,UreF
Rr401442	17.7614	-2.45598	0.988926	-2.48349	0.0130103	0.0263535	DOWN	NAD(P)H-binding	-	CIA30,NAD_binding_10
Rr504241	92.5279	1.18458	0.477139	2.48268	0.0130398	0.0263946	UP	Protein NRT1 PTR FAMILY 5.10-like	-	PTR2
Rr503459	55.1384	-1.15786	0.46708	-2.47894	0.0131772	0.0266348	DOWN	Belongs to the cytochrome P450 family	-	p450
Rr700327	44.9551	1.42048	0.574093	2.4743	0.0133497	0.0269261	UP	RNA helicase SDE3	-	-
Rr502868	27.7275	1.72862	0.699995	2.46947	0.0135312	0.0272537	UP	Isoflavone reductase homolog	-	NmrA
Rr306528	7.71401	2.99564	1.21488	2.46579	0.0136713	0.0275164	UP	cell division	-	Cyclin_C,Cyclin_N
Rr202378	24.9278	-2.34187	0.951618	-2.46094	0.0138574	0.0278319	DOWN	NA	NA	NA
Rr500332	3.34973	-4.59123	1.87313	-2.4511	0.0142419	0.0285438	DOWN	LOB domain-containing protein	-	LOB
Rr400258	23.5526	1.54786	0.632661	2.44658	0.0144218	0.0288639	UP	-	-	-
Rr404581	36.48	-1.58827	0.652589	-2.4338	0.0149413	0.0298198	DOWN	GMC oxidoreductase	-	GMC_oxred_C,GMC_oxred_N
Rr502613	41.3434	1.09546	0.45288	2.41888	0.0155682	0.0310059	UP	receptor-like protein kinase	-	GUB_WAK_bind,Pkinase,Pkinase_Tyr
Rr302868	8.75542	-2.13981	0.886858	-2.4128	0.0158304	0.031506	DOWN	B3 DNA binding domain	-	B3
Rr702482	30.9406	1.51383	0.629162	2.4061	0.016124	0.032068	UP	Apoptosis antagonizing transcription factor	-	AATF-Che1,TRAUB
Rr400496	2.40044	-5.12434	2.13865	-2.39606	0.0165724	0.0328451	DOWN	Belongs to the iron ascorbate-dependent oxidoreductase family	-	2OG-FeII_Oxy,DIOX_N
Rr203993	7.01423	3.94458	1.64726	2.39464	0.0166368	0.03295	UP	pectinesterase	-	PMEI,Pectinesterase
Rr602371	49.9492	1.14767	0.479408	2.39392	0.0166693	0.0329912	UP	Protein NRT1 PTR FAMILY	-	PTR2
Rr700899	2.38107	-5.11394	2.14068	-2.38893	0.0168975	0.0333966	DOWN	Pentatricopeptide repeat-containing protein	-	PPR,PPR_1,PPR_2,PPR_3
Rr503712	6.89092	-2.78672	1.16854	-2.38479	0.0170888	0.0337512	DOWN	Disease resistance protein	-	LRR_8,NB-ARC,TIR
Rr202337	17.0309	-2.02372	0.849459	-2.38236	0.0172021	0.0339515	DOWN	Plant transposase (Ptta/En/Spm family)	-	Transposase_24
Rr100399	4.73653	5.30938	2.22894	2.38202	0.0172178	0.0339589	UP	Dynein light chain type 1	-	Dynein_light
Rr104464	3.23649	4.76008	2.00772	2.37089	0.0177454	0.0348789	UP	Thionin-like protein 2	-	-
Rr105902	11.4299	-1.93578	0.816892	-2.36969	0.0178032	0.0349443	DOWN	Belongs to the argonaute family	-	ArgoL1,ArgoL2,ArgoMid,ArgoN,PAZ,Piwi
Rr703108	154.116	-1.29558	0.547332	-2.36708	0.017929	0.0351186	DOWN	germin-like protein	-	Cupin_1
Rr603708	3.23419	4.75912	2.01681	2.35973	0.0182885	0.0357736	UP	Plant phosphoribosyltransferase C-terminal	-	C2,PRT_C
Rr300996	42.9559	-1.22852	0.521874	-2.35405	0.0185699	0.0362491	DOWN	receptor-like serine threonine-protein kinase	-	LRR_1,LRR_8,Malectin,Pkinase,Pkinase_Tyr
Rr100213	3.95173	4.00589	1.70495	2.34957	0.0187953	0.0365892	UP	-	-	-
Rr501240	15.8962	1.85382	0.789284	2.34874	0.0188372	0.0366458	UP	High-affinity nitrate transporter	NAR2.2	NAR2
Rr103946	27.9183	1.19851	0.510392	2.34822	0.0188632	0.0366539	UP	NA	NA	NA
Rr104515	26.5888	-1.63059	0.694591	-2.34756	0.0188969	0.0366867	DOWN	eIF-2 functions in the early steps of protein synthesis by forming a ternary complex with GTP and initiator tRNA	eif2g	GTP_EFTU,GTP_EFTU_D2,eIF2_C
Rr404685	17.7202	-1.84568	0.788145	-2.34181	0.0191906	0.0372315	DOWN	Myb/SANT-like DNA-binding domain	-	Myb_DNA-bind_3
Rr702943	2.98737	4.64454	1.99367	2.32965	0.0198249	0.0383837	UP	nuclease activity	-	DDE_Tnp_4,Myb_DNA-bind_3
Rr404252	19.9504	1.73467	0.744979	2.32848	0.0198867	0.0384774	UP	transcription factor	-	HLH
Rr204184	26.1401	-1.31919	0.567098	-2.32622	0.0200071	0.0386761	DOWN	Cyclin_C	-	Cyclin_C,Cyclin_N
Rr302037	2.37003	-5.10799	2.19601	-2.32604	0.0200166	0.0386761	DOWN	Serine threonine-protein kinase	-	B_lectin,DUF3403,PAN_2,Pkinase,Pkinase_Tyr,S_locus_glycop
Rr701340	49.5444	-1.35185	0.592087	-2.28319	0.0224193	0.0430849	DOWN	-	-	-
Rr201148	6.86185	2.77358	1.22254	2.2687	0.0232865	0.0446913	UP	Protein of unknown function (DUF502)	-	DUF502
Rr501616	1091.43	-1.73046	0.76467	-2.26301	0.0236348	0.0452379	DOWN	Monodehydroascorbate reductase	-	Pyr_redox_2
Rr106743	32.3783	-1.09304	0.483421	-2.26105	0.0237561	0.0454396	DOWN	HI0933-like protein	-	HI0933_like
Rr500546	20.919	-1.45081	0.642024	-2.25975	0.0238368	0.0455632	DOWN	Protein of unknown function (DUF1118)	-	DUF1118
Rr602274	6.01643	3.03467	1.34372	2.25841	0.0239201	0.0456919	UP	NA	NA	NA
Rr204161	250.231	-2.09015	0.927422	-2.25372	0.0242139	0.0462221	DOWN	RESISTANCE protein	-	LRR_3,LRR_8,NB-ARC,TIR
Rr701282	159.23	-1.04468	0.46384	-2.25225	0.0243063	0.0463674	DOWN	resistance protein	-	NB-ARC,TIR
Rr701424	11.6906	-2.28065	1.01361	-2.25004	0.0244465	0.0466037	DOWN	MuDR family transposase	-	DBD_Tnp_Mut,MULE,PB1,SWIM
Rr400884	45.7905	1.14496	0.508953	2.24964	0.0244717	0.0466206	UP	Pyrophosphatase that hydrolyzes non-canonical purine nucleotides such as inosine triphosphate (ITP), deoxyinosine triphosphate (dITP) or xanthosine 5'-triphosphate (XTP) to their respective monophosphate derivatives. The enzyme does not distinguish between the deoxy- and ribose forms. Probably excludes non-canonical purines from RNA and DNA precursor pools, thus preventing their incorporation int…	-	Ham1p_like
Rr106187	16.6047	-1.60585	0.713996	-2.2491	0.0245061	0.0466238	DOWN	serine threonine-protein kinase	-	B_lectin,GUB_WAK_bind,PAN_2,Pkinase,Pkinase_Tyr,S_locus_glycop
Rr200798	51.9547	1.64581	0.734616	2.24037	0.0250671	0.0476593	UP	NA	NA	NA
Rr700632	30.4437	1.19132	0.532399	2.23764	0.0252443	0.0479322	UP	NA	NA	NA
Rr702279	27.3408	1.23004	0.551279	2.23124	0.0256652	0.0486989	UP	-	-	-

## Sheet: DEGs of Fruits Vs stems
gene_id	baseMean	log2FoldChange	lfcSE	stat	pvalue	padj	change	Description	Preferred_name	PFAMs
Rr202663	360221	-17.4349	0.461451	-37.7828	0	0	DOWN	Belongs to the class I-like SAM-binding methyltransferase superfamily. Cation-independent O- methyltransferase family	-	Dimerisation,Methyltransf_2
Rr202452	44227.7	11.7187	0.49838	23.5136	2.96e-122	4.35e-119	UP	alcohol dehydrogenase	-	ADH_N,ADH_zinc_N
Rr100254	3346.82	-4.99318	0.227215	-21.9756	4.93e-107	4.82e-104	DOWN	Belongs to the iron ascorbate-dependent oxidoreductase family	-	2OG-FeII_Oxy,DIOX_N
Rr403641	865.339	6.11731	0.27895	21.9298	1.35e-106	9.91e-104	UP	beta-1,4-xylosyltransferase IRX10	-	Exostosin
Rr305463	2696.11	-11.0108	0.547001	-20.1294	4.08e-90	2.4e-87	DOWN	(-)-germacrene D synthase-like	-	Terpene_synth,Terpene_synth_C
Rr304815	4863.18	-4.42643	0.220831	-20.0444	2.26e-89	1.1e-86	DOWN	Protein of unknown function (DUF1635)	-	DUF1635
Rr403003	7914.29	-11.7189	0.604718	-19.379	1.16e-83	4.86e-81	DOWN	Belongs to the iron ascorbate-dependent oxidoreductase family	-	2OG-FeII_Oxy,DIOX_N
Rr305935	897.423	6.46592	0.353228	18.3052	7.52e-75	2.76e-72	UP	receptor-like serine threonine-protein kinase	-	LRRNT_2,LRR_8,Pkinase_Tyr
Rr505324	818.662	4.44072	0.243559	18.2326	2.84e-74	9.28e-72	UP	Phosphopantothenoylcysteine decarboxylase subunit VHS3-like	-	-
Rr503733	2134.5	-4.48614	0.248657	-18.0415	9.2e-73	2.7e-70	DOWN	SWI SNF-related matrix-associated actin-dependent regulator of chromatin subfamily A member 3-like	-	HIRAN,Helicase_C,SNF2_N,zf-C3HC4,zf-C3HC4_3
Rr300262	2110.14	-3.20217	0.177706	-18.0195	1.37e-72	3.66e-70	DOWN	Starch synthase 3, chloroplastic	-	CBM53,Glyco_transf_5,Glycos_transf_1
Rr104631	1168.8	6.37148	0.357764	17.8092	6e-71	1.47e-68	UP	Belongs to the MIP aquaporin (TC 1.A.8) family	-	MIP
Rr300945	2539.13	3.93868	0.222078	17.7355	2.23e-70	5.04e-68	UP	Belongs to the glycosyltransferase 2 family. Plant cellulose synthase subfamily	-	Cellulose_synt,WD40,zf-UDP
Rr703299	1944.16	8.34023	0.471502	17.6886	5.13e-70	1.08e-67	UP	Belongs to the glycosyl hydrolase 28 family	-	Glyco_hydro_28,Pectate_lyase_3
Rr106633	424.329	-5.44714	0.30953	-17.5981	2.55e-69	4.98e-67	DOWN	12-oxophytodienoate reductase	OPR1	Oxidored_FMN
Rr703421	20429.8	-15.8014	0.915715	-17.2558	1.01e-66	1.86e-64	DOWN	NA	NA	NA
Rr101079	1648.41	-5.98906	0.36513	-16.4026	1.83e-60	3.17e-58	DOWN	A reductase	-	HMG-CoA_red
Rr106469	297.812	-5.1322	0.325125	-15.7853	3.93e-56	6.41e-54	DOWN	cobra-like protein	-	COBRA
Rr103204	3735.43	-6.71759	0.429246	-15.6497	3.34e-55	5.15e-53	DOWN	2-oxoisovalerate dehydrogenase subunit alpha	-	E1_dh
Rr104977	341.229	4.53576	0.299156	15.1619	6.32e-52	9.28e-50	UP	Belongs to the 'GDSL' lipolytic enzyme family	-	Lipase_GDSL
Rr304855	972.535	4.74793	0.313482	15.1458	8.08e-52	1.13e-49	UP	Heavy-metal-associated domain	-	HMA
Rr404400	7158.86	-3.8159	0.252554	-15.1092	1.41e-51	1.88e-49	DOWN	Belongs to the cytochrome P450 family	-	p450
Rr101674	878.351	8.59111	0.569114	15.0956	1.73e-51	2.21e-49	UP	NA	NA	NA
Rr301144	3198.18	6.45749	0.434945	14.8467	7.31e-50	8.94e-48	UP	Protein of unknown function (DUF642)	-	DUF642
Rr704550	2781.45	-3.35707	0.226626	-14.8133	1.2e-49	1.41e-47	DOWN	Peptide methionine sulfoxide	MSRA4	PMSR
Rr500234	3138.63	8.5706	0.584317	14.6677	1.04e-48	1.17e-46	UP	Nonspecific lipid-transfer protein	-	LTP_2
Rr302332	1330.8	7.59083	0.524055	14.4848	1.51e-47	1.64e-45	UP	LRR receptor-like serine threonine-protein kinase	-	LRR_4,LRR_8,Malectin,Pkinase,Pkinase_Tyr
Rr703728	2453.59	-3.20574	0.224985	-14.2487	4.57e-46	4.79e-44	DOWN	ACT domain-containing protein	-	-
Rr603066	2837.14	4.12115	0.290753	14.174	1.33e-45	1.34e-43	UP	LRR receptor-like serine threonine-protein kinase	-	LRR_1,LRR_8,Malectin,Pkinase,Pkinase_Tyr
Rr404626	392.121	5.12915	0.362026	14.1679	1.45e-45	1.42e-43	UP	SANT SWI3, ADA2, N-CoR and TFIIIB'' DNA-binding domains	MYB88	Myb_DNA-binding
Rr103035	17320.9	-7.80812	0.552135	-14.1417	2.1e-45	1.99e-43	DOWN	dehydrogenase	-	ADH_N,ADH_zinc_N
Rr601050	6042.19	-3.53281	0.250161	-14.1221	2.77e-45	2.55e-43	DOWN	Transmembrane proteins 14C	-	Tmemb_14
Rr204088	518.487	4.35392	0.311646	13.9707	2.35e-44	2.09e-42	UP	WAT1-related protein	-	EamA
Rr201060	23612.7	-7.79499	0.581762	-13.3989	6.13e-41	5.3e-39	DOWN	Belongs to the iron ascorbate-dependent oxidoreductase family	-	2OG-FeII_Oxy,DIOX_N
Rr105391	2122.43	-3.14	0.2391	-13.1326	2.14e-39	1.8e-37	DOWN	Citrate synthase	-	Citrate_synt
Rr306545	1041.47	9.83535	0.751081	13.0949	3.52e-39	2.87e-37	UP	Belongs to the glycosyl hydrolase 1 family	-	Glyco_hydro_1
Rr500068	3883.73	-3.23947	0.248116	-13.0563	5.85e-39	4.64e-37	DOWN	1-aminocyclopropane-1-carboxylate deaminase	D-CDES	PALP
Rr704335	538.328	8.88067	0.696975	12.7417	3.47e-37	2.68e-35	UP	ESKIMO 1-like	-	PC-Esterase,PMR5N
Rr705079	2397.25	8.81608	0.703348	12.5344	4.84e-36	3.64e-34	UP	Cyclic nucleotide-gated ion channel 1-like	-	Ion_trans,cNMP_binding
Rr304740	354.81	-7.20511	0.577381	-12.479	9.72e-36	7.14e-34	DOWN	Lysosomal Pro-X	-	Peptidase_S28
Rr200796	9915.71	15.3043	1.22884	12.4543	1.32e-35	9.49e-34	UP	At4g06744-like	-	LRRNT_2
Rr104988	319.042	6.04124	0.488896	12.3569	4.47e-35	3.12e-33	UP	SANT SWI3, ADA2, N-CoR and TFIIIB'' DNA-binding domains	-	Myb_DNA-binding
Rr603534	260.565	6.05629	0.490637	12.3437	5.27e-35	3.6e-33	UP	proline-rich receptor-like protein kinase	-	Pkinase
Rr702786	754.471	-3.83791	0.312767	-12.2708	1.3e-34	8.67e-33	DOWN	Glutathione S-transferase zeta class-like	-	GST_C_2,GST_C_3,GST_N_2,GST_N_3
Rr704840	2977.47	3.38108	0.275953	12.2524	1.63e-34	1.06e-32	UP	Tubulin is the major constituent of microtubules. It binds two moles of GTP, one at an exchangeable site on the beta chain and one at a non-exchangeable site on the alpha chain	TUB8	Tubulin,Tubulin_C
Rr400107	580.486	3.76788	0.30798	12.2341	2.04e-34	1.3e-32	UP	Coiled-coil regions of plant-specific actin-binding protein	-	SCAB-ABD,SCAB-IgPH,SCAB_CC
Rr603141	1412.83	-2.9832	0.244594	-12.1965	3.24e-34	2.03e-32	DOWN	NifU-like protein 1	-	NifU
Rr704315	3885.31	13.0577	1.07437	12.1538	5.48e-34	3.35e-32	UP	cucumisin-like	-	Inhibitor_I9,Peptidase_S8
Rr500982	1464.2	-7.32543	0.60674	-12.0734	1.46e-33	8.74e-32	DOWN	Belongs to the mitochondrial carrier (TC 2.A.29) family	-	Mito_carr
Rr403986	2635.21	-2.92014	0.244102	-11.9628	5.57e-33	3.27e-31	DOWN	Belongs to the multi antimicrobial extrusion (MATE) (TC 2.A.66.1) family	-	MatE
Rr401381	1404.18	2.13987	0.17942	11.9266	8.61e-33	4.95e-31	UP	Syntaxin 6, N-terminal	-	Syntaxin-6_N
Rr702765	274.265	-2.99297	0.251189	-11.9152	9.86e-33	5.57e-31	DOWN	Myelodysplasia-myeloid leukemia factor 1-interacting protein	-	Mlf1IP
Rr400422	283.256	-6.56611	0.554071	-11.8507	2.13e-32	1.18e-30	DOWN	Belongs to the glycosyltransferase 2 family	-	Cellulose_synt
Rr501712	3123.36	-1.69238	0.143633	-11.7827	4.8e-32	2.61e-30	DOWN	Glutathione peroxidase	-	GSHPx
Rr305855	261.949	3.61227	0.30713	11.7614	6.17e-32	3.3e-30	UP	Phosphoinositide phospholipase C	-	C2,EF-hand_like,PI-PLC-X,PI-PLC-Y
Rr102336	195.043	6.55362	0.557386	11.7578	6.44e-32	3.38e-30	UP	MADS-box protein	-	K-box,SRF-TF
Rr404893	226.064	3.46749	0.297176	11.6681	1.85e-31	9.55e-30	UP	Peroxygenase	-	Caleosin
Rr504070	338.061	7.7287	0.670403	11.5284	9.48e-31	4.8e-29	UP	Beta-xylosidase alpha-L-arabinofuranosidase	BXL3	Fn3-like,Glyco_hydro_3,Glyco_hydro_3_C
Rr405094	6492.68	-7.54139	0.656015	-11.4957	1.39e-30	6.86e-29	DOWN	D-galacturonate reductase-like	-	Aldo_ket_red
Rr301343	186.25	4.4432	0.38654	11.4948	1.4e-30	6.86e-29	UP	LRR receptor-like serine threonine-protein kinase	-	LRRNT_2,LRR_1,LRR_6,LRR_8,Pkinase_Tyr
Rr202027	259.004	5.81046	0.50774	11.4438	2.53e-30	1.22e-28	UP	alpha-galactosidase	-	Melibiase_2,Melibiase_2_C
Rr107265	178.288	5.772	0.505451	11.4195	3.34e-30	1.58e-28	UP	Pollen proteins Ole e I like	-	Pollen_Ole_e_I
Rr302798	15582.9	-6.43757	0.573191	-11.2311	2.87e-29	1.34e-27	DOWN	NAC domain-containing protein	-	NAM
Rr404998	343.678	7.74611	0.690042	11.2256	3.05e-29	1.4e-27	UP	Belongs to the cyclin family	-	Cyclin_C,Cyclin_N
Rr100230	1514.95	3.93986	0.352504	11.1768	5.3e-29	2.39e-27	UP	-	-	-
Rr205551	1216.94	-2.89749	0.259362	-11.1716	5.62e-29	2.5e-27	DOWN	ultraviolet-B receptor	-	RCC1
Rr600584	150.664	5.76182	0.517691	11.1298	8.98e-29	3.94e-27	UP	Belongs to the TRAFAC class myosin-kinesin ATPase superfamily. Kinesin family	-	Kinesin,Microtub_bd
Rr505263	871.842	5.85205	0.527902	11.0855	1.48e-28	6.37e-27	UP	Encoded by	-	Fn3-like,Glyco_hydro_3,Glyco_hydro_3_C
Rr105373	258.895	3.00456	0.272305	11.0338	2.63e-28	1.12e-26	UP	LRR receptor-like serine threonine-protein kinase	-	LRR_1,LRR_8,Malectin,Pkinase,Pkinase_Tyr
Rr700806	221.154	-4.01833	0.364436	-11.0262	2.86e-28	1.2e-26	DOWN	2-alkenal reductase (NADP( )-dependent)-like	-	ADH_N_2,ADH_zinc_N
Rr500565	1378.97	13.42	1.22163	10.9853	4.5e-28	1.84e-26	UP	COBRA-like protein	-	COBRA
Rr704278	2219.23	13.1445	1.19659	10.985	4.51e-28	1.84e-26	UP	cucumisin-like	-	Inhibitor_I9,Peptidase_S8
Rr600646	224.17	-7.03425	0.640947	-10.9748	5.05e-28	2.03e-26	DOWN	serine threonine-protein kinase	-	B_lectin,DUF3403,PAN_2,Pkinase,Pkinase_Tyr,S_locus_glycop
Rr702889	1289.82	-13.297	1.21175	-10.9734	5.13e-28	2.04e-26	DOWN	MADS-box transcription factor	AGL6	K-box,SRF-TF
Rr405006	1640.67	-7.04965	0.642751	-10.9679	5.45e-28	2.13e-26	DOWN	Belongs to the UDP-glycosyltransferase family	UGT74B1	UDPGT
Rr700423	593.823	6.65614	0.607822	10.9508	6.59e-28	2.54e-26	UP	Dehydration-responsive protein	-	BURP
Rr303429	228.66	6.37894	0.585412	10.8965	1.2e-27	4.57e-26	UP	Belongs to the TRAFAC class myosin-kinesin ATPase superfamily. Kinesin family	-	Kinesin
Rr702845	268.416	4.01637	0.369239	10.8774	1.48e-27	5.56e-26	UP	Cytochrome p450	-	p450
Rr303341	203.766	3.46251	0.319696	10.8306	2.46e-27	9.16e-26	UP	Ankyrin repeat-containing protein	-	Ank_2,PGG
Rr600047	200.907	7.18737	0.671904	10.697	1.05e-26	3.86e-25	UP	Uncharacterized conserved protein (DUF2358)	-	DUF2358
Rr504307	1127.05	11.2732	1.05847	10.6505	1.73e-26	6.29e-25	UP	D-galacturonate reductase-like	-	Aldo_ket_red
Rr402221	119.151	4.32022	0.411629	10.4954	9.07e-26	3.25e-24	UP	Belongs to the TRAFAC class myosin-kinesin ATPase superfamily. Kinesin family	KIN12B	Kinesin
Rr102653	301.03	3.98182	0.379734	10.4858	1e-25	3.55e-24	UP	zinc-finger of the FCS-type, C2-C2	-	zf-FLZ
Rr501714	9609.91	-3.13582	0.300233	-10.4446	1.55e-25	5.42e-24	DOWN	Belongs to the glutathione peroxidase family	-	GSHPx
Rr600063	246.975	7.27325	0.696687	10.4398	1.63e-25	5.64e-24	UP	CRIB domain-containing protein	RIC4	PBD
Rr202137	119.059	4.98157	0.481309	10.35	4.18e-25	1.42e-23	UP	Lignin degradation and detoxification of lignin-derived products	-	Cu-oxidase,Cu-oxidase_2,Cu-oxidase_3
Rr306341	725.07	12.4927	1.20711	10.3492	4.22e-25	1.42e-23	UP	Belongs to the TRAFAC class myosin-kinesin ATPase superfamily. Kinesin family	-	CH,Kinesin
Rr302852	197.199	-5.11051	0.497896	-10.2642	1.02e-24	3.41e-23	DOWN	TMV resistance protein N-like	-	NB-ARC,TIR
Rr501214	814.697	12.6608	1.23802	10.2267	1.51e-24	4.97e-23	UP	Sieve element occlusion C-terminus	-	SEO_C,SEO_N
Rr602993	37126.9	-12.6643	1.25134	-10.1206	4.48e-24	1.46e-22	DOWN	Encoded by	-	Terpene_synth,Terpene_synth_C
Rr700865	588.641	9.75343	0.964516	10.1122	4.88e-24	1.57e-22	UP	cucumisin-like	-	Inhibitor_I9,Peptidase_S8
Rr504087	486.7	2.79663	0.277089	10.0929	5.94e-24	1.9e-22	UP	Belongs to the cytochrome P450 family	-	p450
Rr300367	2133.53	-2.17356	0.216478	-10.0406	1.01e-23	3.19e-22	DOWN	pyruvate, phosphate dikinase regulatory protein	-	Kinase-PPPase
Rr104400	196.091	7.74517	0.7726	10.0248	1.19e-23	3.7e-22	UP	Belongs to the NPH3 family	-	NPH3
Rr302981	1136.56	12.179	1.21883	9.99237	1.65e-23	5.09e-22	UP	Belongs to the glycosyltransferase 8 family	-	Glyco_transf_8
Rr501137	340.002	5.21918	0.523873	9.9627	2.22e-23	6.79e-22	UP	Cytochrome p450	-	p450
Rr703727	964.451	-3.13831	0.315199	-9.95661	2.36e-23	7.14e-22	DOWN	ATPase family associated with various cellular activities (AAA)	-	AAA
Rr105161	7830.59	-3.10984	0.316837	-9.81528	9.68e-23	2.89e-21	DOWN	Acts in the modification of cell walls via demethylesterification of cell wall pectin	-	PMEI,Pectinesterase
Rr701441	611.245	-1.94135	0.197805	-9.81445	9.76e-23	2.89e-21	DOWN	Belongs to the peptidase M18 family	-	Peptidase_M18
Rr701240	323.322	2.81921	0.287737	9.7979	1.15e-22	3.38e-21	UP	salicylic acid-binding protein 2-like	-	Abhydrolase_1,Abhydrolase_6
Rr107059	501.497	3.8438	0.393205	9.77558	1.43e-22	4.17e-21	UP	Belongs to the 'GDSL' lipolytic enzyme family	-	Lipase_GDSL
Rr105925	506.282	-12.9098	1.32854	-9.71731	2.54e-22	7.32e-21	DOWN	ribonuclease T2 activity	-	Ribonuclease_T2
Rr301813	598.816	12.2167	1.26295	9.6731	3.92e-22	1.12e-20	UP	Protein of unknown function (DUF620)	-	DUF620
Rr306503	137.942	3.7536	0.388153	9.67042	4.03e-22	1.14e-20	UP	-	-	-
Rr405142	136.367	5.28402	0.547072	9.65874	4.51e-22	1.26e-20	UP	Myo-inositol oxygenase	-	MIOX
Rr601953	420.099	11.7051	1.2137	9.6441	5.21e-22	1.44e-20	UP	Glucomannan 4-beta-mannosyltransferase 9-like	-	Glyco_tranf_2_3,Glyco_trans_2_3
Rr700626	158.193	3.71199	0.385236	9.63561	5.66e-22	1.55e-20	UP	TMV resistance protein N-like	-	LRR_3,NB-ARC,TIR,UreF
Rr105639	222.006	5.26037	0.548036	9.59859	8.1e-22	2.2e-20	UP	UDP-Glycosyltransferase	-	UDPGT
Rr306731	178.655	4.26825	0.44523	9.58662	9.1e-22	2.45e-20	UP	TMV resistance protein N-like	-	NB-ARC,TIR
Rr402770	1029.69	-1.94071	0.20251	-9.58326	9.4e-22	2.51e-20	DOWN	Serine incorporator	-	Serinc
Rr402778	586.499	3.14021	0.332266	9.4509	3.36e-21	8.89e-20	UP	-	-	-
Rr401224	816.77	3.84368	0.406926	9.44566	3.53e-21	9.26e-20	UP	cadmium zinc-transporting ATPase	HMA3	E1-E2_ATPase,HMA,Hydrolase
Rr203471	135.509	4.09067	0.434292	9.41915	4.55e-21	1.18e-19	UP	WAT1-related protein	-	EamA
Rr205454	142.708	3.52847	0.374772	9.41497	4.73e-21	1.22e-19	UP	Lipolytic acyl hydrolase (LAH)	-	Patatin
Rr300108	2497.26	5.82401	0.619834	9.39609	5.66e-21	1.45e-19	UP	LRR receptor-like serine threonine-protein kinase	-	LRR_8,Malectin,Pkinase,Pkinase_Tyr
Rr304466	133.765	4.9042	0.522574	9.38472	6.31e-21	1.6e-19	UP	Belongs to the class I-like SAM-binding methyltransferase superfamily. C5-methyltransferase family	-	BAH,DNA_methylase,DNMT1-RFD
Rr500526	801.878	4.96451	0.529736	9.37166	7.14e-21	1.79e-19	UP	Glucan endo-1,3-beta-glucosidase-like protein	-	X8
Rr202792	120.372	5.42897	0.580134	9.35812	8.12e-21	2.02e-19	UP	Cyclin_C	-	Cyclin_C,Cyclin_N
Rr703503	1147.14	6.26261	0.670272	9.34338	9.33e-21	2.3e-19	UP	Belongs to the peptidase A1 family	-	TAXi_C,TAXi_N
Rr104717	4159.15	-1.81685	0.194487	-9.34177	9.47e-21	2.32e-19	DOWN	Binds to actin and affects the structure of the cytoskeleton. At high concentrations, profilin prevents the polymerization of actin, whereas it enhances it at low concentrations	-	Profilin
Rr400904	488.605	10.0676	1.07943	9.32677	1.09e-20	2.65e-19	UP	alpha-galactosidase	-	Melibiase_2,Melibiase_2_C
Rr304626	14213.1	-3.56266	0.385308	-9.24627	2.32e-20	5.59e-19	DOWN	Pleiotropic drug resistance protein 2-like	-	ABC2_membrane,ABC_tran,ABC_trans_N,PDR_assoc
Rr404932	1416.82	6.01756	0.655424	9.18117	4.26e-20	1.02e-18	UP	Belongs to the glycosyltransferase 8 family	GolS4	Glyco_transf_8
Rr302027	4024.36	-5.8616	0.638837	-9.17543	4.5e-20	1.06e-18	DOWN	Belongs to the iron ascorbate-dependent oxidoreductase family	-	2OG-FeII_Oxy,DIOX_N
Rr106103	152.071	3.86135	0.423408	9.11969	7.53e-20	1.77e-18	UP	Transcription factor CPC-like	-	Myb_DNA-binding
Rr504977	220.404	-2.25075	0.247185	-9.10552	8.59e-20	2e-18	DOWN	Phosphoribosylaminoimidazole-succinocarboxamide synthase	-	SAICAR_synt
Rr504327	11477.1	-5.98457	0.657794	-9.09794	9.21e-20	2.13e-18	DOWN	Belongs to the 'GDSL' lipolytic enzyme family	-	Lipase_GDSL
Rr203006	1027.18	2.35339	0.259454	9.07053	1.18e-19	2.72e-18	UP	Cytochrome b561 and DOMON domain-containing protein	-	Cytochrom_B561,DUF568
Rr306303	337.367	3.95461	0.436935	9.0508	1.42e-19	3.23e-18	UP	Amino acid permease	-	Aa_trans
Rr202919	746.298	-4.06058	0.449145	-9.0407	1.56e-19	3.52e-18	DOWN	UDP-glycosyltransferase	-	UDPGT
Rr703986	119.741	6.00563	0.665653	9.02216	1.84e-19	4.13e-18	UP	Protein of unknown function (DUF674)	-	DUF674
Rr703211	818.718	1.58489	0.175874	9.01153	2.03e-19	4.52e-18	UP	Signal peptide peptidase-like	SPPL4	PA,Peptidase_A22B
Rr602905	421.674	-2.24448	0.249311	-9.00272	2.2e-19	4.86e-18	DOWN	TMV resistance protein N-like	-	LRR_3,NB-ARC,TIR
Rr403174	184.505	-9.60064	1.0797	-8.89194	6.01e-19	1.32e-17	DOWN	Bifunctional epoxide hydrolase 2-like	-	Abhydrolase_1,Abhydrolase_6
Rr704710	190.72	8.12042	0.915981	8.86527	7.63e-19	1.66e-17	UP	alpha-L-fucosidase 1-like	-	Alpha_L_fucos,F5_F8_type_C
Rr603621	1027.83	-2.42193	0.273299	-8.86184	7.87e-19	1.7e-17	DOWN	Belongs to the cystatin family. Phytocystatin subfamily	-	SQAPI
Rr404123	486.329	3.15795	0.356817	8.85034	8.73e-19	1.87e-17	UP	Protein of unknown function (DUF1218)	-	DUF1218
Rr100054	2358.86	-1.50613	0.170239	-8.84715	8.98e-19	1.91e-17	DOWN	Belongs to the UDP-glycosyltransferase family	-	UDPGT
Rr200044	800.53	3.27515	0.370603	8.83734	9.8e-19	2.07e-17	UP	Belongs to the glycosyltransferase 1 family	-	Glyco_trans_4_4,Glycos_transf_1,S6PP,Sucrose_synth
Rr106455	382.744	10.6084	1.20295	8.81862	1.16e-18	2.43e-17	UP	NA	NA	NA
Rr105188	1846.85	2.29883	0.260847	8.81294	1.22e-18	2.54e-17	UP	strubbelig-receptor family	-	LRRNT_2,LRR_1,LRR_6,LRR_8,Pkinase_Tyr
Rr103391	99.6335	-4.11369	0.466817	-8.81221	1.23e-18	2.54e-17	DOWN	TMV resistance protein N-like	-	NB-ARC,TIR
Rr106711	5987.94	2.62079	0.299182	8.75984	1.96e-18	4.01e-17	UP	Tubulin is the major constituent of microtubules. It binds two moles of GTP, one at an exchangeable site on the beta chain and one at a non-exchangeable site on the alpha chain	-	Tubulin,Tubulin_C
Rr700532	1245.31	-2.50935	0.286692	-8.75278	2.08e-18	4.24e-17	DOWN	Cystinosin homolog	-	PQ-loop
Rr302198	432.231	-1.57769	0.180304	-8.75015	2.13e-18	4.31e-17	DOWN	F-box FBD LRR-repeat protein	-	F-box,FBD,LRR_2
Rr200770	858.029	-4.44507	0.509036	-8.73232	2.49e-18	5.01e-17	DOWN	NA	NA	NA
Rr102578	544.668	-2.25221	0.257933	-8.73177	2.51e-18	5.01e-17	DOWN	Glutamine amidotransferase domain	-	Asn_synthase,GATase_7
Rr203644	238.765	-2.83465	0.325369	-8.7121	2.98e-18	5.92e-17	DOWN	Heat shock 70 kDa protein	-	HSP70
Rr103197	245.738	3.34194	0.384063	8.70153	3.27e-18	6.45e-17	UP	2-oxoisovalerate dehydrogenase subunit alpha	-	E1_dh
Rr303518	82.3074	-4.50704	0.518286	-8.69606	3.44e-18	6.73e-17	DOWN	GMC oxidoreductase	-	GMC_oxred_C,GMC_oxred_N
Rr101575	1098.06	-3.78949	0.437409	-8.6635	4.57e-18	8.9e-17	DOWN	Mitochondrial calcium uniporter	-	MCU
Rr300995	2800.2	2.20162	0.254393	8.65443	4.95e-18	9.57e-17	UP	LRR receptor-like serine threonine-protein kinase	-	LRR_8,Malectin,Pkinase_Tyr
Rr400465	514.98	5.51527	0.63855	8.63718	5.76e-18	1.11e-16	UP	LRR receptor-like serine threonine-protein kinase	-	LRR_1,Malectin,Pkinase,Pkinase_Tyr
Rr205004	1244.87	-1.42874	0.166187	-8.59722	8.17e-18	1.56e-16	DOWN	domain-containing protein	-	ABC1,Beta-lactamase,WaaY
Rr400700	242.42	10.9121	1.27096	8.58577	9.02e-18	1.71e-16	UP	Functions as actin-binding component of the Arp2 3 complex which is involved in regulation of actin polymerization and together with an activating nucleation-promoting factor (NPF) mediates the formation of branched actin networks	-	P34-Arc
Rr305026	613.438	-2.09258	0.24482	-8.54744	1.26e-17	2.37e-16	DOWN	pyridoxal biosynthesis protein	-	SNO
Rr200341	563.248	-3.41063	0.401184	-8.5014	1.87e-17	3.5e-16	DOWN	squalene	-	SE
Rr701804	137.935	-2.63004	0.310688	-8.46522	2.56e-17	4.75e-16	DOWN	Catalyzes xyloglucan endohydrolysis (XEH) and or endotransglycosylation (XET). Cleaves and religates xyloglucan polymers, an essential constituent of the primary cell wall, and thereby participates in cell wall construction of growing tissues	-	Glyco_hydro_16,XET_C
Rr402678	238.968	8.44779	1.00766	8.38356	5.14e-17	9.48e-16	UP	G-type lectin S-receptor-like serine threonine-protein kinase	-	B_lectin,DUF3403,PAN_2,Pkinase,Pkinase_Tyr,S_locus_glycop
Rr404436	185.673	-2.49754	0.298194	-8.37553	5.5e-17	1.01e-15	DOWN	Component of the coenzyme Q biosynthetic pathway. May play a role in organizing a multi-subunit COQ enzyme complex required for coenzyme Q biosynthesis. Required for steady-state levels of other COQ polypeptides	-	Coq4
Rr700955	183.94	4.00009	0.479341	8.34497	7.12e-17	1.3e-15	UP	Belongs to the TRAFAC class dynamin-like GTPase superfamily. Dynamin Fzo YdjA family	-	Dynamin_M,Dynamin_N,GED
Rr201865	145.726	3.98381	0.478385	8.32761	8.25e-17	1.5e-15	UP	glutamine amidotransferase	-	GATase
Rr705264	140.832	-6.24859	0.751979	-8.30953	9.61e-17	1.73e-15	DOWN	Required for 40S ribosome biogenesis. Involved in nucleolar processing of pre-18S ribosomal RNA and ribosome assembly	-	-
Rr504599	1359.71	1.73525	0.20884	8.309	9.65e-17	1.73e-15	UP	Belongs to the protein kinase superfamily. Ser Thr protein kinase family	-	LRRNT_2,LRR_1,LRR_8,Pkinase
Rr702036	203.337	10.6586	1.28577	8.28963	1.14e-16	2.02e-15	UP	Lignin degradation and detoxification of lignin-derived products	-	Cu-oxidase,Cu-oxidase_2,Cu-oxidase_3
Rr400638	937.365	-6.76864	0.816905	-8.28571	1.17e-16	2.08e-15	DOWN	Cytochrome p450	-	p450
Rr502823	85.1309	-3.43719	0.415106	-8.28027	1.23e-16	2.16e-15	DOWN	NA	NA	NA
Rr601261	405.242	-2.20858	0.267322	-8.26185	1.43e-16	2.51e-15	DOWN	Belongs to the PdxS SNZ family	-	SOR_SNZ
Rr400299	201.951	8.20108	0.993081	8.25822	1.48e-16	2.57e-15	UP	ion channel POLLUX-like	-	Castor_Poll_mid
Rr205390	216.902	6.2014	0.752726	8.23858	1.74e-16	3.01e-15	UP	WUSCHEL-related homeobox	WOX4	Homeobox
Rr505392	726.103	-1.68226	0.204436	-8.22879	1.89e-16	3.25e-15	DOWN	Non-lysosomal glucosylceramidase that catalyzes the conversion of glucosylceramide to free glucose and ceramide	-	DUF608,Glyco_hydr_116N
Rr504018	40.8728	-4.91371	0.597297	-8.22657	1.93e-16	3.29e-15	DOWN	B3 domain-containing protein	-	B3
Rr202031	516.981	-3.58169	0.439518	-8.14913	3.67e-16	6.22e-15	DOWN	Belongs to the multi antimicrobial extrusion (MATE) (TC 2.A.66.1) family	-	MatE
Rr303037	245.408	-2.10752	0.258821	-8.14277	3.86e-16	6.52e-15	DOWN	Electron transfer flavoprotein subunit alpha	-	ETF,ETF_alpha
Rr304390	234.02	-4.87613	0.599717	-8.13072	4.27e-16	7.16e-15	DOWN	The coatomer is a cytosolic protein complex that binds to dilysine motifs and reversibly associates with Golgi non- clathrin-coated vesicles, which further mediate biosynthetic protein transport from the ER, via the Golgi up to the trans Golgi network. Coatomer complex is required for budding from Golgi membranes, and is essential for the retrograde Golgi-to-ER transport of dilysine-tagged protei…	-	Coatomer_WDAD,WD40
Rr700548	329.253	-2.99542	0.36938	-8.10932	5.09e-16	8.49e-15	DOWN	Annexin D3-like	-	Annexin
Rr701895	478.797	-3.25481	0.40194	-8.09777	5.6e-16	9.29e-15	DOWN	Belongs to the GST superfamily	-	GST_C,GST_N
Rr100974	2685.18	-2.67747	0.33118	-8.08462	6.24e-16	1.03e-14	DOWN	Aldehyde dehydrogenase family	-	Aldedh
Rr203340	198.657	8.7661	1.08529	8.07716	6.63e-16	1.09e-14	UP	HAD superfamily, subfamily IIIB (Acid phosphatase)	-	Acid_phosphat_B
Rr704748	235.755	9.90882	1.22783	8.07016	7.02e-16	1.15e-14	UP	MADS-box protein SOC1-like	-	K-box,SRF-TF
Rr702966	309.456	11.2641	1.39913	8.05075	8.23e-16	1.33e-14	UP	Cyclic nucleotide-gated ion channel 1-like	-	Ion_trans,cNMP_binding
Rr702408	59.0557	-5.35134	0.669651	-7.99123	1.34e-15	2.16e-14	DOWN	disease resistance	-	NB-ARC
Rr300052	4284.98	-1.99452	0.250363	-7.96653	1.63e-15	2.62e-14	DOWN	leucine-rich repeat extensin-like protein	-	HMA
Rr403503	882.962	4.35561	0.553545	7.86859	3.59e-15	5.72e-14	UP	Belongs to the ABC transporter superfamily. ABCG family. PDR (TC 3.A.1.205) subfamily	-	ABC2_membrane,ABC_tran,ABC_trans_N,PDR_assoc
Rr601815	153.478	-2.02758	0.258873	-7.83232	4.79e-15	7.6e-14	DOWN	-	-	-
Rr205124	145.364	8.31368	1.06167	7.83076	4.85e-15	7.65e-14	UP	Thermospermine synthase	-	Spermine_synt_N,Spermine_synth
Rr302082	4010.4	1.85132	0.236473	7.82889	4.92e-15	7.73e-14	UP	Photosystem II 10 kDa polypeptide	-	PsbR
Rr303239	107.046	-10.6676	1.36473	-7.81668	5.42e-15	8.47e-14	DOWN	lactoylglutathione	-	Glyoxalase
Rr101802	281.428	2.42987	0.310965	7.81399	5.54e-15	8.61e-14	UP	Protein of unknown function (DUF1685)	-	DUF1685
Rr105952	120.799	-10.8425	1.38947	-7.80333	6.03e-15	9.32e-14	DOWN	ribonuclease T2 activity	-	Ribonuclease_T2
Rr401466	841.42	-5.3043	0.682463	-7.7723	7.71e-15	1.18e-13	DOWN	cla,cla1,def,dxps2,dxs	-	DXP_synthase_N,Transket_pyr,Transketolase_C
Rr401187	607.574	-1.60181	0.206118	-7.77131	7.77e-15	1.19e-13	DOWN	-	-	-
Rr504241	401.652	3.64606	0.471604	7.73119	1.07e-14	1.62e-13	UP	Protein NRT1 PTR FAMILY 5.10-like	-	PTR2
Rr101525	56.7182	4.74079	0.613332	7.72956	1.08e-14	1.63e-13	UP	leucine-rich repeat extensin-like protein	-	HMA
Rr501075	584.072	1.55294	0.200912	7.72943	1.08e-14	1.63e-13	UP	Phorbol esters/diacylglycerol binding domain (C1 domain)	-	C1_1,DAGK_acc,DAGK_cat,Metallophos,Metallophos_C,Pur_ac_phosph_N
Rr106850	481.136	2.1051	0.273433	7.69877	1.37e-14	2.06e-13	UP	EamA-like transporter family	-	EamA
Rr702498	526.26	-1.72055	0.223867	-7.68556	1.52e-14	2.27e-13	DOWN	cationic amino acid transporter	-	AA_permease_2,AA_permease_C
Rr104014	178.003	-4.04722	0.528684	-7.65527	1.93e-14	2.86e-13	DOWN	Shikimate O-hydroxycinnamoyltransferase-like	-	Transferase
Rr102277	137.367	-4.44995	0.581542	-7.65198	1.98e-14	2.92e-13	DOWN	Dehydrogenase	-	ADH_N,ADH_zinc_N
Rr203032	277.438	2.39693	0.313774	7.63905	2.19e-14	3.21e-13	UP	Protein of unknown function (DUF760)	-	DUF760
Rr700976	645.895	4.22469	0.558564	7.56348	3.92e-14	5.73e-13	UP	Belongs to the TRAFAC class dynamin-like GTPase superfamily. Dynamin Fzo YdjA family	-	Dynamin_M,Dynamin_N,GED
Rr303332	154.271	5.20145	0.689997	7.53838	4.76e-14	6.92e-13	UP	Ankyrin repeat-containing protein	-	Ank_2,PGG
Rr201853	2745.8	-1.30706	0.173966	-7.51329	5.77e-14	8.34e-13	DOWN	Methylmalonate-semialdehyde dehydrogenase	-	Aldedh
Rr100672	67.7693	6.19225	0.825258	7.50342	6.22e-14	8.95e-13	UP	pectinesterase	-	Pectinesterase
Rr400692	141.509	9.17153	1.22559	7.48336	7.24e-14	1.04e-12	UP	-	-	-
Rr301659	145.921	9.21582	1.23492	7.46269	8.48e-14	1.21e-12	UP	zinc transporter	-	Zip
Rr301505	2010.7	2.07932	0.278677	7.46139	8.56e-14	1.21e-12	UP	Di-glucose binding within endoplasmic reticulum	-	LRR_1,LRR_8,Malectin,Pkinase,Pkinase_Tyr
Rr201705	2149.76	-2.37024	0.318073	-7.45188	9.2e-14	1.3e-12	DOWN	transcription factor	-	bZIP_1
Rr504379	92.9529	9.52941	1.28102	7.4389	1.02e-13	1.43e-12	UP	P-loop nucleoside triphosphate hydrolase superfamily protein	-	AIG1
Rr303213	636.988	-1.81065	0.244668	-7.40046	1.36e-13	1.9e-12	DOWN	Protein of unknown function (DUF2470)	-	DUF2470,Putative_PNPOx,Pyrid_oxidase_2
Rr503248	59.4067	5.67921	0.772579	7.35098	1.97e-13	2.74e-12	UP	Belongs to the protein kinase superfamily	-	Pkinase
Rr500662	1505.91	-1.25197	0.170498	-7.34304	2.09e-13	2.89e-12	DOWN	ATP-dependent Clp protease adapter protein	-	ClpS
Rr503138	517.952	-1.48228	0.203294	-7.29134	3.07e-13	4.23e-12	DOWN	Glutamate-gated receptor that probably acts as non- selective cation channel	-	ANF_receptor,Lig_chan,SBP_bac_3
Rr601717	716.921	1.77704	0.244501	7.26804	3.65e-13	5e-12	UP	E3 ubiquitin-protein ligase	-	zf-C3HC4_3
Rr601032	86.1922	-3.23885	0.448837	-7.21609	5.35e-13	7.28e-12	DOWN	phosphopantothenoylcysteine	-	Flavoprotein
Rr600985	127.376	3.57909	0.495991	7.21604	5.35e-13	7.28e-12	UP	Cell division control protein 2	-	Pkinase
Rr203993	100.084	7.77512	1.07961	7.20181	5.94e-13	8.04e-12	UP	pectinesterase	-	PMEI,Pectinesterase
Rr703498	568.915	4.20347	0.583889	7.1991	6.06e-13	8.16e-12	UP	cytochrome P450	-	p450
Rr602954	159.634	1.91335	0.266484	7.17997	6.97e-13	9.35e-12	UP	inactive purple acid phosphatase	-	Metallophos
Rr603594	3688.9	-1.47541	0.205584	-7.17666	7.14e-13	9.53e-12	DOWN	Alpha-L-arabinofuranosidase	ASD1	Alpha-L-AF_C
Rr500602	1318.72	-2.36425	0.329491	-7.17546	7.21e-13	9.57e-12	DOWN	protease	-	Peptidase_S49
Rr201946	3669.5	-2.08975	0.291538	-7.16799	7.61e-13	1.01e-11	DOWN	Belongs to the iron ascorbate-dependent oxidoreductase family	-	2OG-FeII_Oxy,DIOX_N
Rr403813	66.0134	6.58391	0.920239	7.15457	8.39e-13	1.11e-11	UP	-	-	-
Rr403801	733.23	-1.74914	0.244581	-7.15161	8.58e-13	1.12e-11	DOWN	Endoplasmic reticulum metallopeptidase	-	Peptidase_M28
Rr401190	563.087	-1.18555	0.165862	-7.1478	8.82e-13	1.15e-11	DOWN	-	-	-
Rr502567	1718.53	-2.27029	0.317851	-7.14261	9.16e-13	1.19e-11	DOWN	Belongs to the glyceraldehyde-3-phosphate dehydrogenase family	GAPDH	Gp_dh_C,Gp_dh_N
Rr100042	530.625	-3.45954	0.484422	-7.14159	9.23e-13	1.19e-11	DOWN	2-alkenal reductase (NADP( )-dependent)-like	-	ADH_N_2,ADH_zinc_N
Rr401141	54.9723	3.24388	0.454928	7.13052	1e-12	1.29e-11	UP	transcription factor	-	HLH
Rr301500	556.315	3.50325	0.491456	7.12831	1.02e-12	1.3e-11	UP	Di-glucose binding within endoplasmic reticulum	-	LRR_1,LRR_8,Malectin,Pkinase,Pkinase_Tyr
Rr601833	1105.27	2.66608	0.374123	7.12621	1.03e-12	1.32e-11	UP	ACT domain-containing protein	-	ACT
Rr302211	987.675	1.5995	0.224609	7.12125	1.07e-12	1.36e-11	UP	Belongs to the cytochrome P450 family	-	p450
Rr703849	272.105	2.68585	0.377922	7.10691	1.19e-12	1.5e-11	UP	Belongs to the tetraspanin (TM4SF) family	-	Tetraspannin
Rr306429	124.524	5.62713	0.791964	7.10528	1.2e-12	1.51e-11	UP	Belongs to the glycosyltransferase 2 family	-	Cellulose_synt
Rr300243	211.273	-2.88116	0.405732	-7.10113	1.24e-12	1.55e-11	DOWN	udp-glucuronic acid decarboxylase	-	Epimerase,GDP_Man_Dehyd,Nucleotid_trans
Rr702695	39.3385	-4.03178	0.568123	-7.09667	1.28e-12	1.6e-11	DOWN	NA	NA	NA
Rr302913	97.0152	6.14189	0.865996	7.09229	1.32e-12	1.64e-11	UP	Serine threonine-protein kinase	-	B_lectin,DUF3403,PAN_2,Pkinase_Tyr,S_locus_glycop
Rr300742	52.0693	4.99229	0.707856	7.05268	1.75e-12	2.17e-11	UP	-	-	-
Rr601989	115.677	2.21332	0.314257	7.04303	1.88e-12	2.32e-11	UP	UPF0481 protein At3g47200-like	-	DUF247
Rr204010	579.047	2.87967	0.40924	7.03663	1.97e-12	2.42e-11	UP	Belongs to the TRAFAC class myosin-kinesin ATPase superfamily. Kinesin family	-	CH,Kinesin,Microtub_bd
Rr106598	189.34	2.83327	0.403127	7.02823	2.09e-12	2.56e-11	UP	Plant protein of unknown function (DUF863)	-	DUF863
Rr306513	63.3633	6.52342	0.928687	7.02435	2.15e-12	2.62e-11	UP	Belongs to the cyclin family	-	Cyclin_C,Cyclin_N
Rr306575	139.476	2.50654	0.356984	7.02143	2.2e-12	2.66e-11	UP	lysine-specific demethylase	-	Cupin_8
Rr702879	315.316	-1.40143	0.199766	-7.01537	2.29e-12	2.77e-11	DOWN	Belongs to the D-isomer specific 2-hydroxyacid dehydrogenase family	-	2-Hacid_dh,2-Hacid_dh_C
Rr100297	53.9944	8.74579	1.25024	6.9953	2.65e-12	3.18e-11	UP	NA	NA	NA
Rr204185	66.3159	9.0426	1.29342	6.99122	2.72e-12	3.27e-11	UP	Belongs to the cyclin family	-	Cyclin_C,Cyclin_N
Rr704944	368.743	4.50695	0.644952	6.98804	2.79e-12	3.33e-11	UP	Late embryogenesis abundant protein	-	LEA_2
Rr504262	45.2819	4.09616	0.586687	6.98184	2.91e-12	3.46e-11	UP	transcription factor	-	HLH
Rr404976	467.574	2.21239	0.317256	6.97353	3.09e-12	3.65e-11	UP	NHL domain-containing protein	-	NHL
Rr103169	106.864	8.76519	1.25696	6.97333	3.1e-12	3.65e-11	UP	Lignin degradation and detoxification of lignin-derived products	-	Cu-oxidase,Cu-oxidase_2,Cu-oxidase_3
Rr101274	108.858	7.8999	1.13467	6.9623	3.35e-12	3.93e-11	UP	Tetratricopeptide repeat	-	TPR_1,TPR_19,TPR_2,TPR_8
Rr100213	95.4099	8.60196	1.23879	6.94386	3.82e-12	4.46e-11	UP	-	-	-
Rr600317	22176.4	-3.34187	0.485819	-6.87883	6.03e-12	7e-11	DOWN	GDP-mannose 3,5-epimerase	-	Epimerase
Rr502386	254.313	4.37065	0.635379	6.8788	6.04e-12	7e-11	UP	Beta-amylase	-	Glyco_hydro_14
Rr104222	248.436	3.24925	0.476435	6.81992	9.11e-12	1.05e-10	UP	disease resistance protein	-	LRR_8,NB-ARC
Rr201963	613.837	-1.60127	0.235392	-6.80257	1.03e-11	1.18e-10	DOWN	nitronate	-	NMO
Rr103970	103.74	7.83069	1.15209	6.79694	1.07e-11	1.23e-10	UP	Belongs to the TUB family	-	Tub
Rr602371	181.419	3.33535	0.492073	6.77817	1.22e-11	1.39e-10	UP	Protein NRT1 PTR FAMILY	-	PTR2
Rr202586	444.629	4.42505	0.653757	6.76864	1.3e-11	1.48e-10	UP	NA	NA	NA
Rr102141	1639.21	-1.19824	0.177698	-6.74314	1.55e-11	1.76e-10	DOWN	branched-chain-amino-acid aminotransferase	-	Aminotran_4
Rr203157	1276.74	-1.29086	0.191871	-6.72774	1.72e-11	1.95e-10	DOWN	NA	NA	NA
Rr702009	35.0376	-9.05587	1.34792	-6.71842	1.84e-11	2.07e-10	DOWN	Glutamate-gated receptor that probably acts as non- selective cation channel	-	ANF_receptor,Lig_chan,SBP_bac_3
Rr104613	51.8818	4.16809	0.621058	6.71127	1.93e-11	2.16e-10	UP	Thioesterase superfamily	-	4HBT
Rr702006	69.9788	9.11993	1.36061	6.70281	2.04e-11	2.28e-10	UP	Lignin degradation and detoxification of lignin-derived products	-	Cu-oxidase,Cu-oxidase_2,Cu-oxidase_3
Rr502365	3447.45	-4.79057	0.715587	-6.6946	2.16e-11	2.41e-10	DOWN	Domain of unknown function (DUF4281)	-	DUF4281
Rr306086	138.077	2.6868	0.401627	6.6898	2.23e-11	2.48e-10	UP	Catalytic subunit of a heterodimeric structure-specific endonuclease that resolves DNA secondary structures generated during DNA repair and recombination. Has endonuclease activity towards branched DNA substrates, introducing single-strand cuts in duplex DNA close to junctions with ss-DNA	-	GIY-YIG
Rr302718	192.461	-3.1154	0.465946	-6.68619	2.29e-11	2.53e-10	DOWN	Dynein light chain	-	Dynein_light
Rr500420	77.8746	4.91552	0.735288	6.68515	2.31e-11	2.54e-10	UP	protein serine/threonine kinase activity	TOR1	DUF3385,FAT,FATC,FRB_dom,PI3_PI4_kinase
Rr600972	906.043	-1.49635	0.223937	-6.68204	2.36e-11	2.58e-10	DOWN	Belongs to the glycosyltransferase 8 family	-	Glyco_transf_8
Rr200425	77.7029	9.27103	1.38758	6.68146	2.37e-11	2.58e-10	UP	Catalyzes xyloglucan endohydrolysis (XEH) and or endotransglycosylation (XET). Cleaves and religates xyloglucan polymers, an essential constituent of the primary cell wall, and thereby participates in cell wall construction of growing tissues	-	Glyco_hydro_16,XET_C
Rr400109	158.475	-2.04401	0.306334	-6.67248	2.52e-11	2.73e-10	DOWN	Zinc finger, ZZ type	-	ZZ,zf-C3HC4_3,zf-C3HC4_4,zf-RING_UBOX
Rr104658	44.5527	8.46747	1.26904	6.67232	2.52e-11	2.73e-10	UP	Belongs to the Casparian strip membrane proteins (CASP) family	-	DUF588
Rr202431	43.7468	8.44123	1.26578	6.66879	2.58e-11	2.78e-10	UP	Pleckstrin homology domain-containing family A member	-	GLTP
Rr602422	56.4762	5.11527	0.768837	6.65326	2.87e-11	3.08e-10	UP	Tropinone reductase homolog	-	adh_short,adh_short_C2
Rr201419	195.61	2.48846	0.374515	6.64448	3.04e-11	3.26e-10	UP	TMV resistance protein N-like	-	NB-ARC,TIR
Rr103147	99.2152	-2.64026	0.398157	-6.63121	3.33e-11	3.55e-10	DOWN	DNA repair metallo-beta-lactamase	-	DRMBL,Lactamase_B_2
Rr403947	136.093	2.24916	0.340244	6.61043	3.83e-11	4.08e-10	UP	Oxysterol-binding protein-related protein	-	Oxysterol_BP,PH_11
Rr701422	303.531	-1.61214	0.244097	-6.60451	3.99e-11	4.23e-10	DOWN	Ubiquinone biosynthesis protein	-	COQ9
Rr400258	96.6376	3.83736	0.581069	6.60397	4e-11	4.23e-10	UP	-	-	-
Rr201640	53.3756	8.72925	1.32199	6.6031	4.03e-11	4.24e-10	UP	Endoglucanase	-	Glyco_hydro_9
Rr701890	996.852	-1.29342	0.196017	-6.59855	4.15e-11	4.35e-10	DOWN	Belongs to the GST superfamily	-	GST_C,GST_N
Rr204049	1474.36	-1.4386	0.218125	-6.59533	4.24e-11	4.43e-10	DOWN	Ubiquitin-fold modifier	-	Ufm1
Rr402026	98.1236	3.46976	0.526316	6.59254	4.32e-11	4.5e-10	UP	Peptide chain release factor	-	PCRF,RF-1
Rr402530	245.753	1.65556	0.251763	6.57586	4.84e-11	5.02e-10	UP	calcium-binding protein	-	EF-hand_1,EF-hand_5,EF-hand_6,EF-hand_7,EF-hand_8
Rr704280	410.676	-4.0357	0.615213	-6.55985	5.39e-11	5.57e-10	DOWN	Belongs to the protein kinase superfamily. Ser Thr protein kinase family	-	LRRNT_2,LRR_1,LRR_8,Pkinase,Pkinase_Tyr
Rr304531	186.667	-2.33029	0.355716	-6.551	5.72e-11	5.89e-10	DOWN	Importin-5-like	IPO5	HEAT,HEAT_2,HEAT_EZ,IBN_N
Rr401798	591.407	1.98972	0.303823	6.54896	5.79e-11	5.95e-10	UP	Protein of unknown function (DUF1685)	-	DUF1685
Rr500906	337.875	1.76507	0.270103	6.53481	6.37e-11	6.52e-10	UP	receptor-like protein kinase	-	Pkinase
Rr300352	47.1478	6.08606	0.934404	6.51331	7.35e-11	7.48e-10	UP	Nuclear transport factor	-	NTF2
Rr201565	671.283	2.11798	0.325185	6.51314	7.36e-11	7.48e-10	UP	Belongs to the TRAFAC class myosin-kinesin ATPase superfamily. Kinesin family	-	Kinesin,zf-C3HC4_3
Rr106993	213.639	1.81416	0.278994	6.5025	7.9e-11	8e-10	UP	MORC family CW-type zinc finger protein	-	HATPase_c_3
Rr603459	197.648	4.34345	0.668355	6.49873	8.1e-11	8.17e-10	UP	TMV resistance protein N-like	-	LRR_3,LRR_8,NB-ARC,TIR
Rr404537	56.5531	-6.87391	1.06134	-6.47663	9.38e-11	9.43e-10	DOWN	Phosphate transporter PHO1 homolog 3-like	-	EXS,SPX
Rr501877	576.198	-2.10082	0.3248	-6.46802	9.93e-11	9.95e-10	DOWN	Copper chaperone for superoxide	CCS	HMA,Sod_Cu
Rr301850	79.6903	3.39942	0.529297	6.42251	1.34e-10	1.34e-09	UP	Metal tolerance protein	-	Cation_efflux,ZT_dimer
Rr202738	163.618	4.59472	0.715592	6.42086	1.36e-10	1.35e-09	UP	flavin-containing monooxygenase	-	FMO-like
Rr105720	860.021	1.14699	0.179523	6.38912	1.67e-10	1.65e-09	UP	U-box domain-containing protein	-	Arm
Rr204347	288.125	-2.6749	0.4191	-6.38247	1.74e-10	1.72e-09	DOWN	Lactation elevated protein	-	AFG1_ATPase
Rr104606	111.583	8.82762	1.38585	6.36985	1.89e-10	1.86e-09	UP	4,5-DOPA dioxygenase extradiol-like	-	LigB
Rr102513	2951.22	-3.4234	0.538181	-6.36107	2e-10	1.97e-09	DOWN	LRR receptor-like serine threonine-protein kinase	-	LRRNT_2,LRR_1,LRR_8,Pkinase,Pkinase_Tyr
Rr502053	845.014	1.75222	0.275658	6.35649	2.06e-10	2.02e-09	UP	Oxysterol-binding protein-related protein	-	Oxysterol_BP,PH_11
Rr700933	195.438	-2.5042	0.394514	-6.34756	2.19e-10	2.13e-09	DOWN	PAN-like domain	-	B_lectin,PAN_2,Pkinase_Tyr,S_locus_glycop
Rr101126	2786.81	-1.07239	0.169486	-6.32732	2.49e-10	2.43e-09	DOWN	Domain of unknown function (DUF4378)	-	DUF4378,NTPase_1,VARLMGL
Rr505134	36.4838	8.18041	1.29455	6.3191	2.63e-10	2.55e-09	UP	Zinc finger MYM-type protein 1-like	-	DUF4371,Dimer_Tnp_hAT
Rr306169	1879.01	-2.4158	0.382548	-6.31503	2.7e-10	2.61e-09	DOWN	KIP1-like protein	-	KIP1
Rr306528	42.1882	5.50532	0.871958	6.31375	2.72e-10	2.62e-09	UP	cell division	-	Cyclin_C,Cyclin_N
Rr703778	589.295	-1.58144	0.250785	-6.30599	2.86e-10	2.75e-09	DOWN	Arsenical pump-driving	-	ArsA_ATPase
Rr403612	69.0124	3.23885	0.514526	6.29482	3.08e-10	2.94e-09	UP	RNA recognition motif	-	RRM_1
Rr203167	1565.48	-1.82491	0.289967	-6.29353	3.1e-10	2.96e-09	DOWN	protein At4g13200, chloroplastic	-	-
Rr403547	56.5325	4.17437	0.66351	6.29133	3.15e-10	2.99e-09	UP	ABC transporter transmembrane region	-	ABC_membrane,ABC_tran
Rr100244	169.315	2.22857	0.354446	6.28748	3.23e-10	3.06e-09	UP	-	-	-
Rr101753	101.457	2.77429	0.441357	6.28582	3.26e-10	3.08e-09	UP	Cyclin-dependent kinase inhibitor	-	CDI
Rr703408	895.352	8.27465	1.31785	6.2789	3.41e-10	3.21e-09	UP	Belongs to the 'GDSL' lipolytic enzyme family	-	Lipase_GDSL
Rr301649	1009.73	-1.00609	0.160403	-6.27228	3.56e-10	3.34e-09	DOWN	Cholinephosphate cytidylyltransferase	-	CTP_transf_like
Rr403171	22.0005	-8.38469	1.33948	-6.25967	3.86e-10	3.61e-09	DOWN	Bifunctional epoxide hydrolase 2-like	-	Abhydrolase_1,Abhydrolase_6
Rr502868	249.298	5.17061	0.82623	6.25808	3.9e-10	3.63e-09	UP	Isoflavone reductase homolog	-	NmrA
Rr303643	151.319	3.98647	0.638104	6.24737	4.17e-10	3.88e-09	UP	Blue copper protein-like	-	Cu_bind_like
Rr703250	396.353	-1.45298	0.232618	-6.24621	4.21e-10	3.89e-09	DOWN	-	-	-
Rr300939	164.858	2.66338	0.427353	6.23226	4.6e-10	4.24e-09	UP	LRR receptor-like serine threonine-protein kinase	-	LRRNT_2,LRR_1,LRR_4,LRR_8,Pkinase
Rr400905	113.872	1.86923	0.300826	6.21365	5.18e-10	4.76e-09	UP	prefoldin subunit	-	Prefoldin_2
Rr703260	80.826	3.3884	0.545497	6.21157	5.25e-10	4.81e-09	UP	Belongs to the protein kinase superfamily. Ser Thr protein kinase family	-	LRRNT_2,LRR_1,LRR_8,Pkinase,Pkinase_Tyr
Rr502813	169.37	-3.81331	0.614069	-6.20991	5.3e-10	4.85e-09	DOWN	NA	NA	NA
Rr100417	287.714	-1.75337	0.28293	-6.1972	5.75e-10	5.24e-09	DOWN	deSI-like protein	-	Peptidase_C97
Rr104464	30.6401	7.92785	1.27967	6.19524	5.82e-10	5.29e-09	UP	Thionin-like protein 2	-	-
Rr600139	272.596	1.5522	0.250805	6.18886	6.06e-10	5.49e-09	UP	Encoded by	-	-
Rr300435	262.944	3.39451	0.549549	6.1769	6.54e-10	5.91e-09	UP	Transcription factor	-	-
Rr703874	46.389	4.60531	0.746782	6.16688	6.97e-10	6.27e-09	UP	IQ-DOMAIN 1-like	-	DUF4005,IQ
Rr104275	41.5512	8.36803	1.35701	6.16654	6.98e-10	6.27e-09	UP	Belongs to the glycosyl hydrolase 17 family	-	Glyco_hydro_17
Rr302157	246.805	-3.2091	0.520582	-6.16444	7.07e-10	6.32e-09	DOWN	Belongs to the iron ascorbate-dependent oxidoreductase family	-	2OG-FeII_Oxy,DIOX_N
Rr305568	452.305	-2.42983	0.394183	-6.16422	7.08e-10	6.32e-09	DOWN	Belongs to the protein kinase superfamily. Ser Thr protein kinase family	-	LRRNT_2,LRR_1,LRR_8,Pkinase,Pkinase_Tyr
Rr703734	867.005	3.27806	0.532048	6.16122	7.22e-10	6.42e-09	UP	Cyclic nucleotide-gated ion channel 1-like	-	Ion_trans
Rr301061	718.119	1.57395	0.255476	6.16084	7.24e-10	6.42e-09	UP	Mei2-like	-	RRM_1,RRM_2
Rr100883	782.21	2.15282	0.349686	6.15643	7.44e-10	6.58e-09	UP	Nuclear transcription factor Y subunit	-	CBFB_NFYA
Rr105917	28.907	-8.77951	1.42691	-6.1528	7.61e-10	6.71e-09	DOWN	ribonuclease T2 activity	-	Ribonuclease_T2
Rr702705	33.1127	8.04084	1.31247	6.12651	8.98e-10	7.9e-09	UP	Cysteine-rich repeat secretory protein	-	Stress-antifung
Rr200779	46.4873	-3.40852	0.556441	-6.12558	9.04e-10	7.92e-09	DOWN	Kynurenine formamidase-like	-	Cyclase
Rr200798	347.74	4.66735	0.76251	6.12104	9.3e-10	8.12e-09	UP	NA	NA	NA
Rr200661	57.1126	3.70727	0.60628	6.11477	9.67e-10	8.42e-09	UP	3-oxo-Delta(4,5)-steroid 5-beta-reductase-like	-	Epimerase
Rr300276	34.0936	8.08203	1.32347	6.10671	1.02e-09	8.83e-09	UP	-	-	-
Rr302835	195.322	2.98724	0.489201	6.10637	1.02e-09	8.83e-09	UP	-	-	-
Rr702279	63.9941	2.68623	0.440166	6.10277	1.04e-09	9e-09	UP	-	-	-
Rr700580	38.6776	5.04135	0.826816	6.09731	1.08e-09	9.29e-09	UP	E3 ubiquitin-protein ligase	-	DUF3675,RINGv
Rr100399	34.5705	8.10165	1.33268	6.07922	1.21e-09	1.04e-08	UP	Dynein light chain type 1	-	Dynein_light
Rr502050	52.634	7.74001	1.2794	6.04971	1.45e-09	1.24e-08	UP	Adenine phosphoribosyltransferase	-	Pribosyltran
Rr106268	285.949	4.87195	0.805951	6.04497	1.49e-09	1.28e-08	UP	ankyrin repeat-containing protein	-	Ank_2,DUF4219,PGG
Rr502107	67.0554	3.30144	0.546579	6.04019	1.54e-09	1.31e-08	UP	disease resistance	-	LRR_8,NB-ARC
Rr203757	1377.92	-1.68104	0.278904	-6.02731	1.67e-09	1.41e-08	DOWN	Dienelactone hydrolase family	-	DLH
Rr704254	42.9835	8.4163	1.39706	6.02431	1.7e-09	1.44e-08	UP	Lignin degradation and detoxification of lignin-derived products	-	Cu-oxidase,Cu-oxidase_2,Cu-oxidase_3
Rr502026	255.732	-1.87901	0.312835	-6.0064	1.9e-09	1.6e-08	DOWN	Pentatricopeptide repeat-containing protein At4g18975	-	-
Rr504997	285.341	4.80035	0.799396	6.00498	1.91e-09	1.61e-08	UP	NA	NA	NA
Rr603708	28.2686	7.81198	1.30141	6.00269	1.94e-09	1.63e-08	UP	Plant phosphoribosyltransferase C-terminal	-	C2,PRT_C
Rr400036	548.695	12.0905	2.0188	5.98893	2.11e-09	1.77e-08	UP	Belongs to the terpene cyclase mutase family	-	SQHop_cyclase_C,SQHop_cyclase_N
Rr105699	82.8665	-3.07532	0.513974	-5.98342	2.18e-09	1.82e-08	DOWN	membrane protein At3g27390	-	-
Rr704112	209.855	-1.96936	0.330088	-5.96618	2.43e-09	2.02e-08	DOWN	Belongs to the protein kinase superfamily	BIK1	Pkinase,Pkinase_Tyr
Rr202266	76.9121	9.25544	1.55362	5.95734	2.56e-09	2.13e-08	UP	UPF0695 membrane protein	-	CRCB
Rr502613	103.778	2.69453	0.452395	5.95614	2.58e-09	2.14e-08	UP	receptor-like protein kinase	-	GUB_WAK_bind,Pkinase,Pkinase_Tyr
Rr401467	20.9732	-8.31528	1.39846	-5.94603	2.75e-09	2.27e-08	DOWN	NA	NA	NA
Rr701263	169.898	-1.87292	0.315998	-5.927	3.09e-09	2.54e-08	DOWN	MATH domain and coiled-coil domain-containing protein	-	MATH
Rr202570	3305.35	2.37835	0.401866	5.91827	3.25e-09	2.67e-08	UP	Belongs to the MIP aquaporin (TC 1.A.8) family	-	MIP
Rr106507	57.3776	-3.32855	0.566268	-5.87804	4.15e-09	3.4e-08	DOWN	phenolic glucoside malonyltransferase	-	Transferase
Rr701726	1125.71	10.3053	1.756	5.86866	4.39e-09	3.58e-08	UP	-	-	-
Rr600033	568.31	1.50297	0.256106	5.86854	4.4e-09	3.58e-08	UP	Belongs to the helicase family. Dicer subfamily	-	DEAD,Dicer_dimer,Helicase_C,PAZ,ResIII,Ribonuclease_3,dsrm
Rr601262	507.721	-1.08281	0.184607	-5.86547	4.48e-09	3.63e-08	DOWN	Domain of unknown function (DUF4793)	-	DUF4792,DUF4793,zf-C3HC4_3
Rr700596	861.259	1.60623	0.273862	5.8651	4.49e-09	3.63e-08	UP	resistance protein	-	NB-ARC,TIR
Rr205296	515.369	-1.23043	0.209867	-5.8629	4.55e-09	3.67e-08	DOWN	f-box protein	-	F-box,F-box-like
Rr105403	39.7607	8.30463	1.41828	5.8554	4.76e-09	3.83e-08	UP	HVA22-like protein	-	TB2_DP1_HVA22
Rr301899	24.9327	-8.56512	1.46621	-5.84167	5.17e-09	4.15e-08	DOWN	LRR receptor-like serine threonine-protein kinase	-	LRRNT_2,LRR_1,LRR_8,Pkinase,Pkinase_Tyr
Rr701534	38.5498	3.47123	0.596437	5.81994	5.89e-09	4.71e-08	UP	(NAC) domain-containing protein	-	NAM
Rr100255	92.8228	-2.31631	0.398447	-5.81336	6.12e-09	4.89e-08	DOWN	Zinc finger BED domain-containing protein	-	DUF4413,Dimer_Tnp_hAT,zf-BED
Rr700752	45.7562	5.63548	0.97137	5.80158	6.57e-09	5.23e-08	UP	MLP-like protein	-	Bet_v_1
Rr203877	329.731	4.91603	0.847523	5.80046	6.61e-09	5.25e-08	UP	Mediates both low-affinity uptake and efflux of sugar across the membrane	-	MtN3_slv
Rr305549	479.644	-1.70904	0.294971	-5.79392	6.88e-09	5.44e-08	DOWN	Ubiquitin fusion degradation protein 1 homolog	-	UFD1
Rr305234	38.9002	8.27307	1.43202	5.77718	7.6e-09	6e-08	UP	Lignin degradation and detoxification of lignin-derived products	-	Cu-oxidase,Cu-oxidase_2,Cu-oxidase_3
Rr502732	141.623	1.51158	0.262388	5.76085	8.37e-09	6.59e-08	UP	lysine-specific demethylase	-	JmjC,JmjN,zf-C5HC2
Rr501985	72.7903	8.2103	1.42675	5.75454	8.69e-09	6.82e-08	UP	Belongs to the ABC transporter superfamily. ABCG family. PDR (TC 3.A.1.205) subfamily	-	ABC2_membrane,ABC_tran,ABC_trans_N,PDR_assoc
Rr104002	61.7067	2.78524	0.484933	5.74355	9.27e-09	7.26e-08	UP	-	-	-
Rr602758	35.3413	-2.7172	0.473682	-5.73635	9.67e-09	7.55e-08	DOWN	Cystinosin homolog	-	PQ-loop
Rr103971	54.2541	5.88543	1.0265	5.7335	9.84e-09	7.66e-08	UP	AP2-like ethylene-responsive transcription factor	-	AP2
Rr404803	195.436	-2.18994	0.382216	-5.72959	1.01e-08	7.82e-08	DOWN	Anthranilate synthase beta subunit	ASB2	GATase
Rr205096	366.876	-1.08881	0.190338	-5.72039	1.06e-08	8.23e-08	DOWN	Copper-transporting ATPase	HMA8	E1-E2_ATPase,HMA,Hydrolase
Rr502660	267.893	-1.35274	0.236553	-5.71856	1.07e-08	8.3e-08	DOWN	E3 ubiquitin-protein ligase	-	IBR,RWD,zf-C3HC4
Rr500296	652.687	-1.02718	0.17964	-5.71797	1.08e-08	8.31e-08	DOWN	Pentatricopeptide repeat-containing protein At1g74850	-	PPR,PPR_2,PPR_3
Rr300124	84.0534	3.04356	0.532771	5.71269	1.11e-08	8.55e-08	UP	Rho GDP-dissociation inhibitor	-	Rho_GDI
Rr200876	1885.03	1.73776	0.304243	5.71174	1.12e-08	8.57e-08	UP	ABSCISIC ACID-INSENSITIVE 5-like protein	ABF1	bZIP_1
Rr104506	22.918	7.5093	1.31573	5.7073	1.15e-08	8.78e-08	UP	Late embryogenesis abundant protein	-	LEA_2
Rr404929	56.8021	3.30992	0.580522	5.70163	1.19e-08	9.05e-08	UP	Belongs to the enoyl-CoA hydratase isomerase family	-	ECH_1
Rr300121	32.8664	4.28992	0.753086	5.69645	1.22e-08	9.3e-08	UP	-	-	-
Rr401908	548.798	-1.75924	0.309419	-5.68561	1.3e-08	9.89e-08	DOWN	Phosphoenolpyruvate phosphomutase	-	PEP_mutase
Rr101250	68.3791	4.85456	0.855289	5.67593	1.38e-08	1.04e-07	UP	GDSL esterase lipase EXL3-like	-	Lipase_GDSL
Rr403810	376.911	2.04888	0.36147	5.66819	1.44e-08	1.09e-07	UP	F-box kelch-repeat protein	-	F-box,Kelch_1
Rr701088	864.134	-1.27943	0.225765	-5.66711	1.45e-08	1.09e-07	DOWN	ATP-dependent Clp protease proteolytic subunit	-	CLP_protease
Rr102667	290.647	1.29705	0.228891	5.66668	1.46e-08	1.09e-07	UP	Bifunctional aspartate aminotransferase and glutamate aspartate-prephenate	-	Aminotran_1_2
Rr204458	23.0723	-3.9193	0.693679	-5.65002	1.6e-08	1.2e-07	DOWN	zinc finger CCCH domain-containing protein	-	zf-CCCH,zf-CCCH_2
Rr105572	9360.67	9.46167	1.67647	5.6438	1.66e-08	1.24e-07	UP	NA	NA	NA
Rr403981	351.271	1.28269	0.22762	5.63522	1.75e-08	1.3e-07	UP	f-box protein	-	F-box,Sel1
Rr504794	149.83	-1.46834	0.260752	-5.63118	1.79e-08	1.33e-07	DOWN	methyltransferase DDB_G0268948	-	Methyltransf_11
Rr105365	391.583	-1.21641	0.216476	-5.61915	1.92e-08	1.42e-07	DOWN	DNA damage response protein	-	WLM,zf-RanBP
Rr104829	47.3928	4.44634	0.792257	5.61225	2e-08	1.48e-07	UP	Calcineurin B-like protein	-	EF-hand_1,EF-hand_5,EF-hand_7,EF-hand_8
Rr402220	719.646	1.85699	0.3313	5.60516	2.08e-08	1.53e-07	UP	transcription factor	-	HLH
Rr500932	248.262	-2.20232	0.394448	-5.58329	2.36e-08	1.74e-07	DOWN	Flavinator of succinate dehydrogenase	-	Sdh5
Rr403669	111.041	3.46698	0.621636	5.57718	2.44e-08	1.79e-07	UP	Belongs to the iron ascorbate-dependent oxidoreductase family	-	2OG-FeII_Oxy,DIOX_N
Rr503265	436.532	-1.27417	0.22856	-5.57476	2.48e-08	1.81e-07	DOWN	The light-harvesting complex (LHC) functions as a light receptor, it captures and delivers excitation energy to photosystems with which it is closely associated	-	Chloroa_b-bind
Rr501526	2168.3	-1.11666	0.200731	-5.56299	2.65e-08	1.94e-07	DOWN	V-type proton ATPase subunit	-	vATP-synt_E
Rr404788	26.6127	-5.73807	1.03155	-5.56258	2.66e-08	1.94e-07	DOWN	-	-	-
Rr702678	50.9056	2.99137	0.537957	5.56061	2.69e-08	1.95e-07	UP	Conserved oligomeric Golgi complex subunit	-	COG4,PPR,PPR_2,RINT1_TIP1
Rr101876	84.4571	6.18123	1.11667	5.53542	3.1e-08	2.25e-07	UP	Germin-like protein subfamily 1 member	-	Cupin_1
Rr400810	45.5846	3.2624	0.590009	5.52941	3.21e-08	2.32e-07	UP	motor activity	MYO19	DIL,IQ,Myosin_N,Myosin_TH1,Myosin_head
Rr105524	29.3234	3.92468	0.711552	5.51566	3.47e-08	2.51e-07	UP	tetratricopeptide repeat protein	-	TPR_16,TPR_7,TPR_8
Rr404017	33.9017	7.10352	1.29585	5.48175	4.21e-08	3.03e-07	UP	Protein phosphatase 2C	-	DUF868,PP2C
Rr105014	76.8994	5.20885	0.950559	5.47978	4.26e-08	3.06e-07	UP	Alpha/beta hydrolase family	-	Abhydrolase_1,Abhydrolase_6
Rr400999	26.4781	7.71627	1.40888	5.47687	4.33e-08	3.1e-07	UP	disease resistance	-	LRR_8,NB-ARC
Rr600213	988.875	-1.14993	0.210077	-5.47385	4.4e-08	3.15e-07	DOWN	low-specificity L-threonine aldolase 1	-	Beta_elim_lyase
Rr601485	13.7068	-7.70249	1.40931	-5.46544	4.62e-08	3.29e-07	DOWN	source UniProtKB	-	Peptidase_C48,Transposase_24
Rr300246	195.706	-1.7893	0.327971	-5.45565	4.88e-08	3.47e-07	DOWN	serine threonine-protein kinase	-	B_lectin,DUF3403,PAN_2,Pkinase,Pkinase_Tyr,S_locus_glycop
Rr703028	1081.62	-1.17514	0.21552	-5.45258	4.96e-08	3.52e-07	DOWN	Digalactosyldiacylglycerol synthase 2	-	Glyco_trans_1_4,Glycos_transf_1
Rr603770	23.9999	7.57653	1.39226	5.44189	5.27e-08	3.73e-07	UP	Belongs to the small heat shock protein (HSP20) family	-	HSP20
Rr401291	171.025	1.44464	0.266184	5.4272	5.72e-08	4.04e-07	UP	Wiskott-Aldrich syndrome protein family member	-	FAM177
Rr704452	167.344	-4.18614	0.771873	-5.42336	5.85e-08	4.12e-07	DOWN	-	-	GATA-N
Rr105851	6009.53	-1.23103	0.227017	-5.42263	5.87e-08	4.12e-07	DOWN	Seems to be required for maximal rate of protein biosynthesis. Enhances ribosome dissociation into subunits and stabilizes the binding of the initiator Met-tRNA(I) to 40 S ribosomal subunits	-	eIF-1a
Rr201129	1860.5	1.7039	0.314387	5.41974	5.97e-08	4.18e-07	UP	Cold-regulated 413 plasma membrane protein	-	WCOR413
Rr305062	23.427	-8.4768	1.56773	-5.40707	6.41e-08	4.48e-07	DOWN	LRR-repeat protein	-	F-box,FBD,LRR_2
Rr702877	21.3262	-5.87911	1.08792	-5.404	6.52e-08	4.54e-07	DOWN	Belongs to the D-isomer specific 2-hydroxyacid dehydrogenase family	-	2-Hacid_dh,2-Hacid_dh_C
Rr205044	79.7051	6.12197	1.13416	5.39781	6.75e-08	4.69e-07	UP	Potassium channel	-	Ion_trans,KHA,cNMP_binding
Rr600768	122.161	2.99981	0.556086	5.39451	6.87e-08	4.77e-07	UP	Universal stress protein A-like protein	-	Usp
Rr204012	126.502	-1.97684	0.366975	-5.38686	7.17e-08	4.96e-07	DOWN	Mitogen-activated protein kinase kinase kinase	-	Pkinase
Rr305475	28.5617	-5.50368	1.02239	-5.38313	7.32e-08	5.06e-07	DOWN	F-box protein	-	F-box,FBA_1
Rr401432	110.374	3.21367	0.597382	5.3796	7.47e-08	5.15e-07	UP	LRR receptor-like serine threonine-protein kinase	-	LRRNT_2,LRR_1,LRR_8,Pkinase,Pkinase_Tyr
Rr301797	56.0174	6.94125	1.2915	5.37454	7.68e-08	5.28e-07	UP	transcription	-	Myb_DNA-binding
Rr304841	71.0771	5.26961	0.982822	5.36171	8.24e-08	5.66e-07	UP	SANT SWI3, ADA2, N-CoR and TFIIIB'' DNA-binding domains	-	Myb_DNA-binding
Rr500489	335.193	2.06657	0.385601	5.35936	8.35e-08	5.72e-07	UP	heparanase-like protein	-	Glyco_hydro_79n
Rr603466	236.673	-2.43978	0.455287	-5.35877	8.38e-08	5.72e-07	DOWN	Adipocyte plasma membrane-associated	-	Str_synth
Rr704984	502.213	-1.44647	0.270168	-5.35394	8.61e-08	5.86e-07	DOWN	-	-	-
Rr202356	133.438	-2.77726	0.519469	-5.34633	8.98e-08	6.1e-07	DOWN	TMV resistance protein N-like	-	LRR_3,NB-ARC,TIR
Rr106330	10977.9	-1.3506	0.253807	-5.32135	1.03e-07	6.98e-07	DOWN	Belongs to the 14-3-3 family	-	2014-03-03
Rr402465	175.781	1.74415	0.3282	5.3143	1.07e-07	7.24e-07	UP	F-box LRR-repeat protein	-	F-box,F-box-like
Rr600998	302.518	1.37959	0.259689	5.31248	1.08e-07	7.3e-07	UP	Transporter	-	Mem_trans
Rr702047	496.106	2.22461	0.419301	5.30551	1.12e-07	7.57e-07	UP	Belongs to the terpene cyclase mutase family	-	SQHop_cyclase_C,SQHop_cyclase_N
Rr305130	781.875	-1.94832	0.367258	-5.30505	1.13e-07	7.57e-07	DOWN	LOB domain-containing protein	-	LOB
Rr203638	42.0998	6.50933	1.22727	5.3039	1.13e-07	7.6e-07	UP	Auxin canalisation	-	Auxin_canalis,PH_2
Rr105177	70.3425	2.27634	0.429314	5.30228	1.14e-07	7.64e-07	UP	-	-	-
Rr503050	67.338	-3.62405	0.683521	-5.30203	1.15e-07	7.64e-07	DOWN	Glutathione transferase GST 23-like	-	GST_C,GST_C_2,GST_N
Rr301565	424.125	1.27886	0.241272	5.3005	1.15e-07	7.69e-07	UP	BOI-related E3 ubiquitin-protein ligase	-	zf-C3HC4_3
Rr701163	156.586	-2.1099	0.40217	-5.2463	1.55e-07	1.03e-06	DOWN	TMV resistance protein N-like	-	NB-ARC,TIR
Rr705210	201.1	2.04715	0.390278	5.24536	1.56e-07	1.03e-06	UP	-	-	-
Rr303803	1940.39	-1.02351	0.195297	-5.24078	1.6e-07	1.06e-06	DOWN	ABC transporter C family member	-	ABC_membrane,ABC_tran
Rr705252	350.636	-1.2703	0.24292	-5.22928	1.7e-07	1.12e-06	DOWN	ER lumen	-	ER_lumen_recept
Rr105026	53.8043	4.51374	0.863771	5.22562	1.74e-07	1.14e-06	UP	Cytochrome p450	-	p450
Rr702347	512.921	-2.32782	0.446598	-5.21233	1.86e-07	1.22e-06	DOWN	lysine-specific demethylase	-	JmjC,zf-4CXXC_R1
Rr100865	360.307	-1.4702	0.282202	-5.20976	1.89e-07	1.24e-06	DOWN	Serine threonine-protein kinase	-	Pkinase,Pkinase_C
Rr204392	169.335	-2.24153	0.430903	-5.20192	1.97e-07	1.29e-06	DOWN	-	-	-
Rr300518	17.9161	7.15457	1.3792	5.18749	2.13e-07	1.39e-06	UP	-	-	-
Rr105714	108.172	1.44137	0.279167	5.16311	2.43e-07	1.58e-06	UP	-	-	-
Rr504861	581.058	-1.49438	0.289535	-5.16133	2.45e-07	1.59e-06	DOWN	Chromosome-associated kinesin	-	-
Rr601499	25.0317	5.14719	0.998164	5.15665	2.51e-07	1.62e-06	UP	Cyclic nucleotide-gated ion channel 1-like	-	Ion_trans,cNMP_binding
Rr306536	20.4328	7.34265	1.42399	5.15638	2.52e-07	1.62e-06	UP	NA	NA	NA
Rr704312	320.61	-2.2297	0.433189	-5.14718	2.64e-07	1.7e-06	DOWN	GDSL esterase lipase	-	Lipase_GDSL,Lipase_GDSL_2
Rr303617	109.906	-3.1557	0.613393	-5.14466	2.68e-07	1.72e-06	DOWN	Belongs to the disease resistance NB-LRR family	-	NB-ARC
Rr700921	98.1387	4.54296	0.884507	5.13614	2.8e-07	1.8e-06	UP	disease resistance	-	NB-ARC,RPW8
Rr402519	577.21	-1.05625	0.20574	-5.13392	2.84e-07	1.82e-06	DOWN	4F5 protein family	-	4F5
Rr302217	1543.52	3.24624	0.633517	5.12416	2.99e-07	1.91e-06	UP	Belongs to the cytochrome P450 family	-	p450
Rr203373	519.07	-1.19944	0.234514	-5.11458	3.14e-07	2e-06	DOWN	chloroplast organization	MRL7	-
Rr703967	35.2501	7.15829	1.40122	5.1086	3.25e-07	2.06e-06	UP	Plant protein 1589 of unknown function (A_thal_3526)	-	A_thal_3526
Rr300923	395.658	2.02064	0.396753	5.09294	3.53e-07	2.24e-06	UP	LRR receptor-like serine threonine-protein kinase	-	LRR_1,LRR_6,LRR_8,Pkinase_Tyr
Rr701948	25.8943	-8.61977	1.69358	-5.08967	3.59e-07	2.27e-06	DOWN	Plastocyanin-like domain protein	-	Cu_bind_like
Rr402216	465.236	1.57381	0.309539	5.08438	3.69e-07	2.33e-06	UP	Belongs to the tRNA nucleotidyltransferase poly(A) polymerase family	-	PolyA_pol,PolyA_pol_RNAbd
Rr702787	1019.84	-3.13136	0.618694	-5.06124	4.17e-07	2.62e-06	DOWN	Peptidyl-prolyl cis-trans isomerase	-	FKBP_C
Rr201311	3461.08	-4.12296	0.8152	-5.0576	4.25e-07	2.67e-06	DOWN	BURP domain-containing protein	-	BURP
Rr500271	184.034	2.08387	0.412819	5.04791	4.47e-07	2.8e-06	UP	RING-type E3 ubiquitin transferase	-	Arm,U-box
Rr703806	1050.17	-1.04237	0.206691	-5.04317	4.58e-07	2.87e-06	DOWN	Phosphoglucomutase/phosphomannomutase, alpha/beta/alpha domain II	-	PGM_PMM_I,PGM_PMM_II,PGM_PMM_III
Rr107082	403.653	1.13643	0.225785	5.03323	4.82e-07	3.01e-06	UP	Zinc finger protein CONSTANS-like	-	CCT
Rr304938	71.5711	-2.50156	0.497774	-5.0255	5.02e-07	3.13e-06	DOWN	NA	NA	NA
Rr703517	407.36	1.74897	0.348256	5.02208	5.11e-07	3.18e-06	UP	transcription factor	-	HLH,bHLH-MYC_N
Rr400993	19.2867	7.25887	1.44619	5.01931	5.19e-07	3.22e-06	UP	disease resistance	-	LRR_8,NB-ARC
Rr600111	475.868	1.44649	0.288444	5.01481	5.31e-07	3.29e-06	UP	peripheral T cell tolerance induction	-	-
Rr103296	300.635	1.52126	0.303497	5.01245	5.37e-07	3.32e-06	UP	NAC domain-containing protein	-	NAM
Rr402843	34.7461	-4.3958	0.877017	-5.01221	5.38e-07	3.32e-06	DOWN	squalene	-	SE
Rr104689	27.5792	3.83017	0.765126	5.00593	5.56e-07	3.41e-06	UP	-	-	-
Rr701058	1334.03	-2.02907	0.405403	-5.00506	5.58e-07	3.42e-06	DOWN	Belongs to the cytochrome P450 family	-	p450
Rr204926	73.2869	2.72234	0.545327	4.99212	5.97e-07	3.65e-06	UP	Histidine kinase	-	HATPase_c,HisKA,Response_reg
Rr302243	689.764	1.01547	0.203736	4.98426	6.22e-07	3.79e-06	UP	mitogen-activated protein kinase	-	Pkinase
Rr701412	83.5339	1.65908	0.33332	4.97744	6.44e-07	3.92e-06	UP	Belongs to the class-I aminoacyl-tRNA synthetase family	-	Anticodon_1,tRNA-synt_1g,tRNA_bind
Rr201429	354.56	4.06118	0.816486	4.97397	6.56e-07	3.98e-06	UP	SAM dependent carboxyl methyltransferase	-	Methyltransf_7
Rr301125	101.226	-2.14189	0.430785	-4.97206	6.62e-07	4.01e-06	DOWN	zinc finger	-	-
Rr700366	156.192	2.63826	0.531083	4.96769	6.78e-07	4.08e-06	UP	Glutathione S-transferase	GSTU1	GST_C,GST_C_2,GST_N,GST_N_3
Rr101636	24.5178	5.13282	1.03326	4.96758	6.78e-07	4.08e-06	UP	B3 domain-containing	-	B3
Rr102052	389.411	2.19989	0.442981	4.9661	6.83e-07	4.1e-06	UP	Cysteine-rich and transmembrane domain-containing protein	-	CYSTM
Rr704123	838.142	1.1056	0.222654	4.96557	6.85e-07	4.1e-06	UP	XH domain	-	XH,XS,zf-XS
Rr101139	77.3231	2.51643	0.507183	4.96158	6.99e-07	4.18e-06	UP	Belongs to the UPP synthase family	-	Prenyltransf
Rr304616	131.35	1.96526	0.396963	4.95075	7.39e-07	4.41e-06	UP	Pleiotropic drug resistance protein 2-like	-	ABC2_membrane,ABC_tran,ABC_trans_N,PDR_assoc
Rr600487	677.002	1.48344	0.299753	4.94886	7.46e-07	4.45e-06	UP	Gibberellin receptor	GID1a	Abhydrolase_3
Rr503015	203.012	1.88447	0.381305	4.94216	7.73e-07	4.59e-06	UP	RING-like zinc finger	-	zf-RING_2
Rr201541	145.477	1.82955	0.370347	4.9401	7.81e-07	4.63e-06	UP	TMV resistance protein N-like	-	NB-ARC,TIR
Rr703231	100.45	1.97902	0.401764	4.92582	8.4e-07	4.96e-06	UP	Signal peptide peptidase-like	SPPL4	PA,Peptidase_A22B
Rr301462	2227.41	1.28299	0.261008	4.91552	8.85e-07	5.22e-06	UP	UDP-arabinose 4-epimerase	-	GDP_Man_Dehyd
Rr503457	10.0025	-7.24874	1.47533	-4.91328	8.96e-07	5.27e-06	DOWN	zinc-binding in reverse transcriptase	-	RVT_3,zf-RVT
Rr203297	129.351	-2.34251	0.476915	-4.91179	9.02e-07	5.3e-06	DOWN	Tyrosine decarboxylase	-	Pyridoxal_deC
Rr502821	136.975	-2.10074	0.42788	-4.90965	9.12e-07	5.35e-06	DOWN	Belongs to the disease resistance NB-LRR family	-	LRR_8,NB-ARC
Rr500683	34.1403	3.80285	0.774654	4.9091	9.15e-07	5.35e-06	UP	Heavy metal-associated isoprenylated plant protein	-	-
Rr301944	457.092	1.29275	0.263586	4.90446	9.37e-07	5.47e-06	UP	G-type lectin S-receptor-like serine threonine-protein kinase	-	B_lectin,DUF3403,PAN_2,Pkinase_Tyr
Rr306841	779.34	-2.11974	0.432511	-4.90102	9.53e-07	5.55e-06	DOWN	Protochlorophyllide-dependent translocon component 52	-	PaO,Rieske
Rr203286	45.2466	-2.72938	0.556973	-4.90037	9.57e-07	5.56e-06	DOWN	-	-	DUF1685
Rr105520	187.935	2.57281	0.525625	4.89477	9.84e-07	5.71e-06	UP	transcription factor	PIL6	HLH
Rr400181	131.717	1.69754	0.347267	4.88829	1.02e-06	5.89e-06	UP	Protein TIFY 4B-like isoform X1	BS1	CCT_2,tify
Rr202083	41.5176	8.36564	1.71249	4.88508	1.03e-06	5.98e-06	UP	Lignin degradation and detoxification of lignin-derived products	-	Cu-oxidase,Cu-oxidase_2,Cu-oxidase_3
Rr101928	28.2824	4.58163	0.938483	4.88196	1.05e-06	6.06e-06	UP	Zinc finger, C3HC4 type (RING finger)	-	zf-C3HC4_3
Rr106065	3094.89	-1.06654	0.218694	-4.87686	1.08e-06	6.21e-06	DOWN	Catalyzes the isomerization of citrate to isocitrate via cis-aconitate	-	Aconitase,Aconitase_C
Rr202378	408.545	4.15058	0.851399	4.87501	1.09e-06	6.25e-06	UP	NA	NA	NA
Rr703889	241.805	-1.2677	0.260562	-4.86523	1.14e-06	6.56e-06	DOWN	Amino-transferase class IV	-	Aminotran_4
Rr704326	45.7318	2.80379	0.577456	4.85541	1.2e-06	6.88e-06	UP	AAA domain (Cdc48 subfamily)	-	AAA_2,Clp_N
Rr203221	57.6341	4.01415	0.828704	4.84388	1.27e-06	7.27e-06	UP	Transcription factor	-	HLH
Rr702117	78.4612	1.56605	0.323482	4.84124	1.29e-06	7.36e-06	UP	Pentatricopeptide repeat-containing protein	-	DYW_deaminase,PPR,PPR_2
Rr703500	195.742	1.29052	0.266654	4.83967	1.3e-06	7.4e-06	UP	E3 ubiquitin-protein ligase that mediates ubiquitination and subsequent proteasomal degradation of target proteins. E3 ubiquitin ligases accept ubiquitin from an E2 ubiquitin- conjugating enzyme in the form of a thioester and then directly transfers the ubiquitin to targeted substrates	-	Sina
Rr600851	34.2835	2.71422	0.561474	4.83409	1.34e-06	7.6e-06	UP	Belongs to the 'GDSL' lipolytic enzyme family	-	Lipase_GDSL
Rr204370	316.383	-1.56932	0.324855	-4.83082	1.36e-06	7.7e-06	DOWN	Tesmin/TSO1-like CXC domain	-	TCR
Rr602213	377.357	1.8109	0.374881	4.8306	1.36e-06	7.7e-06	UP	Lysosomal Pro-X	-	Peptidase_S28
Rr401629	32.1466	5.51546	1.14231	4.82833	1.38e-06	7.77e-06	UP	glutamine amidotransferase YLR126C	-	GATase
Rr505271	24.9097	5.73524	1.19638	4.79383	1.64e-06	9.22e-06	UP	Belongs to the glycosyl hydrolase 5 (cellulase A) family	-	Cellulase
Rr402844	29.4254	-2.92349	0.60991	-4.79331	1.64e-06	9.23e-06	DOWN	squalene	-	SE
Rr202739	36.0857	3.76247	0.785037	4.79273	1.65e-06	9.24e-06	UP	flavin-containing monooxygenase	-	FMO-like
Rr503811	43.2285	2.14265	0.447271	4.79049	1.66e-06	9.32e-06	UP	plastid-lipid-associated protein 4	-	PAP_fibrillin
Rr200709	180.13	-1.55219	0.324471	-4.78374	1.72e-06	9.62e-06	DOWN	Deoxycytidyl transferase involved in DNA repair. Transfers a dCMP residue from dCTP to the 3'-end of a DNA primer in a template-dependent reaction. May assist in the first step in the bypass of abasic lesions by the insertion of a nucleotide opposite the lesion. Required for normal induction of mutations by physical and chemical agents	-	BRCT_2,IMS,IMS_C,IMS_HHH,LIG3_BRCT
Rr106814	732.937	-1.3567	0.283638	-4.78321	1.73e-06	9.63e-06	DOWN	Pyridoxamine 5'-phosphate oxidase	-	Pyrid_oxidase_2
Rr302938	769.974	1.80625	0.379035	4.76539	1.88e-06	1.05e-05	UP	Minor allergen Alt a	-	FMN_red
Rr202174	25.132	3.88131	0.814768	4.76369	1.9e-06	1.06e-05	UP	Tryptophan aminotransferase-related protein	-	Alliinase_C,EGF_alliinase
Rr104241	100.412	3.24459	0.681498	4.76096	1.93e-06	1.07e-05	UP	SNF1-related protein kinase regulatory subunit gamma-like	-	CBS
Rr600735	34.0683	2.61978	0.55145	4.7507	2.03e-06	1.12e-05	UP	CST complex subunit	-	Ten1_2
Rr306217	107.623	1.96615	0.415687	4.72987	2.25e-06	1.24e-05	UP	Protein of unknown function (DUF2488)	-	Ycf54
Rr405240	429.574	-1.03197	0.218882	-4.71475	2.42e-06	1.34e-05	DOWN	RNA splicing	-	-
Rr104268	20.4125	-5.33769	1.1357	-4.6999	2.6e-06	1.43e-05	DOWN	Cucumber peeling cupredoxin-like	-	Cu_bind_like
Rr505038	2312	1.21059	0.25807	4.69093	2.72e-06	1.5e-05	UP	Isoamylase 3	ISA3	Alpha-amylase,CBM_48
Rr400611	164.286	-7.8023	1.66466	-4.68703	2.77e-06	1.52e-05	DOWN	Cytochrome p450	-	p450
Rr106519	12.4575	6.62988	1.41628	4.6812	2.85e-06	1.56e-05	UP	-	-	Spo12
Rr105641	27.1896	7.75463	1.65949	4.6729	2.97e-06	1.62e-05	UP	UDP-Glycosyltransferase	-	UDPGT
Rr600580	25.2152	7.64581	1.63672	4.67142	2.99e-06	1.63e-05	UP	Cyclin	-	Cyclin
Rr701341	10.1303	-7.26817	1.55676	-4.66878	3.03e-06	1.65e-05	DOWN	MuDR family transposase	-	DBD_Tnp_Mut,MULE,PB1,SWIM
Rr200354	25.231	-3.06438	0.658076	-4.65658	3.22e-06	1.74e-05	DOWN	squalene	-	SE
Rr105941	21.7766	-8.37093	1.79856	-4.65425	3.25e-06	1.76e-05	DOWN	ribonuclease T2 activity	-	Ribonuclease_T2
Rr304610	116.455	1.91425	0.411666	4.65001	3.32e-06	1.79e-05	UP	Belongs to the IPP transferase family	-	IPPT
Rr303765	1242.86	-1.07356	0.231146	-4.6445	3.41e-06	1.84e-05	DOWN	OTU domain-containing protein	-	OTU
Rr202909	529.862	-1.25812	0.271269	-4.63793	3.52e-06	1.9e-05	DOWN	Acyl-coenzyme A thioesterase 9	-	4HBT
Rr300989	14.1765	-6.77882	1.46597	-4.6241	3.76e-06	2.02e-05	DOWN	component of the eukaryotic translation initiation factor 3 (eIF-3) complex, which is involved in protein synthesis of a specialized repertoire of mRNAs and, together with other initiation factors, stimulates binding of mRNA and methionyl-tRNAi to the 40S ribosome. The eIF-3 complex specifically targets and initiates translation of a subset of mRNAs involved in cell proliferation	TRIP-1	WD40
Rr703233	13.1133	6.70487	1.45002	4.62399	3.76e-06	2.02e-05	UP	Belongs to the protein kinase superfamily. Ser Thr protein kinase family	-	LRRNT_2,LRR_1,LRR_8,Pkinase,Pkinase_Tyr
Rr300256	169.549	-3.03907	0.657575	-4.62162	3.81e-06	2.04e-05	DOWN	serine threonine-protein kinase	-	B_lectin,DUF3403,PAN_2,Pkinase,Pkinase_Tyr,S_locus_glycop
Rr603348	15.9742	-4.67492	1.01262	-4.61665	3.9e-06	2.09e-05	DOWN	Zinc finger BED domain-containing protein	-	DUF4413,Dimer_Tnp_hAT,zf-BED
Rr103335	100.318	2.56552	0.556411	4.61084	4.01e-06	2.14e-05	UP	Jacalin-like lectin domain	-	Jacalin
Rr104913	21.6742	7.42873	1.61167	4.60934	4.04e-06	2.15e-05	UP	Myb-related protein	-	Myb_DNA-binding
Rr705268	70.9643	-2.06509	0.448488	-4.60456	4.13e-06	2.2e-05	DOWN	NA	NA	NA
Rr503037	70.7508	3.46433	0.753967	4.5948	4.33e-06	2.3e-05	UP	Belongs to the GST superfamily	-	GST_C,GST_N
Rr305454	1342.77	-1.07848	0.234919	-4.59085	4.41e-06	2.34e-05	DOWN	Triosephosphate isomerase	-	TIM
Rr603245	230.763	-1.30782	0.28488	-4.59078	4.42e-06	2.34e-05	DOWN	ubiquitin-protein transferase activity	-	zf-RING_2,zf-rbx1
Rr105978	104.235	1.51226	0.329492	4.58967	4.44e-06	2.34e-05	UP	HAUS augmin-like complex subunit 2	-	HAUS2
Rr503956	758.216	1.00098	0.218216	4.5871	4.49e-06	2.37e-05	UP	Transmembrane protein 87B	-	Lung_7-TM_R
Rr602983	353.018	1.71848	0.375597	4.57532	4.75e-06	2.5e-05	UP	NA	NA	NA
Rr202444	225.448	-1.77654	0.388374	-4.57432	4.78e-06	2.51e-05	DOWN	RimP N-terminal domain	-	DUF150
Rr502444	290.221	-1.1422	0.250208	-4.565	5e-06	2.62e-05	DOWN	TMV resistance protein N-like	-	NB-ARC,TIR
Rr704572	95.5954	2.07945	0.456933	4.55089	5.34e-06	2.8e-05	UP	Kinase-like protein TMKL1	-	Pkinase,Pkinase_Tyr
Rr303305	61.2387	5.06081	1.1143	4.54168	5.58e-06	2.92e-05	UP	Auxin-induced protein	-	EamA
Rr500212	280.83	7.29991	1.60779	4.54035	5.62e-06	2.93e-05	UP	Glycosyltransferase-like domain-containing protein 2-like	-	DUF563
Rr601491	106.725	1.55823	0.344079	4.52869	5.93e-06	3.09e-05	UP	Belongs to the TRAFAC class myosin-kinesin ATPase superfamily. Kinesin family	-	HHH_3,Kinesin
Rr401704	499.154	-1.2199	0.269425	-4.52779	5.96e-06	3.1e-05	DOWN	glycine-rich protein	-	-
Rr200507	45.5266	2.48257	0.55064	4.50851	6.53e-06	3.39e-05	UP	Belongs to the peptidase S10 family	-	Peptidase_S10
Rr404703	79.6225	5.27862	1.17133	4.5065	6.59e-06	3.41e-05	UP	Heavy metal-associated isoprenylated plant protein	-	HMA
Rr501850	546.181	-1.08624	0.24134	-4.50085	6.77e-06	3.5e-05	DOWN	Phospholipase D	-	C2,PLD_C,PLDc
Rr501786	364.546	1.39516	0.310683	4.49062	7.1e-06	3.66e-05	UP	Inactive rhomboid protein	-	Rhomboid
Rr405213	71.3859	2.0017	0.447473	4.47334	7.7e-06	3.97e-05	UP	NA	NA	NA
Rr401840	295.264	1.42331	0.318305	4.47154	7.77e-06	3.99e-05	UP	polyadenylate-binding protein	-	RRM_1
Rr204890	194.595	-1.25544	0.280899	-4.46937	7.84e-06	4.03e-05	DOWN	Encoded by	-	Transferase
Rr303545	363.653	-1.23038	0.27538	-4.46794	7.9e-06	4.05e-05	DOWN	low molecular weight	-	LMWPc
Rr201094	122.818	1.86426	0.417532	4.46496	8.01e-06	4.1e-05	UP	PetM family of cytochrome b6f complex subunit 7	-	PetM
Rr400839	11.0184	6.45196	1.44726	4.45805	8.27e-06	4.21e-05	UP	glutathione	-	GST_C,GST_C_2,GST_N
Rr401309	325.549	1.10403	0.247676	4.45756	8.29e-06	4.21e-05	UP	Protein VERNALIZATION INSENSITIVE	-	PHD_Oberon,fn3
Rr300143	132.524	-1.36477	0.306457	-4.4534	8.45e-06	4.29e-05	DOWN	zinc finger	-	-
Rr403226	19.7476	3.2974	0.741695	4.44577	8.76e-06	4.43e-05	UP	Cyclic nucleotide-gated ion channel 1-like	-	-
Rr103006	20.2475	4.83831	1.0895	4.44085	8.96e-06	4.53e-05	UP	Auxin-induced protein	-	EamA
Rr204638	28.5955	3.00207	0.676671	4.43653	9.14e-06	4.61e-05	UP	Jasmonate	JMT	Methyltransf_7
Rr107073	96.1052	2.76533	0.623393	4.43593	9.17e-06	4.62e-05	UP	Methyltransferase domain	-	Methyltransf_11
Rr704979	1257.71	-1.16356	0.262401	-4.43427	9.24e-06	4.64e-05	DOWN	ABC transporter transmembrane region	-	ABC_membrane,ABC_tran
Rr100083	359.323	-1.19291	0.269659	-4.42375	9.7e-06	4.85e-05	DOWN	Calcineurin subunit	-	EF-hand_7
Rr403175	14.0938	-7.74132	1.75475	-4.41164	1.03e-05	5.12e-05	DOWN	NA	NA	NA
Rr306735	255.144	2.12164	0.481168	4.40935	1.04e-05	5.17e-05	UP	TMV resistance protein N-like	-	NB-ARC,TIR
Rr305127	11.5193	-6.47538	1.4689	-4.40832	1.04e-05	5.18e-05	DOWN	Recruits TFIIH to the initiation complex and stimulates the RNA polymerase II C-terminal domain kinase and DNA-dependent ATPase activities of TFIIH. Both TFIIH and TFIIE are required for promoter clearance by RNA polymerase	-	TFIIE_beta
Rr403597	16.4819	6.05203	1.37574	4.3991	1.09e-05	5.4e-05	UP	UPF0481 protein At3g47200-like	-	DUF247
Rr105704	14.6795	6.86475	1.56382	4.38974	1.13e-05	5.63e-05	UP	transposition, RNA-mediated	-	-
Rr700466	32.3173	-4.36902	0.9954	-4.38921	1.14e-05	5.63e-05	DOWN	receptor-like protein kinase	-	CAP,Pkinase,Pkinase_Tyr,Stress-antifung
Rr702483	17.2009	4.60493	1.04983	4.38634	1.15e-05	5.7e-05	UP	homeobox-leucine zipper protein	-	HALZ,HD-ZIP_N,Homeobox
Rr105438	201.792	-1.15995	0.264751	-4.38128	1.18e-05	5.82e-05	DOWN	Mitochondrial PGP phosphatase	-	PGP_phosphatase
Rr205446	101.763	3.90416	0.891869	4.3775	1.2e-05	5.91e-05	UP	NA	NA	NA
Rr202964	245.755	1.51795	0.346971	4.37486	1.22e-05	5.98e-05	UP	Protein of unknown function, DUF538	-	DUF538
Rr601422	107.014	-3.24508	0.741971	-4.3736	1.22e-05	6e-05	DOWN	Tropinone reductase homolog	-	adh_short,adh_short_C2
Rr201133	376.986	1.29478	0.296075	4.37313	1.22e-05	6e-05	UP	TMV resistance protein N-like	-	NB-ARC,TIR
Rr705141	60.7472	2.79121	0.638851	4.36912	1.25e-05	6.1e-05	UP	Aldo/keto reductase family	-	Aldo_ket_red
Rr501999	1668.76	-1.09883	0.25229	-4.35543	1.33e-05	6.48e-05	DOWN	lipid transfer-like protein	-	LTP_2
Rr204577	684.303	-1.16869	0.268826	-4.34739	1.38e-05	6.71e-05	DOWN	Outer envelope pore protein	-	-
Rr704240	1095.44	13.0878	3.01163	4.34577	1.39e-05	6.74e-05	UP	cucumisin-like	-	Inhibitor_I9,Peptidase_S8
Rr700035	2129.16	-1.06587	0.245274	-4.34565	1.39e-05	6.74e-05	DOWN	citrate synthase	-	Citrate_synt
Rr501024	1129.15	5.29478	1.22346	4.32772	1.51e-05	7.3e-05	UP	Omega-hydroxypalmitate O-feruloyl	-	Transferase
Rr306223	93.2913	1.27219	0.294139	4.32514	1.52e-05	7.37e-05	UP	Belongs to the helicase family. RecQ subfamily	-	DEAD,HRDC,HTH_40,Helicase_C,RQC,RecQ_Zn_bind
Rr105974	32.3535	4.25397	0.985625	4.31601	1.59e-05	7.66e-05	UP	Palmitoyl-monogalactosyldiacylglycerol delta-7 desaturase, chloroplastic-like	-	FA_desaturase
Rr101086	101.662	-1.79986	0.417212	-4.31402	1.6e-05	7.72e-05	DOWN	RNA-binding protein	-	RRM_1
Rr600356	98.5528	-2.07644	0.483222	-4.29706	1.73e-05	8.32e-05	DOWN	Ndr family	-	Ndr
Rr501643	55.8466	3.15905	0.737182	4.2853	1.82e-05	8.75e-05	UP	Histidine phosphatase superfamily (branch 1)	-	His_Phos_1
Rr405025	83.7971	1.28923	0.300891	4.2847	1.83e-05	8.76e-05	UP	Zinc finger MYND domain-containing protein	-	zf-MYND
Rr600307	2820.4	1.89043	0.441825	4.27867	1.88e-05	8.99e-05	UP	AUX/IAA family	IAA16	AUX_IAA
Rr201580	46.2643	-2.16303	0.505695	-4.27735	1.89e-05	9.02e-05	DOWN	TMV resistance protein N-like	-	NB-ARC,TIR
Rr400924	89.8761	2.11394	0.494245	4.27711	1.89e-05	9.02e-05	UP	Belongs to the terpene cyclase mutase family	-	SQHop_cyclase_C,SQHop_cyclase_N
Rr502717	16.9357	4.58031	1.07197	4.27281	1.93e-05	9.19e-05	UP	-	-	-
Rr703603	11.3582	6.49746	1.52433	4.26249	2.02e-05	9.6e-05	UP	D-arabinono-1,4-lactone oxidase	-	ALO,FAD_binding_4
Rr700288	11.5992	6.52562	1.53445	4.25274	2.11e-05	0.000100163	UP	Belongs to the class I-like SAM-binding methyltransferase superfamily. Cation-independent O- methyltransferase family	-	Dimerisation,Methyltransf_2
Rr404087	43.8362	1.88767	0.444752	4.24433	2.19e-05	0.000103823	UP	Belongs to the multi antimicrobial extrusion (MATE) (TC 2.A.66.1) family	-	MatE
Rr104625	470.461	1.22999	0.289887	4.243	2.21e-05	0.000104275	UP	Serine threonine-protein kinase	-	B_lectin,DUF3403,PAN_2,Pkinase_Tyr,S_locus_glycop
Rr300650	18.9572	4.30926	1.01892	4.22925	2.34e-05	0.000110676	UP	Stem-specific protein	-	DUF3700
Rr300399	18.6843	-3.88919	0.923352	-4.21203	2.53e-05	0.000119269	DOWN	Cysteine-rich receptor-like protein kinase	-	Pkinase,Pkinase_Tyr,Stress-antifung
Rr504108	29.856	2.48303	0.590336	4.20613	2.6e-05	0.000121643	UP	Belongs to the cytochrome P450 family	-	p450
Rr300723	277.323	1.57455	0.374879	4.20015	2.67e-05	0.000124706	UP	Dof zinc finger protein	-	zf-Dof
Rr303347	316.544	1.08827	0.259126	4.19976	2.67e-05	0.000124718	UP	ubiquitinyl hydrolase activity	-	MATH,RVT_3,UCH,USP7_C2,USP7_ICP0_bdg
Rr502769	1149	-1.66352	0.396156	-4.19916	2.68e-05	0.000124726	DOWN	Catalyzes xyloglucan endohydrolysis (XEH) and or endotransglycosylation (XET). Cleaves and religates xyloglucan polymers, an essential constituent of the primary cell wall, and thereby participates in cell wall construction of growing tissues	-	Glyco_hydro_16,XET_C
Rr304391	49.023	2.47855	0.590266	4.19903	2.68e-05	0.000124726	UP	-	-	-
Rr102697	156.695	1.3158	0.313901	4.19175	2.77e-05	0.000128592	UP	Transducin family protein WD-40 repeat family	-	WD40
Rr202155	201.241	-7.61858	1.82255	-4.18018	2.91e-05	0.0001351	DOWN	Belongs to the glycosyl hydrolase 1 family	-	Glyco_hydro_1
Rr300410	40.4679	2.91158	0.696728	4.17894	2.93e-05	0.000135628	UP	Protein of unknown function (DUF1218)	-	DUF1218
Rr200304	286.522	1.80118	0.432025	4.16917	3.06e-05	0.000140864	UP	Belongs to the glycosyl hydrolase 3 family	-	Glyco_hydro_3,Glyco_hydro_3_C
Rr202340	113.399	1.93266	0.463592	4.16888	3.06e-05	0.000140864	UP	TMV resistance protein N-like	-	NB-ARC,TIR
Rr201575	110.029	-1.71279	0.411133	-4.16601	3.1e-05	0.000142424	DOWN	Belongs to the multi antimicrobial extrusion (MATE) (TC 2.A.66.1) family	-	MatE
Rr204147	585.227	-1.61262	0.387141	-4.16546	3.11e-05	0.000142546	DOWN	Iaa-amino acid hydrolase	ILL6	M20_dimer,Peptidase_M20
Rr602753	1571.21	-1.08516	0.260808	-4.16075	3.17e-05	0.000145292	DOWN	Calcium-dependent protein kinase	CPK14	EF-hand_1,EF-hand_5,EF-hand_6,EF-hand_7,EF-hand_8,Pkinase
Rr301128	586.818	1.7335	0.41676	4.15946	3.19e-05	0.000145886	UP	protein At2g34460, chloroplastic-like	-	NAD_binding_10
Rr700454	64.5713	-1.89258	0.455139	-4.15825	3.21e-05	0.000146431	DOWN	-	-	-
Rr305177	9.94305	6.30571	1.51799	4.15398	3.27e-05	0.000148961	UP	-	-	-
Rr600241	325.496	-1.26562	0.306582	-4.12815	3.66e-05	0.000166463	DOWN	NA	NA	NA
Rr404393	697.995	-1.09162	0.264467	-4.12761	3.67e-05	0.000166596	DOWN	Belongs to the cytochrome P450 family	-	p450
Rr100967	19.9667	7.31048	1.77155	4.1266	3.68e-05	0.000167072	UP	Flavonoid 3-hydroxylase	-	p450
Rr600927	518.87	1.26393	0.306496	4.12381	3.73e-05	0.000168845	UP	Hydrolyzes acetyl esters in homogalacturonan regions of pectin. In type I primary cell wall, galacturonic acid residues of pectin can be acetylated at the O-2 and O-3 positions. Decreasing the degree of acetylation of pectin gels in vitro alters their physical properties	-	PAE
Rr104937	992.109	1.02931	0.25047	4.10951	3.96e-05	0.000179095	UP	The pyruvate dehydrogenase complex catalyzes the overall conversion of pyruvate to acetyl-CoA and CO(2)	-	2-oxoacid_dh,Biotin_lipoyl,E3_binding
Rr701424	10.9213	-3.831	0.932794	-4.10702	4.01e-05	0.00018076	DOWN	MuDR family transposase	-	DBD_Tnp_Mut,MULE,PB1,SWIM
Rr103171	16.4562	5.12605	1.2484	4.10609	4.02e-05	0.000181212	UP	Lignin degradation and detoxification of lignin-derived products	-	Cu-oxidase,Cu-oxidase_2,Cu-oxidase_3
Rr402394	788.199	-1.18142	0.288821	-4.09049	4.3e-05	0.000193543	DOWN	TMV resistance protein N-like	-	NB-ARC,TIR
Rr100258	985.06	1.43206	0.350584	4.08477	4.41e-05	0.00019777	UP	Belongs to the iron ascorbate-dependent oxidoreductase family	-	2OG-FeII_Oxy,DIOX_N
Rr501639	9.68525	6.26708	1.53505	4.08265	4.45e-05	0.000199273	UP	PPR repeat family	-	PPR,PPR_2
Rr301910	32.3695	2.31094	0.56634	4.08049	4.49e-05	0.00020053	UP	Belongs to the DOCK family	-	DHR-2,DOCK-C2
Rr602372	332.454	-1.08948	0.26707	-4.07936	4.52e-05	0.000201195	DOWN	Mal d 1-associated protein	-	-
Rr105421	10.1275	6.32917	1.55272	4.07619	4.58e-05	0.00020365	UP	WAT1-related protein	-	EamA
Rr305134	125.547	-1.43202	0.352223	-4.06566	4.79e-05	0.000212749	DOWN	Phosphatidylinositol transfer protein	-	IP_trans
Rr402016	3594.8	-1.26288	0.310666	-4.06508	4.8e-05	0.000212956	DOWN	Chitinase-like protein	POM1	Glyco_hydro_19
Rr100633	165.189	7.48896	1.84465	4.05983	4.91e-05	0.000217141	UP	Lachrymatory-factor synthase-like	-	Polyketide_cyc2
Rr200818	446.446	2.05296	0.506321	4.05466	5.02e-05	0.000221664	UP	Belongs to the UDP-glycosyltransferase family	-	UDPGT
Rr504249	811.17	-1.38658	0.343242	-4.03966	5.35e-05	0.000235361	DOWN	Protein NRT1 PTR FAMILY 5.10-like	-	PTR2
Rr106782	35.2097	2.65487	0.657201	4.03966	5.35e-05	0.000235361	UP	Type I inositol 1,4,5-trisphosphate 5-phosphatase CVP2-like	-	Exo_endo_phos
Rr302041	581.803	-1.30139	0.322159	-4.03957	5.35e-05	0.000235361	DOWN	TMV resistance protein N-like	-	LRR_3,LRR_8,NB-ARC,TIR
Rr305947	19.1524	5.35982	1.33265	4.02191	5.77e-05	0.000252588	UP	LRR receptor-like serine threonine-protein kinase	-	LRRNT_2,LRR_1,LRR_8,Pkinase,Pkinase_Tyr
Rr204428	2374.49	-1.82727	0.454535	-4.02009	5.82e-05	0.000254173	DOWN	Belongs to the peptidase A1 family	-	TAXi_C,TAXi_N
Rr201058	63.086	3.01791	0.753071	4.00748	6.14e-05	0.000267734	UP	Belongs to the iron ascorbate-dependent oxidoreductase family	-	2OG-FeII_Oxy,DIOX_N
Rr601153	468.601	-1.28391	0.320793	-4.0023	6.27e-05	0.000273258	DOWN	DCD (Development and cell death) domain protein	-	Dev_Cell_Death,Kelch_1,Kelch_5
Rr200428	94.9249	1.38683	0.346881	3.99801	6.39e-05	0.000277843	UP	Ergosterol biosynthetic protein	-	Erg28
Rr401435	18.8193	6.24318	1.56487	3.98958	6.62e-05	0.000287048	UP	Belongs to the peptidase A1 family	-	TAXi_C,TAXi_N
Rr101658	188.723	2.19717	0.551662	3.98281	6.81e-05	0.000294919	UP	salicylic acid-binding protein 2-like	-	Abhydrolase_1,Abhydrolase_6
Rr201386	379.96	-1.25152	0.314747	-3.97628	7e-05	0.000302682	DOWN	Belongs to the ATCase OTCase family	PYRB	OTCace,OTCace_N
Rr503722	40.2162	5.45992	1.37348	3.97524	7.03e-05	0.000303572	UP	11S globulin seed storage protein	-	Cupin_1
Rr505442	245.339	1.176	0.296245	3.9697	7.2e-05	0.000310259	UP	Belongs to the small GTPase superfamily. Arf family	-	Arf
Rr402858	15.8539	-3.21128	0.80955	-3.96674	7.29e-05	0.000313672	DOWN	NA	NA	NA
Rr106760	193.146	1.50792	0.380626	3.96169	7.44e-05	0.000319912	UP	mitochondrial chaperone	-	AAA,AAA_assoc
Rr502883	33.3517	-2.12833	0.537986	-3.95611	7.62e-05	0.000326999	DOWN	Zinc finger MYM-type protein 1-like	-	DUF4371,Dimer_Tnp_hAT
Rr303166	261.005	1.19164	0.301674	3.95008	7.81e-05	0.000334851	UP	Ubiquitin thioesterase	-	OTU
Rr105232	53.8761	1.99978	0.50644	3.9487	7.86e-05	0.000336293	UP	Belongs to the terpene cyclase mutase family	-	SQHop_cyclase_C,SQHop_cyclase_N
Rr102156	374.037	-1.06199	0.269665	-3.93819	8.21e-05	0.000349836	DOWN	Prokaryotic E2 family B	-	UQ_con
Rr200160	299.073	11.2149	2.84807	3.93772	8.23e-05	0.000350013	UP	Amino acid permease	-	Aa_trans
Rr404334	153.639	1.50784	0.383514	3.93163	8.44e-05	0.000358488	UP	Protein PHYLLO, chloroplastic-like	-	Abhydrolase_1,Abhydrolase_6,MR_MLE_C,TPP_enzyme_C,TPP_enzyme_M_2,TPP_enzyme_N
Rr602494	43.2344	1.85198	0.47115	3.93075	8.47e-05	0.000359278	UP	Protein of unknown function (DUF620)	-	DUF620
Rr503143	19.9296	3.32043	0.845241	3.92839	8.55e-05	0.000362308	UP	Belongs to the peptidase C1 family	-	Granulin,Inhibitor_I29,Peptidase_C1
Rr702399	5.95723	-6.49982	1.65679	-3.92313	8.74e-05	0.000369768	DOWN	disease resistance	-	NB-ARC
Rr304939	11.6048	-4.99472	1.27756	-3.90956	9.25e-05	0.000389303	DOWN	-	-	-
Rr402577	37.6944	-2.02645	0.518364	-3.90933	9.26e-05	0.000389303	DOWN	Belongs to the helicase family	-	Helitron_like_N,Herpes_Helicase,PIF1,REPA_OB_2
Rr703165	418.562	-1.15935	0.296607	-3.90872	9.28e-05	0.000389734	DOWN	UPF0187 protein At3g61320	-	Bestrophin
Rr300933	230.036	2.50618	0.641287	3.90806	9.3e-05	0.000390244	UP	Belongs to the protein kinase superfamily. Ser Thr protein kinase family	-	LRRNT_2,LRR_1,LRR_8,Pkinase,Pkinase_Tyr
Rr205616	545.064	-1.18484	0.303719	-3.9011	9.58e-05	0.000399923	DOWN	GTP-binding protein	-	MMR_HSR1
Rr200978	62.3082	-2.42893	0.622762	-3.90026	9.61e-05	0.000400733	DOWN	Belongs to the disease resistance NB-LRR family	-	LRR_4,LRR_8,NB-ARC
Rr503631	136.709	-1.1365	0.291431	-3.89972	9.63e-05	0.000401062	DOWN	T-complex protein 11	-	Tcp11
Rr504920	12.6145	5.66108	1.46603	3.8615	0.000112694	0.000467329	UP	pectinesterase pectinesterase inhibitor	-	PMEI,Pectinesterase
Rr100364	234.588	-1.5356	0.398789	-3.85065	0.000117806	0.000487838	DOWN	Protein of unknown function (DUF3119)	-	DUF3119
Rr702470	19.2216	6.27411	1.63016	3.84877	0.000118712	0.000490897	UP	Cytochrome p450	-	p450
Rr202251	123.648	-1.45588	0.379251	-3.83884	0.000123616	0.000510461	DOWN	disease resistance protein	-	LRR_8,NB-ARC
Rr700373	8.0771	-5.95556	1.55434	-3.83158	0.000127324	0.000524297	DOWN	Ribonuclease H protein	-	RVT_1,RVT_3,zf-RVT
Rr702826	5394.96	9.08719	2.37384	3.82806	0.000129157	0.00053059	UP	Cyclic nucleotide-gated ion channel 1-like	-	Ion_trans
Rr102736	20.0322	2.97012	0.775974	3.82761	0.000129395	0.00053059	UP	-	-	-
Rr103166	677.905	5.40385	1.41504	3.81886	0.000134068	0.000548989	UP	Lignin degradation and detoxification of lignin-derived products	-	Cu-oxidase,Cu-oxidase_2,Cu-oxidase_3
Rr301923	16.2343	3.20712	0.843274	3.80318	0.000142853	0.000584146	UP	At4g26485-like	-	DUF2431
Rr504954	725.725	-1.10497	0.29096	-3.79766	0.000146069	0.000596465	DOWN	-	-	-
Rr103777	271.251	-1.03349	0.272285	-3.79563	0.00014727	0.000600534	DOWN	2-aminoethanethiol dioxygenase-like	-	PCO_ADO
Rr403371	7.26034	5.8507	1.54265	3.79263	0.00014906	0.000606991	UP	Belongs to the 'GDSL' lipolytic enzyme family	-	Lipase_GDSL
Rr300288	86.1447	1.3685	0.361268	3.78803	0.000151845	0.000617475	UP	BEST Arabidopsis thaliana protein match is	-	-
Rr501533	13.8916	6.78779	1.79278	3.78618	0.000152981	0.000621236	UP	ABC transporter C family member 10-like	-	ABC_membrane,ABC_tran
Rr101238	13.3652	4.22382	1.11812	3.77762	0.000158331	0.000641188	UP	-	-	bZIP_1
Rr301785	54.8223	3.34609	0.886131	3.77607	0.000159325	0.000644321	UP	Methyladenine glycosylase	-	Adenine_glyco
Rr306062	132.228	-1.1306	0.299564	-3.77413	0.000160565	0.000648442	DOWN	tRNA pseudouridine	-	PseudoU_synth_1
Rr400271	21.2807	3.43424	0.910494	3.77184	0.000162049	0.000653539	UP	GDP-mannose 3,5-epimerase	GME1	Epimerase
Rr403051	658.613	-1.04879	0.278553	-3.76513	0.00016646	0.000670409	DOWN	tRNA synthetases class II (A)	-	tRNA-synt_2c,tRNA_SAD
Rr504811	13.6668	3.80523	1.01134	3.76257	0.000168179	0.000676404	UP	Protein VERNALIZATION INSENSITIVE	-	PHD_Oberon,fn3
Rr600217	266.826	-1.23712	0.329815	-3.75095	0.000176167	0.000706593	DOWN	LRR-repeat protein	-	F-box,FBD
Rr202727	716.66	1.09283	0.293091	3.72864	0.00019252	0.000767986	UP	Protein of unknown function (DUF632)	-	DUF630,DUF632
Rr300202	63.2915	1.97039	0.530492	3.71426	0.0002038	0.00081078	UP	RbcX protein	-	RcbX
Rr500856	78.6731	1.64703	0.443719	3.71187	0.00020573	0.000817353	UP	-	-	-
Rr402374	289.245	1.41568	0.381768	3.70823	0.000208715	0.000827959	UP	Chaperone protein DNAj	-	DnaJ
Rr702005	7.36756	5.87061	1.58357	3.7072	0.000209562	0.000829208	UP	Glutamate receptor	-	ANF_receptor,Lig_chan,SBP_bac_3
Rr105949	8.66363	-7.04102	1.90885	-3.68862	0.000225478	0.000889789	DOWN	ribonuclease T2 activity	-	Ribonuclease_T2
Rr105955	8.66363	-7.04102	1.90885	-3.68862	0.000225478	0.000889789	DOWN	ribonuclease T2 activity	-	Ribonuclease_T2
Rr106845	53.7436	-1.79334	0.488623	-3.6702	0.000242363	0.000951309	DOWN	Protein ALTERED XYLOGLUCAN 4-like	-	PC-Esterase,PMR5N
Rr400621	17.5314	3.82287	1.04208	3.66851	0.000243967	0.000956325	UP	Belongs to the protein kinase superfamily	-	Pkinase
Rr503424	13.2333	6.71518	1.83354	3.66242	0.000249846	0.000976761	UP	nitrite transporter	-	PTR2
Rr302967	8.26155	6.03756	1.65223	3.65418	0.000258002	0.00100361	UP	zinc finger	-	-
Rr701883	1102.58	1.66128	0.454634	3.6541	0.000258082	0.00100361	UP	-	-	DBD_Tnp_Mut,MULE,SWIM
Rr203371	7.11192	-6.75571	1.85916	-3.63374	0.000279343	0.00108342	DOWN	Polygalacturonase-like	PG1	Glyco_hydro_28
Rr504858	206.753	-1.39157	0.383266	-3.63081	0.00028253	0.00109434	DOWN	Chromosome-associated kinesin	-	-
Rr702410	69.2727	1.84218	0.50921	3.61772	0.000297207	0.00114967	UP	disease resistance	-	NB-ARC
Rr505363	516.547	-1.1014	0.305065	-3.61039	0.000305734	0.0011811	DOWN	Belongs to the glycosyltransferase 31 family	-	DUF4094,Galactosyl_T
Rr702574	346.983	-1.16453	0.323191	-3.60322	0.0003143	0.00121259	DOWN	-	-	-
Rr301305	953.339	-1.47854	0.410405	-3.60264	0.000314999	0.0012137	DOWN	cationic amino acid transporter	-	AA_permease_2,AA_permease_C
Rr205170	239.938	1.22419	0.340518	3.59509	0.000324281	0.00124619	UP	Cytochrome p450	-	p450
Rr704899	1395.14	-1.17732	0.327809	-3.59148	0.000328802	0.00126191	DOWN	Ferric reduction oxidase 4-like	-	FAD_binding_8,Ferric_reduct,NAD_binding_6
Rr400502	9.90589	6.29723	1.75385	3.59052	0.000330025	0.00126495	UP	WAT1-related protein	-	EamA
Rr502007	3229.97	-1.39711	0.389416	-3.58769	0.000333618	0.00127706	DOWN	Asparagine-specific endopeptidase involved in the processing of vacuolar seed protein precursors into the mature forms	-	Peptidase_C13
Rr303844	5.66913	-6.42984	1.79317	-3.58573	0.000336134	0.00128501	DOWN	ribonuclease H protein	-	RVT_1,RVT_3,zf-RVT
Rr306740	8.91306	5.14869	1.43779	3.58096	0.000342328	0.00130699	UP	Protein trichome birefringence-like	-	PC-Esterase,PMR5N
Rr301579	21.6686	2.52052	0.70516	3.5744	0.000351033	0.00133675	UP	Protein PHLOEM PROTEIN 2-LIKE A9-like	-	PP2
Rr602063	21.6608	2.80307	0.784924	3.57114	0.000355428	0.00135173	UP	Protein ABSCISIC ACID-INSENSITIVE	-	bZIP_1
Rr303317	14.6932	3.58539	1.00761	3.55831	0.000373251	0.00141402	UP	Belongs to the glycosyl hydrolase 1 family	-	Glyco_hydro_1
Rr404702	161.344	3.02916	0.852696	3.55245	0.000381668	0.00144053	UP	Heavy metal-associated isoprenylated plant protein	-	HMA
Rr405134	103.113	2.24375	0.631614	3.55241	0.000381722	0.00144053	UP	TPR and ankyrin repeat-containing protein	-	AAA_11,AAA_12,AAA_19,UvrD-helicase
Rr505135	1851.5	-1.8494	0.523752	-3.53107	0.000413887	0.00155991	DOWN	Belongs to the UDP-glycosyltransferase family	UGT85A1	UDPGT
Rr400930	47.6793	2.08691	0.591496	3.52818	0.000418422	0.00157498	UP	disease resistance	-	LRR_8,NB-ARC
Rr101024	696.49	-1.66002	0.471901	-3.51773	0.000435257	0.00163207	DOWN	CAAX amino terminal protease family protein	-	Abi
Rr501616	1081.08	-2.19384	0.625369	-3.50807	0.000451378	0.00169003	DOWN	Monodehydroascorbate reductase	-	Pyr_redox_2
Rr301572	7.11972	5.82394	1.66045	3.50744	0.00045244	0.00169003	UP	Cyclic nucleotide-gated ion channel 1-like	-	-
Rr600009	7.16752	-6.76892	1.93185	-3.50386	0.000458562	0.00171072	DOWN	-	-	-
Rr303916	274.089	1.09595	0.313103	3.5003	0.000464726	0.00172706	UP	histone deacetylase	-	Hist_deacetyl
Rr601637	71.6316	2.10014	0.600085	3.49975	0.000465703	0.00172706	UP	-	-	-
Rr101820	486.982	-1.20172	0.343384	-3.49964	0.000465883	0.00172706	DOWN	Serine/Threonine protein kinases, catalytic domain	-	Pkinase
Rr702156	73.5676	-1.36387	0.389965	-3.49742	0.000469784	0.00173933	DOWN	tRNA (guanine-N(7)-)-methyltransferase	-	Methyltransf_4
Rr504664	10.9432	5.44981	1.56105	3.49111	0.00048101	0.00177865	UP	Pentatricopeptide repeat-containing protein	-	DYW_deaminase,PPR,PPR_2
Rr103301	302.558	1.53536	0.442532	3.4695	0.000521427	0.00192084	UP	-	-	DBD_Tnp_Mut,MULE,SWIM
Rr103787	39.1402	1.64001	0.474793	3.45417	0.000551994	0.002025	UP	Belongs to the protein kinase superfamily	-	Pkinase,Pkinase_Tyr
Rr105922	103.03	-2.59	0.749869	-3.45394	0.000552461	0.002025	DOWN	Cyclic phosphodiesterase-like	-	2_5_RNA_ligase2,CPDase,FBA_1
Rr404222	332.346	-1.33254	0.38593	-3.45281	0.00055478	0.00203097	DOWN	Belongs to the CTL (choline transporter-like) family	-	Choline_transpo
Rr603369	308.376	-1.21102	0.35183	-3.44205	0.000577314	0.00211083	DOWN	Condensin complex subunit	-	Cnd3
Rr204455	102.407	1.23386	0.359552	3.43167	0.000599876	0.00219059	UP	Belongs to the enoyl-CoA hydratase isomerase family	-	ECH_2
Rr400634	9.36633	6.2198	1.81308	3.43051	0.000602445	0.00219724	UP	dCTP pyrophosphatase 1-like	-	MazG,MazG-like
Rr505478	30.8177	3.65538	1.06612	3.42868	0.000606518	0.00220935	UP	resistance protein	-	LRR_3,NB-ARC,TIR
Rr100988	333.559	1.82049	0.533276	3.41378	0.000640673	0.00232511	UP	The light-harvesting complex (LHC) functions as a light receptor, it captures and delivers excitation energy to photosystems with which it is closely associated	Lhca6	Chloroa_b-bind
Rr602356	9.44219	5.23251	1.53717	3.40399	0.000664082	0.00240412	UP	LRR receptor-like serine threonine-protein kinase	-	LRRNT_2,LRR_1,LRR_6,LRR_8
Rr504242	284.905	1.8518	0.544812	3.39896	0.000676416	0.00244576	UP	Protein NRT1 PTR FAMILY 5.10-like	-	PTR2
Rr704088	446.349	1.32206	0.389217	3.39671	0.00068201	0.00246295	UP	mediator of RNA polymerase II transcription subunit	-	HSP70
Rr107136	497.348	1.27785	0.377294	3.38688	0.000706923	0.00254353	UP	Ankyrin repeats (many copies)	-	Ank,Ank_2,Ank_4,Ank_5
Rr301290	313.103	-1.39167	0.412788	-3.3714	0.000747872	0.00268429	DOWN	ABC transporter C family member	-	ABC_membrane,ABC_tran
Rr102484	159.991	-3.30908	0.982153	-3.36921	0.000753831	0.00270238	DOWN	Belongs to the UDP-glycosyltransferase family	-	UDPGT
Rr301822	134.12	-1.03278	0.306668	-3.36774	0.00075786	0.00271351	DOWN	Belongs to the terpene synthase family	KS	Terpene_synth,Terpene_synth_C
Rr403468	104.668	2.77502	0.827044	3.35534	0.000792671	0.00283124	UP	Wall-associated receptor kinase C-terminal	-	GUB_WAK_bind,WAK_assoc
Rr201741	12.0038	3.2406	0.966758	3.35203	0.000802213	0.00286184	UP	disease resistance	-	LRR_8,NB-ARC
Rr305672	41.8186	-2.11704	0.631888	-3.35035	0.000807098	0.00287578	DOWN	-	-	DUF295
Rr304077	488.772	1.03831	0.310329	3.34582	0.000820388	0.00291605	UP	Inner membrane component of T3SS, cytoplasmic domain	-	FHA
Rr104686	6.18476	5.62096	1.68341	3.33904	0.00084069	0.002981	UP	histidine-containing phosphotransfer protein	-	Hpt
Rr503874	23.4727	5.67301	1.70034	3.3364	0.000848705	0.00300579	UP	Jasmonate O-methyltransferase-like	-	Methyltransf_7
Rr600946	49.5631	8.62172	2.58619	3.33375	0.000856843	0.00302367	UP	NA	NA	NA
Rr306174	102.359	-1.1591	0.348825	-3.32287	0.00089097	0.00314032	DOWN	-	-	-
Rr503510	22.9993	3.94122	1.18639	3.32202	0.000893686	0.00314612	UP	transcription factor	-	Myb_DNA-binding
Rr702834	58.2437	3.66128	1.10786	3.30483	0.00095035	0.00333759	UP	cytochrome P450	-	p450
Rr200773	17.2848	2.54936	0.771901	3.3027	0.000957593	0.00335095	UP	ADP-ribosylation factor	-	Arf
Rr302259	10.1892	6.34017	1.91988	3.30237	0.000958719	0.00335095	UP	UDP-Glycosyltransferase	-	UDPGT
Rr702540	114.793	1.38911	0.420793	3.30117	0.000962823	0.00336129	UP	Belongs to the disease resistance NB-LRR family	-	NB-ARC,TIR
Rr700891	31.1921	-2.51528	0.762688	-3.29791	0.000974063	0.00339649	DOWN	divergent subfamily of APPLE domains	-	B_lectin,GUB_WAK_bind,PAN_2,Pkinase,Pkinase_Tyr,S_locus_glycop
Rr400201	13.6442	2.70822	0.822948	3.29087	0.00099878	0.00347443	UP	TMV resistance protein N-like	-	NB-ARC,TIR
Rr601065	15.7563	-3.09408	0.941412	-3.28663	0.00101393	0.00352148	DOWN	DNA-directed 5'-3' RNA polymerase activity	POLR2L	RNA_pol_N
Rr107139	20.3012	-1.96964	0.599326	-3.28642	0.0010147	0.00352148	DOWN	Lysine histidine transporter	-	Aa_trans
Rr400148	99.1284	1.33643	0.406749	3.28562	0.00101757	0.00352726	UP	TMV resistance protein N-like	-	NB-ARC,TIR
Rr601496	6.45613	5.68233	1.73574	3.27373	0.00106137	0.00367042	UP	Cyclic nucleotide-gated ion channel 1-like	-	Ion_trans,cNMP_binding
Rr405144	164.726	1.12051	0.344654	3.25111	0.00114955	0.00397068	UP	Phytosulfokine receptor	-	LRRNT_2,LRR_1,LRR_4,LRR_6,LRR_8,Pkinase
Rr702341	32.501	1.95675	0.603809	3.24067	0.00119247	0.00411411	UP	homeobox-leucine zipper protein	-	HALZ,HD-ZIP_N,Homeobox
Rr105118	79.285	2.82079	0.871552	3.23652	0.00120998	0.0041647	UP	Belongs to the 'GDSL' lipolytic enzyme family	-	Lipase_GDSL
Rr300956	6.82713	5.76057	1.78053	3.23531	0.00121513	0.00417753	UP	-	-	-
Rr301998	19.2477	-2.85736	0.883556	-3.23394	0.00122097	0.0041927	DOWN	Belongs to the cytochrome P450 family	-	p450
Rr101756	217.063	1.28129	0.396632	3.23044	0.00123602	0.00423942	UP	Peptidase C26	-	Peptidase_C26
Rr201281	5.72592	5.50964	1.70617	3.22925	0.00124116	0.0042521	UP	F-box kelch-repeat protein At3g23880-like	-	F-box,FBA_1
Rr304501	36.4052	1.76142	0.545639	3.22818	0.00124579	0.00426298	UP	Meiotic recombination protein	SPO11-1	TP6A_N
Rr404521	23.0586	4.24025	1.31456	3.22559	0.00125711	0.00429672	UP	Protein of unknown function (DUF1336)	-	DUF1336
Rr600948	500.605	5.24708	1.62712	3.22475	0.00126081	0.00430436	UP	NA	NA	NA
Rr404730	118.221	2.92634	0.907994	3.22287	0.00126915	0.00432552	UP	isoform X1	-	TPX2
Rr301020	17.5547	2.91944	0.905902	3.22268	0.00126996	0.00432552	UP	Alpha,alpha-trehalose-phosphate synthase UDP-forming 1-like	-	Glyco_transf_20,Trehalose_PPase
Rr305536	29.5875	3.4501	1.07263	3.21648	0.00129773	0.00441499	UP	ABC transporter B family member	-	ABC_membrane,ABC_tran
Rr204990	7.92237	4.97599	1.55349	3.2031	0.00135957	0.00460935	UP	Protein of unknown function (DUF3537)	-	DUF3537
Rr402164	10.2525	4.43738	1.38796	3.19706	0.00138838	0.00470161	UP	reductase	-	Aldo_ket_red
Rr404534	7.05914	-4.21544	1.31936	-3.19507	0.00139798	0.00472866	DOWN	B3 DNA binding domain	-	B3
Rr403542	57.1315	-3.14164	0.983705	-3.19368	0.00140471	0.00474595	DOWN	ABC transporter B family member	-	ABC_membrane,ABC_tran
Rr103695	67.5519	2.89538	0.90721	3.19152	0.00141526	0.00477609	UP	Sodium/calcium exchanger protein	-	EF-hand_7,Na_Ca_ex
Rr504067	11.9904	5.58627	1.75125	3.18986	0.0014234	0.00479804	UP	Beta-xylosidase alpha-L-arabinofuranosidase	BXL3	Fn3-like,Glyco_hydro_3,Glyco_hydro_3_C
Rr304170	9.73061	-4.67391	1.4722	-3.17479	0.00149946	0.00504863	DOWN	oxidoreductase activity	-	2OG-FeII_Oxy,DIOX_N
Rr700603	144.05	1.19911	0.377791	3.174	0.00150355	0.00505662	UP	TMV resistance protein N-like	-	LRR_3,NB-ARC,TIR
Rr106117	105.132	2.18054	0.689021	3.16469	0.00155249	0.00521112	UP	G-type lectin S-receptor-like serine threonine-protein kinase	-	B_lectin,DUF3403,PAN_2,Pkinase,Pkinase_Tyr,S_locus_glycop
Rr300641	868.744	-1.17958	0.372743	-3.16459	0.00155304	0.00521112	DOWN	Alpha/beta hydrolase family	-	Abhydrolase_1,Abhydrolase_6
Rr306759	6.04059	5.58439	1.76895	3.15689	0.00159463	0.00533846	UP	Metal tolerance protein	-	Cation_efflux,ZT_dimer
Rr700240	136.049	1.79683	0.569264	3.15641	0.00159722	0.00534106	UP	NmrA-like family	-	Epimerase
Rr402259	64.0794	-1.10509	0.350762	-3.15054	0.00162967	0.00543718	DOWN	Pentatricopeptide repeat-containing protein	-	PPR,PPR_2,PPR_3
Rr501432	1055.57	-1.05847	0.33634	-3.14701	0.00164951	0.00549711	DOWN	Nucleoside diphosphate kinase	-	NDK
Rr204835	9.44273	5.22879	1.66559	3.1393	0.00169349	0.00563092	UP	Tyrosine kinase, catalytic domain	-	MS_channel,Pkinase_Tyr
Rr205523	91.4571	-2.17347	0.694242	-3.1307	0.00174389	0.00578537	DOWN	Belongs to the protein kinase superfamily. Ser Thr protein kinase family	-	LRRNT_2,LRR_1,LRR_6,LRR_8,Pkinase
Rr600490	12.4698	2.55187	0.816035	3.12716	0.00176503	0.0058423	UP	40S ribosomal protein	-	Ribosomal_S10
Rr103805	46.2203	-2.20041	0.706837	-3.11304	0.00185171	0.00612232	DOWN	serine threonine-protein kinase	-	B_lectin,DUF3403,PAN_2,Pkinase,Pkinase_Tyr,S_locus_glycop
Rr102496	165.92	1.59009	0.511354	3.10957	0.00187362	0.00618778	UP	Belongs to the UDP-glycosyltransferase family	-	UDPGT
Rr402167	25.0869	-2.10239	0.67675	-3.1066	0.00189255	0.00624328	DOWN	reductase	-	Aldo_ket_red
Rr300804	31.7225	-2.23152	0.718728	-3.10481	0.00190398	0.00627395	DOWN	Glutamate-gated receptor that probably acts as non- selective cation channel	-	ANF_receptor,Lig_chan,SBP_bac_3
Rr303779	29.6795	5.42115	1.75084	3.09632	0.00195942	0.00644938	UP	Cytochrome p450	-	p450
Rr502929	35.399	-1.94015	0.628283	-3.08802	0.00201497	0.00662481	DOWN	-	-	-
Rr600248	83.6873	-1.14132	0.37053	-3.08024	0.00206836	0.00679272	DOWN	Methyltransferase-like protein	-	Methyltransf_12,Methyltransf_23
Rr702162	367.851	-2.11067	0.685762	-3.07785	0.00208503	0.00683983	DOWN	PGAP1-like protein	-	PGAP1
Rr504835	33.2535	-2.73726	0.894972	-3.05848	0.00222461	0.00727332	DOWN	Plant protein of unknown function (DUF936)	-	DUF936
Rr102235	5.05727	5.32808	1.74652	3.05068	0.0022832	0.00744005	UP	Cyclic phosphodiesterase-like	-	2_5_RNA_ligase2,CPDase,FBA_1
Rr705083	50.3076	-2.52584	0.830861	-3.04003	0.00236558	0.00768292	DOWN	Cyclic nucleotide-gated ion channel 1-like	-	Ion_trans,cNMP_binding
Rr702774	32.1335	2.21378	0.729305	3.03546	0.00240166	0.00778285	UP	NA	NA	NA
Rr304785	36.4923	2.35307	0.77756	3.02622	0.00247635	0.00798964	UP	Zinc finger MYM-type protein	-	DUF4371,Dimer_Tnp_hAT
Rr602355	933.989	-1.22935	0.406601	-3.02349	0.00249881	0.00805325	DOWN	-	-	-
Rr400399	286.769	-1.12268	0.371476	-3.0222	0.00250943	0.0080786	DOWN	CWF19-like protein 2	-	CwfJ_C_1,CwfJ_C_2
Rr101751	202.06	-1.09788	0.364173	-3.01473	0.00257212	0.00827134	DOWN	Pentatricopeptide repeat-containing protein	-	PPR,PPR_2
Rr105009	8.339	4.11169	1.3654	3.01134	0.00260098	0.00835502	UP	Alpha/beta hydrolase family	-	Abhydrolase_1,Abhydrolase_6
Rr702653	1388.19	-1.57973	0.524708	-3.01068	0.00260665	0.00836407	DOWN	Receptor-like protein 12	-	LRRNT_2,LRR_1,LRR_6,LRR_8
Rr204397	246.419	-1.58842	0.527762	-3.00973	0.00261482	0.00838112	DOWN	Belongs to the ABC transporter superfamily. ABCG family. PDR (TC 3.A.1.205) subfamily	-	ABC2_membrane,ABC_tran,ABC_trans_N,PDR_assoc
Rr502044	15.4779	3.66608	1.22227	2.9994	0.00270508	0.00866097	UP	Plant zinc cluster domain	-	Plant_zn_clust,WRKY
Rr702862	38.7982	1.67788	0.559491	2.99894	0.00270919	0.0086647	UP	Plastocyanin-like domain	-	Cu_bind_like
Rr102646	9.00335	6.15934	2.05739	2.99377	0.00275554	0.00880334	UP	Belongs to the glycosyl hydrolase 5 (cellulase A) family	-	Cellulase
Rr701878	1404.57	4.88895	1.63751	2.98561	0.00283016	0.00903192	UP	-	-	-
Rr704695	107.678	7.9162	2.65516	2.98145	0.00286891	0.00914562	UP	cytochrome P450	-	p450
Rr500528	7.18458	4.831	1.62572	2.97161	0.00296243	0.0094233	UP	Disease resistance protein	-	LRR_8,NB-ARC
Rr700576	47.4723	-1.50553	0.508204	-2.96246	0.00305192	0.00967649	DOWN	DNA-directed RNA polymerases I, II, and III subunit RPABC1-like	-	RNA_pol_Rpb5_C,RNA_pol_Rpb5_N
Rr700310	70.145	-1.55507	0.527712	-2.94682	0.00321063	0.0101687	DOWN	RNA helicase SDE3	-	-
Rr502474	194.971	1.60543	0.545296	2.94415	0.00323845	0.0102458	UP	Type I inositol 1,4,5-trisphosphate 5-phosphatase	-	Exo_endo_phos
Rr702474	134.211	1.20798	0.410661	2.94154	0.00326583	0.0103213	UP	Cytochrome p450	-	p450
Rr306811	5.97143	5.56749	1.89495	2.93806	0.00330268	0.0104265	UP	Receptor-like protein 2	-	LRRNT_2,LRR_1,LRR_6,LRR_8
Rr103882	4.67206	5.21421	1.77557	2.93663	0.00331797	0.0104636	UP	Protein trichome birefringence-like 43	-	PC-Esterase,PMR5N
Rr104733	5.02407	5.32094	1.81625	2.92964	0.00339359	0.0106905	UP	NA	NA	NA
Rr402273	6.12222	-4.00854	1.36905	-2.92797	0.00341178	0.0107363	DOWN	The coatomer is a cytosolic protein complex that binds to dilysine motifs and reversibly associates with Golgi non- clathrin-coated vesicles, which further mediate biosynthetic protein transport from the ER, via the Golgi up to the trans Golgi network. Coatomer complex is required for budding from Golgi membranes, and is essential for the retrograde Golgi-to-ER transport of dilysine-tagged protei…	-	Coatomer_WDAD,WD40
Rr504665	3.45778	-5.71412	1.95798	-2.91838	0.00351858	0.0110605	DOWN	Pyruvate phosphate dikinase, PEP/pyruvate binding domain	-	DUF2934,PPDK_N
Rr404705	5.5396	5.45842	1.87133	2.91686	0.00353576	0.0111027	UP	Heavy metal-associated isoprenylated plant protein	-	HMA
Rr505434	145.768	1.42876	0.490036	2.91561	0.0035499	0.0111352	UP	BRCT domain-containing protein	-	BRCT,PHD,PTCB-BRCT
Rr200056	241.821	2.64084	0.90898	2.90528	0.00366929	0.0114974	UP	eukaryotic translation initiation factor	-	SUI1
Rr200003	33.1749	1.40677	0.484536	2.90333	0.0036922	0.0115568	UP	Conserved region of unknown function on GLTSCR protein	-	GLTSCR1
Rr104190	45.1111	1.45652	0.502117	2.90077	0.00372251	0.0116333	UP	-	-	-
Rr502335	6.46651	-4.14097	1.43067	-2.89443	0.0037985	0.011814	DOWN	F-box FBD LRR-repeat protein	-	F-box,FBD,LRR_2
Rr204161	262.159	-2.16939	0.751025	-2.88858	0.00386987	0.0119852	DOWN	RESISTANCE protein	-	LRR_3,LRR_8,NB-ARC,TIR
Rr404072	8.43166	-5.04724	1.75107	-2.88238	0.00394688	0.0121979	DOWN	Cytochrome p450	-	p450
Rr100092	214.447	-1.13589	0.394509	-2.87925	0.00398626	0.0123067	DOWN	2-alkenal reductase (NADP( )-dependent)-like	-	ADH_N_2,ADH_zinc_N
Rr204489	114.595	1.26263	0.439498	2.87288	0.00406747	0.0125179	UP	Ethylene-responsive transcription factor	-	AP2
Rr703106	58.2462	-2.86346	1.00079	-2.8612	0.00422045	0.0129075	DOWN	Germin-like protein subfamily 1 member	-	Cupin_1
Rr103915	9.28792	3.65706	1.28282	2.8508	0.00436095	0.0133064	UP	Serine/Threonine protein kinases, catalytic domain	-	Pkinase
Rr704523	10.4182	4.47344	1.57113	2.84728	0.00440952	0.0134298	UP	Nucleotide-diphospho-sugar transferase	-	Nucleotid_trans
Rr200817	6.95844	-3.38204	1.1915	-2.83846	0.00453318	0.0137921	DOWN	Belongs to the Ca(2 ) cation antiporter (CaCA) (TC 2.A.19) family	-	Na_Ca_ex
Rr106741	675.515	1.56444	0.551868	2.83481	0.00458527	0.0139218	UP	Plasma membrane ATPase	-	Cation_ATPase_N,E1-E2_ATPase,Hydrolase
Rr502009	29.2911	1.4866	0.524738	2.83304	0.0046108	0.0139704	UP	Belongs to the protein kinase superfamily	-	Pkinase,Pkinase_Tyr
Rr503717	140.865	-1.2581	0.444288	-2.83171	0.00462996	0.014014	DOWN	-	-	Ceramidase
Rr205478	14.2739	2.59788	0.918131	2.82953	0.00466167	0.0140954	UP	Belongs to the peptidase S10 family	-	Peptidase_S10
Rr301072	526.486	1.12112	0.396359	2.82856	0.00467581	0.0141236	UP	CorA-like Mg2+ transporter protein	-	CorA
Rr305069	12.2739	3.0243	1.07012	2.82615	0.00471116	0.0142012	UP	Belongs to the class-I aminoacyl-tRNA synthetase family	-	Anticodon_1,tRNA-synt_1
Rr700432	17.6025	-3.06239	1.08405	-2.82496	0.00472862	0.0142392	DOWN	G-type lectin S-receptor-like serine threonine-protein kinase	-	B_lectin,DUF3403,PAN_2,Pkinase,Pkinase_Tyr,S_locus_glycop
Rr300892	34.2934	1.99306	0.709545	2.80893	0.00497066	0.0149221	UP	Dof zinc finger protein	-	zf-Dof
Rr106069	423.937	1.60146	0.570357	2.80782	0.00498785	0.0149432	UP	-	-	DBD_Tnp_Mut,MULE,SWIM
Rr401572	2317.81	1.09369	0.389674	2.80668	0.00500546	0.0149807	UP	Belongs to the tetraspanin (TM4SF) family	-	Tetraspannin
Rr600070	6.04608	5.58859	1.99812	2.79692	0.00515924	0.0154252	UP	No apical meristem-associated C-terminal domain	-	NAM-associated
Rr602665	7.61323	3.96893	1.41938	2.79625	0.00516989	0.0154413	UP	disease resistance	-	NB-ARC,RPW8
Rr102656	3.47386	-5.72039	2.05103	-2.78904	0.00528649	0.0157731	DOWN	NA	NA	NA
Rr601137	27.4735	-2.79023	1.00196	-2.78476	0.00535666	0.0159505	DOWN	Solute carrier family 40 member	-	FPN1
Rr101184	62.1819	1.39185	0.500115	2.78305	0.00538498	0.0160185	UP	f-box protein	-	DUF295,F-box
Rr101475	33.3062	-1.57738	0.567092	-2.78152	0.0054105	0.0160782	DOWN	G-box-binding factor	GBF1	MFMR,MFMR_assoc,bZIP_1
Rr701211	4.10619	5.02714	1.8084	2.77989	0.00543776	0.0161428	UP	receptor-like protein kinase	-	GUB_WAK_bind,Pkinase,Pkinase_Tyr
Rr505110	16.2023	-1.80239	0.649698	-2.7742	0.00553377	0.0164113	DOWN	f-box protein	-	APH,Cupin_8,F-box,F-box-like,JmjC
Rr400562	23.5557	-2.07223	0.747453	-2.77239	0.00556465	0.0164862	DOWN	Belongs to the RecA family	DMC1	Rad51
Rr400533	18.1668	-1.91139	0.689804	-2.77092	0.0055898	0.016544	DOWN	Microtubule associated protein (MAP65/ASE1 family)	-	MAP65_ASE1
Rr306574	5.41855	4.40326	1.58998	2.76937	0.00561642	0.016606	UP	-	-	-
Rr400426	13.4548	2.29745	0.829907	2.76833	0.00563446	0.0166343	UP	Belongs to the glycosyltransferase 2 family	-	Cellulose_synt
Rr703742	62.26	1.59141	0.577067	2.75775	0.00581999	0.0171217	UP	Domain of unknown function (DUF3783)	-	DUF3783
Rr306110	5.85228	-3.15195	1.14389	-2.75547	0.00586082	0.0172246	DOWN	Destroys radicals which are normally produced within the cells and which are toxic to biological systems	-	Sod_Fe_C,Sod_Fe_N
Rr603290	3.77661	-4.83676	1.7649	-2.74052	0.00613418	0.017974	DOWN	-	-	DBD_Tnp_Mut,MULE,SWIM
Rr500150	44.9893	-1.14026	0.416975	-2.7346	0.0062457	0.0182643	DOWN	Domain of unknown function (DUF4539)	-	DUF4539
Rr704214	205.595	10.6741	3.90691	2.73212	0.00629291	0.0183841	UP	Protease inhibitor seed storage lipid transfer family protein	-	LTP_2
Rr702692	7.07266	-3.84465	1.40926	-2.72813	0.00636942	0.0185891	DOWN	LRR receptor-like serine threonine-protein kinase At3g47570	-	LRRNT_2,LRR_1,LRR_8,Pkinase,Pkinase_Tyr
Rr700981	5.45612	4.41323	1.62117	2.72225	0.00648396	0.0188858	UP	protein serine/threonine kinase activity	-	-
Rr103445	40.9025	1.1819	0.442978	2.66807	0.00762887	0.0220279	UP	Belongs to the pyrroline-5-carboxylate reductase family	-	F420_oxidored,P5CR_dimer
Rr104768	82.7238	1.01265	0.379553	2.66801	0.00763023	0.0220279	UP	40S ribosomal protein S30	-	Ribosomal_S30
Rr701741	9.99329	5.31548	1.99538	2.66389	0.00772433	0.0222776	UP	Cyclic nucleotide-gated ion channel 1-like	-	Ion_trans
Rr500790	246.789	1.73987	0.653849	2.66097	0.00779162	0.0224497	UP	isoform X1	-	Myb_DNA-bind_3
Rr105576	174.051	1.07726	0.405659	2.65558	0.00791728	0.0227447	UP	Belongs to the UDP-glycosyltransferase family	-	UDPGT
Rr503255	649.947	-1.11409	0.419646	-2.65483	0.00793483	0.0227729	DOWN	Belongs to the protein kinase superfamily. Ser Thr protein kinase family	-	LRRNT_2,LRR_1,LRR_8,Pkinase
Rr502565	3.75191	-4.82832	1.82014	-2.65272	0.00798465	0.0228935	DOWN	Late embryogenesis abundant protein	-	LEA_2
Rr303123	4.19264	5.05797	1.90832	2.65048	0.00803778	0.0230009	UP	WAT1-related protein	-	EamA
Rr501112	26.194	1.57864	0.596208	2.6478	0.0081018	0.0231615	UP	Protein of unknown function (DUF3537)	-	DUF3537
Rr502374	87.5041	1.14764	0.433514	2.64729	0.00811392	0.0231736	UP	NA	NA	NA
Rr201667	59.5186	-1.62137	0.613856	-2.64128	0.00825926	0.0235429	DOWN	Epimerase family	-	DUF1731,Epimerase
Rr306346	60.7545	1.00546	0.381239	2.63734	0.00835591	0.0237953	UP	RecX family	-	RecX
Rr306076	1282.32	1.72559	0.65493	2.63476	0.00841959	0.0239442	UP	Removal of H(2)O(2), oxidation of toxic reductants, biosynthesis and degradation of lignin, suberization, auxin catabolism, response to environmental stresses such as wounding, pathogen attack and oxidative stress. These functions might be dependent on each isozyme isoform in each plant tissue	-	peroxidase
Rr106953	68.6752	1.22945	0.467956	2.62728	0.0086071	0.0243923	UP	Proteasome assembly chaperone	-	PAC3
Rr200880	16.9767	3.27732	1.25096	2.61984	0.00879699	0.0248346	UP	Receptor-like protein 12	-	LRRNT_2,LRR_1,LRR_4,LRR_6,LRR_8
Rr504926	106.759	-1.26911	0.484736	-2.61816	0.00884056	0.0249336	DOWN	Zinc finger MYM-type protein 1-like	-	DUF4371,Dimer_Tnp_hAT
Rr303223	17.3679	1.58562	0.605873	2.61708	0.00886862	0.0249874	UP	Zinc finger MYM-type protein	-	DUF4371,Dimer_Tnp_hAT
Rr400542	59.9202	1.76592	0.674846	2.61677	0.00887664	0.0249874	UP	Myb-related protein Myb4-like	-	Myb_DNA-binding
Rr702714	4.1126	5.02945	1.92301	2.61541	0.00891204	0.025063	UP	NA	NA	NA
Rr301504	22.749	1.5835	0.606744	2.60983	0.00905883	0.0254271	UP	Brf1-like TBP-binding domain	-	BRF1
Rr204027	63.8893	-1.19339	0.458418	-2.60327	0.00923379	0.0258687	DOWN	NA	NA	NA
Rr203256	63.4292	-1.60633	0.618244	-2.59822	0.00937082	0.0262276	DOWN	Belongs to the GST superfamily	-	GST_C,GST_C_2,GST_N
Rr702798	19.148	1.87612	0.724281	2.59032	0.00958873	0.0266344	UP	MORC family CW-type zinc finger protein	-	HATPase_c_3
Rr302914	22.6146	-1.78079	0.689236	-2.58371	0.00977431	0.027073	DOWN	Serine threonine-protein kinase	-	B_lectin,DUF3403,PAN_2,Pkinase_Tyr,S_locus_glycop
Rr106190	7.22179	3.89694	1.50892	2.58261	0.0098057	0.0271237	UP	serine threonine-protein kinase	-	B_lectin,GUB_WAK_bind,PAN_2,Pkinase,Pkinase_Tyr,S_locus_glycop
Rr100917	3.56636	4.82519	1.86848	2.58242	0.00981111	0.0271237	UP	hAT family C-terminal dimerisation region	-	Dimer_Tnp_hAT
Rr300825	39.516	2.00894	0.779082	2.57859	0.00992033	0.0273864	UP	Transferase family	-	Transferase
Rr306698	258.678	1.06072	0.411646	2.57677	0.00997284	0.0274932	UP	Enoyl- acyl-carrier-protein reductase NADH , chloroplastic-like	-	adh_short_C2
Rr204602	4.38439	5.12492	2.00249	2.55928	0.010489	0.028862	UP	radialis-like	-	Myb_DNA-binding
Rr200342	5.00072	-3.27877	1.28461	-2.55234	0.0107003	0.0294158	DOWN	squalene	-	SE
Rr602200	18.8194	1.64301	0.644679	2.54856	0.0108168	0.0296804	UP	Mitochondrial fission protein	-	Mito_fiss_Elm1
Rr702273	7.81371	-2.16892	0.854927	-2.53697	0.0111817	0.0305424	DOWN	LRR receptor-like serine threonine-protein kinase At3g47570	-	LRRNT_2,LRR_1,LRR_8,Pkinase,Pkinase_Tyr
Rr105901	58.473	-1.89356	0.746793	-2.53558	0.011226	0.0305999	DOWN	Cyclic phosphodiesterase-like	-	2_5_RNA_ligase2,CPDase,FBA_1
Rr203713	3.50244	4.79765	1.89247	2.53513	0.0112406	0.0305999	UP	isoform X1	-	-
Rr105527	3.54499	4.81704	1.90062	2.53446	0.0112621	0.0306163	UP	Protein TRANSPARENT TESTA 12-like	TT12	MatE
Rr101467	7.1984	3.27315	1.29218	2.53304	0.0113078	0.0307119	UP	Maf-like protein	-	Maf
Rr305485	7.22402	3.8803	1.5325	2.53201	0.0113412	0.0307464	UP	NA	NA	NA
Rr100555	15.2963	-2.06642	0.818099	-2.52588	0.011541	0.031201	DOWN	NA	NA	NA
Rr600082	89.2183	1.22252	0.485463	2.51826	0.0117936	0.0318253	UP	Tetratricopeptide repeats	-	60KD_IMP,TPR_16,TPR_8
Rr304392	52.2985	-1.62827	0.647315	-2.51542	0.0118892	0.032054	DOWN	Protein TOC75-3, chloroplastic-like	TOC75-III	Bac_surface_Ag
Rr400981	12.1669	-2.69221	1.0711	-2.5135	0.011954	0.0321695	DOWN	NA	NA	NA
Rr202767	126.586	-1.09701	0.437686	-2.50638	0.0121975	0.0327348	DOWN	Histidine phosphatase superfamily (branch 1)	-	His_Phos_1
Rr303283	4.09666	5.02234	2.0054	2.50441	0.0122655	0.0328133	UP	Regulatory subunit of the condensin complex, a complex required for conversion of interphase chromatin into mitotic-like condense chromosomes	-	Cnd2
Rr504565	37.0261	1.21253	0.484695	2.50163	0.0123622	0.0329959	UP	DNA polymerase III	-	DNA_pol3_delta2,DNA_pol3_gamma3
Rr501208	2653.77	-1.37964	0.55179	-2.50029	0.012409	0.0330907	DOWN	Pectate lyase	-	Pec_lyase_C
Rr104056	40.2728	3.04875	1.22064	2.49768	0.012501	0.0332377	UP	Cytochrome p450	-	p450
Rr104297	208.564	-1.14871	0.459955	-2.49744	0.0125094	0.0332377	DOWN	Belongs to the cytochrome P450 family	-	p450
Rr102095	3.94087	4.96686	2.00474	2.47756	0.0132283	0.034958	UP	NA	NA	NA
Rr102096	3.94087	4.96686	2.00474	2.47756	0.0132283	0.034958	UP	NA	NA	NA
Rr102585	12.3789	3.02391	1.22343	2.47166	0.0134486	0.0355083	UP	Myb/SANT-like DNA-binding domain	-	Myb_DNA-bind_3
Rr200305	15.1206	2.3316	0.945132	2.46696	0.0136267	0.0359461	UP	NAD FAD-binding protein	-	Amino_oxidase,NAD_binding_8
Rr102769	21.9735	1.44067	0.584933	2.46296	0.0137795	0.0363164	UP	-	-	DUF5306
Rr703081	4.6175	5.19934	2.11767	2.45522	0.0140798	0.0370414	UP	NA	NA	NA
Rr202913	40.1928	1.48591	0.605908	2.45237	0.0141918	0.0372361	UP	NA	NA	NA
Rr107110	40.6671	1.29927	0.530261	2.45025	0.0142755	0.0373556	UP	Protein of unknown function (DUF971)	-	DUF971
Rr701930	272.231	1.2726	0.520693	2.44406	0.0145231	0.0379696	UP	Cytochrome p450	-	p450
Rr700899	2.50416	-5.25049	2.15184	-2.44	0.0146871	0.0382961	DOWN	Pentatricopeptide repeat-containing protein	-	PPR,PPR_1,PPR_2,PPR_3
Rr104030	101.612	1.02248	0.419131	2.43953	0.0147065	0.0383126	UP	Protein LOW PSII ACCUMULATION 3	-	DUF1995
Rr200239	22.6642	1.4217	0.583417	2.43685	0.0148159	0.0385209	UP	Amidase	-	Amidase
Rr100858	4.25234	-4.10395	1.68422	-2.43671	0.0148216	0.0385209	DOWN	caffeoyl-CoA O-methyltransferase	-	Methyltransf_3
Rr200828	36.4401	1.38033	0.567023	2.43435	0.0149186	0.0386935	UP	Beta-L-arabinofuranosidase, GH127	-	AbfB,Glyco_hydro_127
Rr702328	99.4633	1.00735	0.414137	2.4324	0.014999	0.0388678	UP	-	-	-
Rr100543	83.1553	-1.39893	0.577289	-2.42328	0.0153811	0.0396741	DOWN	Aldehyde dehydrogenase family	-	Aldedh
Rr500066	4.18992	5.05732	2.09646	2.41232	0.0158513	0.0407918	UP	Germin-like protein subfamily 1 member	-	Cupin_1
Rr400632	766.879	1.03838	0.430453	2.41229	0.0158527	0.0407918	UP	60S ribosomal protein	-	Ribosomal_L14e
Rr204985	5.75388	5.51569	2.28967	2.40894	0.0159987	0.0411315	UP	-	-	-
Rr400491	7.66302	5.92846	2.47607	2.3943	0.0166519	0.0426242	UP	Belongs to the iron ascorbate-dependent oxidoreductase family	-	2OG-FeII_Oxy,DIOX_N
Rr204716	33.5486	1.05108	0.439314	2.39255	0.016732	0.0427742	UP	-	-	EamA
Rr100496	54.7756	1.09408	0.45732	2.39238	0.0167396	0.0427742	UP	Belongs to the peroxisomal membrane protein PXMP2 4 family	-	Mpv17_PMP22
Rr403537	191.915	1.58855	0.667144	2.38112	0.0172599	0.0440269	UP	DDE superfamily endonuclease	-	DDE_Tnp_4,Myb_DNA-bind_3
Rr400762	74.9579	1.35693	0.571105	2.37598	0.0175026	0.0446073	UP	TMV resistance protein N-like	-	NB-ARC,TIR
Rr500493	26.673	1.30058	0.547992	2.37336	0.0176269	0.0448852	UP	Component of the coenzyme Q biosynthetic pathway. May play a role in organizing a multi-subunit COQ enzyme complex required for coenzyme Q biosynthesis. Required for steady-state levels of other COQ polypeptides	-	Coq4
Rr700380	34.4315	1.27245	0.537041	2.36937	0.0178185	0.0452553	UP	Structure-specific endonuclease subunit	-	GIY-YIG
Rr500679	12.0495	2.71323	1.14771	2.36403	0.0180774	0.0457544	UP	Cytochrome p450	-	p450
Rr503226	9.60844	6.25396	2.6506	2.35945	0.0183021	0.0462834	UP	Plant lipoxygenase may be involved in a number of diverse aspects of plant physiology including growth and development, pest resistance, and senescence or responses to wounding	-	Lipoxygenase,PLAT
Rr400485	41.4797	1.65973	0.709538	2.33917	0.0193269	0.0486236	UP	DDE superfamily endonuclease	-	DDE_Tnp_4,Myb_DNA-bind_3

## Sheet: DEGs of leaves Vs roots
gene_id	baseMean	log2FoldChange	lfcSE	stat	pvalue	padj	change	Description	Preferred_name	PFAMs
Rr100054	9519.97	-4.4997	0.104339	-43.1256	0	0	DOWN	Belongs to the UDP-glycosyltransferase family	-	UDPGT
Rr100428	1403.13	-4.47654	0.10939	-40.9227	0	0	DOWN	Potassium channel	AKT1	Ank_2,Ank_4,Ion_trans,KHA,cNMP_binding
Rr100543	2170.17	-6.28333	0.123882	-50.7204	0	0	DOWN	Aldehyde dehydrogenase family	-	Aldedh
Rr100883	1919.52	3.17994	0.0843883	37.6823	0	0	UP	Nuclear transcription factor Y subunit	-	CBFB_NFYA
Rr101622	2596.95	-3.85929	0.0732286	-52.7019	0	0	DOWN	wall-associated receptor kinase-like	-	GUB_WAK_bind,Pkinase,Pkinase_Tyr
Rr101674	4464.26	7.88923	0.158095	49.9019	0	0	UP	NA	NA	NA
Rr104947	8829.57	-4.0771	0.0537043	-75.9176	0	0	DOWN	Aminopeptidase	-	ERAP1_C,Peptidase_M1
Rr105179	2090.72	-3.37529	0.080984	-41.6785	0	0	DOWN	NUMOD3 motif (2 copies)	-	NUMOD3
Rr105520	2150.04	-7.68198	0.181396	-42.3492	0	0	DOWN	transcription factor	PIL6	HLH
Rr105639	3314.41	-6.93821	0.127339	-54.4861	0	0	DOWN	UDP-Glycosyltransferase	-	UDPGT
Rr106711	1521.3	3.59315	0.0927624	38.735	0	0	UP	Tubulin is the major constituent of microtubules. It binds two moles of GTP, one at an exchangeable site on the beta chain and one at a non-exchangeable site on the alpha chain	-	Tubulin,Tubulin_C
Rr200044	5272.1	-4.49238	0.0914594	-49.1188	0	0	DOWN	Belongs to the glycosyltransferase 1 family	-	Glyco_trans_4_4,Glycos_transf_1,S6PP,Sucrose_synth
Rr200796	10316.4	6.58513	0.0850491	77.4273	0	0	UP	At4g06744-like	-	LRRNT_2
Rr201263	4010.05	-3.19602	0.0621548	-51.4204	0	0	DOWN	G-type lectin S-receptor-like serine threonine-protein kinase	-	B_lectin,GUB_WAK_bind,PAN_2,Pkinase_Tyr,S_locus_glycop
Rr202570	3725.25	3.36517	0.0717516	46.9003	0	0	UP	Belongs to the MIP aquaporin (TC 1.A.8) family	-	MIP
Rr204112	984.719	-5.2537	0.138523	-37.9266	0	0	DOWN	Belongs to the 'GDSL' lipolytic enzyme family	-	Lipase_GDSL
Rr204161	1232.63	-4.47399	0.109236	-40.957	0	0	DOWN	RESISTANCE protein	-	LRR_3,LRR_8,NB-ARC,TIR
Rr205532	1435.33	4.49859	0.115418	38.9765	0	0	UP	Homeobox-leucine zipper protein	-	Homeobox,MEKHLA,START
Rr301144	2507.55	5.7074	0.122272	46.6778	0	0	UP	Protein of unknown function (DUF642)	-	DUF642
Rr301305	1671.28	-4.74318	0.10307	-46.0191	0	0	DOWN	cationic amino acid transporter	-	AA_permease_2,AA_permease_C
Rr301505	10397.4	-2.51574	0.0454627	-55.3364	0	0	DOWN	Di-glucose binding within endoplasmic reticulum	-	LRR_1,LRR_8,Malectin,Pkinase,Pkinase_Tyr
Rr302082	13551.5	-5.45753	0.0762998	-71.5275	0	0	DOWN	Photosystem II 10 kDa polypeptide	-	PsbR
Rr302798	2978.52	-5.40858	0.10075	-53.6834	0	0	DOWN	NAC domain-containing protein	-	NAM
Rr303028	17932.4	-3.68207	0.0589476	-62.4634	0	0	DOWN	Involved in biosynthesis of the thiamine precursor thiazole. Catalyzes the conversion of NAD and glycine to adenosine diphosphate 5-(2-hydroxyethyl)-4-methylthiazole-2-carboxylic acid (ADT), an adenylated thiazole intermediate. The reaction includes an iron-dependent sulfide transfer from a conserved cysteine residue of the protein to a thiazole intermediate. The enzyme can only undergo a single …	THI1	Thi4
Rr304626	15880.8	-2.67777	0.0459971	-58.2161	0	0	DOWN	Pleiotropic drug resistance protein 2-like	-	ABC2_membrane,ABC_tran,ABC_trans_N,PDR_assoc
Rr305426	4603.61	9.23645	0.242373	38.1085	0	0	UP	Metallothionein-like protein	-	Metallothio_2
Rr305701	2792.96	2.44469	0.064403	37.9592	0	0	UP	Tubulin is the major constituent of microtubules. It binds two moles of GTP, one at an exchangeable site on the beta chain and one at a non-exchangeable site on the alpha chain	-	Tubulin,Tubulin_C
Rr401572	2645.06	3.3136	0.0773486	42.8398	0	0	UP	Belongs to the tetraspanin (TM4SF) family	-	Tetraspannin
Rr402778	1633.96	4.80591	0.119545	40.2018	0	0	UP	-	-	-
Rr403503	2063.34	4.12838	0.0912024	45.2662	0	0	UP	Belongs to the ABC transporter superfamily. ABCG family. PDR (TC 3.A.1.205) subfamily	-	ABC2_membrane,ABC_tran,ABC_trans_N,PDR_assoc
Rr403806	6550.9	2.18054	0.0544016	40.0823	0	0	UP	Belongs to the universal ribosomal protein uL22 family	-	Ribosomal_L22
Rr404932	37729.3	-4.26605	0.0497839	-85.6913	0	0	DOWN	Belongs to the glycosyltransferase 8 family	GolS4	Glyco_transf_8
Rr500134	1339.65	-5.07927	0.119729	-42.423	0	0	DOWN	Protein of unknown function (DUF3007)	-	DUF3007
Rr500602	2129.34	-4.23095	0.0866793	-48.8116	0	0	DOWN	protease	-	Peptidase_S49
Rr501083	3172.08	2.63125	0.0664119	39.6202	0	0	UP	SNF1-related protein kinase regulatory subunit	-	CBS
Rr501848	1219.9	-5.67159	0.14211	-39.9098	0	0	DOWN	Subtilase family	-	Inhibitor_I9,Peptidase_S8
Rr502007	2585.49	5.66463	0.115	49.2575	0	0	UP	Asparagine-specific endopeptidase involved in the processing of vacuolar seed protein precursors into the mature forms	-	Peptidase_C13
Rr504087	2255.1	-5.20272	0.10715	-48.5553	0	0	DOWN	Belongs to the cytochrome P450 family	-	p450
Rr600228	4835.99	7.09222	0.145745	48.6618	0	0	UP	Belongs to the protein kinase superfamily	-	Pkinase
Rr600307	5836.4	2.51103	0.0556052	45.1583	0	0	UP	AUX/IAA family	IAA16	AUX_IAA
Rr601755	8394.63	-3.641	0.0568123	-64.0883	0	0	DOWN	29 kDa ribonucleoprotein	-	RRM_1
Rr602207	3619.66	-4.15947	0.0841629	-49.4216	0	0	DOWN	LETM1-like protein	-	LETM1
Rr603233	7681.46	2.33583	0.0588369	39.7	0	0	UP	protein DJ-1 homolog D-like	-	DJ-1_PfpI
Rr700240	1063.73	-4.35389	0.114403	-38.0573	0	0	DOWN	NmrA-like family	-	Epimerase
Rr701263	2016.42	4.71281	0.114729	41.0776	0	0	UP	MATH domain and coiled-coil domain-containing protein	-	MATH
Rr702826	4707.01	7.85014	0.153257	51.2221	0	0	UP	Cyclic nucleotide-gated ion channel 1-like	-	Ion_trans
Rr702966	3066.57	7.29987	0.166209	43.9199	0	0	UP	Cyclic nucleotide-gated ion channel 1-like	-	Ion_trans,cNMP_binding
Rr704285	1554.91	-7.06392	0.178779	-39.5121	0	0	DOWN	zinc metalloprotease EGY2, chloroplastic	EGY2	-
Rr705079	13097.3	6.44572	0.0735936	87.5854	0	0	UP	Cyclic nucleotide-gated ion channel 1-like	-	Ion_trans,cNMP_binding
Rr202087	1415.68	3.86394	0.104248	37.065	1.03e-300	5.9e-299	UP	Lignin degradation and detoxification of lignin-derived products	-	Cu-oxidase,Cu-oxidase_2,Cu-oxidase_3
Rr504997	2460.82	7.88488	0.21716	36.3092	1.16e-288	6.52e-287	UP	NA	NA	NA
Rr100288	14540.6	2.24949	0.0626011	35.9338	9.08e-283	5e-281	UP	Belongs to the glycosyltransferase 1 family	-	Glycos_transf_1,S6PP,Sucrose_synth
Rr603066	1487.9	3.18646	0.0890568	35.7801	2.26e-280	1.22e-278	UP	LRR receptor-like serine threonine-protein kinase	-	LRR_1,LRR_8,Malectin,Pkinase,Pkinase_Tyr
Rr102513	1207.91	-4.75646	0.133273	-35.6896	5.73e-279	3.04e-277	DOWN	LRR receptor-like serine threonine-protein kinase	-	LRRNT_2,LRR_1,LRR_8,Pkinase,Pkinase_Tyr
Rr100673	1028.28	4.36855	0.122518	35.6564	1.87e-278	9.76e-277	UP	glutamate carboxypeptidase	-	PA,Peptidase_M28,TFR_dimer
Rr205265	1002.63	-3.86369	0.109442	-35.3036	5.17e-273	2.65e-271	DOWN	Protein of unknown function (DUF3054)	-	DUF3054
Rr601082	7064.1	-2.13192	0.060605	-35.1773	4.45e-271	2.24e-269	DOWN	Serine threonine-protein kinase	WNK5	OSR1_C,Pkinase
Rr501399	840.548	-5.66418	0.161568	-35.0575	3e-269	1.48e-267	DOWN	-	-	-
Rr101667	1273.04	-7.3718	0.211663	-34.8279	9.19e-266	4.46e-264	DOWN	Methylketone synthase	-	Abhydrolase_1,Abhydrolase_6
Rr302157	883.114	-4.08815	0.117636	-34.7526	1.26e-264	6.04e-263	DOWN	Belongs to the iron ascorbate-dependent oxidoreductase family	-	2OG-FeII_Oxy,DIOX_N
Rr304077	1569.01	-7.96538	0.229217	-34.7504	1.37e-264	6.41e-263	DOWN	Inner membrane component of T3SS, cytoplasmic domain	-	FHA
Rr305976	7328.82	1.84464	0.0537592	34.3131	5.01e-258	2.31e-256	UP	Belongs to the eukaryotic ribosomal protein eS4 family	-	40S_S4_C,KOW,RS4NT,Ribosomal_S4e,S4
Rr500198	989.125	-4.3125	0.126187	-34.1756	5.58e-256	2.54e-254	DOWN	-	-	-
Rr704278	906.059	-5.05916	0.148125	-34.1547	1.14e-255	5.1e-254	DOWN	cucumisin-like	-	Inhibitor_I9,Peptidase_S8
Rr301369	988.503	-6.47728	0.191668	-33.7942	2.4e-250	1.06e-248	DOWN	Wall-associated receptor kinase	-	EGF,EGF_CA,GUB_WAK_bind,Pkinase,Pkinase_Tyr,WAK,hEGF
Rr502769	2772.01	-3.28377	0.0972256	-33.7747	4.64e-250	2.01e-248	DOWN	Catalyzes xyloglucan endohydrolysis (XEH) and or endotransglycosylation (XET). Cleaves and religates xyloglucan polymers, an essential constituent of the primary cell wall, and thereby participates in cell wall construction of growing tissues	-	Glyco_hydro_16,XET_C
Rr202221	8020.63	2.07589	0.0615152	33.746	1.22e-249	5.23e-248	UP	Belongs to the universal ribosomal protein uL3 family	-	Ribosomal_L3
Rr204645	1534.76	-2.69549	0.082164	-32.8063	4.79e-236	2.02e-234	DOWN	Bifunctional nuclease	BBD1	DNase-RNase,UVR
Rr106598	832.775	-5.21684	0.159173	-32.7746	1.35e-235	5.62e-234	DOWN	Plant protein of unknown function (DUF863)	-	DUF863
Rr306076	1075.4	-4.32867	0.133082	-32.5263	4.53e-232	1.85e-230	DOWN	Removal of H(2)O(2), oxidation of toxic reductants, biosynthesis and degradation of lignin, suberization, auxin catabolism, response to environmental stresses such as wounding, pathogen attack and oxidative stress. These functions might be dependent on each isozyme isoform in each plant tissue	-	peroxidase
Rr306735	722.49	-4.23036	0.130185	-32.4949	1.26e-231	5.09e-230	DOWN	TMV resistance protein N-like	-	NB-ARC,TIR
Rr703778	1013.87	-3.24558	0.0999158	-32.4832	1.84e-231	7.34e-230	DOWN	Arsenical pump-driving	-	ArsA_ATPase
Rr204088	887.557	4.58153	0.141181	32.4515	5.17e-231	2.03e-229	UP	WAT1-related protein	-	EamA
Rr703165	746.936	-3.79614	0.117459	-32.3189	3.79e-229	1.47e-227	DOWN	UPF0187 protein At3g61320	-	Bestrophin
Rr303916	877.462	-3.48757	0.109476	-31.8569	1.06e-222	4.04e-221	DOWN	histone deacetylase	-	Hist_deacetyl
Rr301461	8635.19	1.73116	0.0544363	31.8016	6.15e-222	2.32e-220	UP	60S ribosomal protein	-	Ribosomal_L2,Ribosomal_L2_C
Rr504599	4038.76	-1.7075	0.0541405	-31.5383	2.59e-218	9.65e-217	DOWN	Belongs to the protein kinase superfamily. Ser Thr protein kinase family	-	LRRNT_2,LRR_1,LRR_8,Pkinase
Rr302332	1041.79	4.27843	0.135714	31.5254	3.9e-218	1.43e-216	UP	LRR receptor-like serine threonine-protein kinase	-	LRR_4,LRR_8,Malectin,Pkinase,Pkinase_Tyr
Rr300313	4921.13	1.78223	0.0565956	31.4905	1.17e-217	4.25e-216	UP	Polyadenylate-binding protein	-	RRM_1
Rr105572	2434.35	8.35401	0.2655	31.4652	2.6e-217	9.32e-216	UP	NA	NA	NA
Rr704979	2626.68	-2.23687	0.072247	-30.9615	1.78e-210	6.3e-209	DOWN	ABC transporter transmembrane region	-	ABC_membrane,ABC_tran
Rr105576	607.73	-4.84587	0.156707	-30.9231	5.84e-210	2.04e-208	DOWN	Belongs to the UDP-glycosyltransferase family	-	UDPGT
Rr400638	1029.89	-2.99947	0.0972404	-30.8459	6.36e-209	2.2e-207	DOWN	Cytochrome p450	-	p450
Rr202452	54345.1	14.9154	0.483582	30.8436	6.82e-209	2.33e-207	UP	alcohol dehydrogenase	-	ADH_N,ADH_zinc_N
Rr300108	1988.83	2.44384	0.0793363	30.8036	2.34e-208	7.9e-207	UP	LRR receptor-like serine threonine-protein kinase	-	LRR_8,Malectin,Pkinase,Pkinase_Tyr
Rr703503	919.48	5.83577	0.190129	30.6937	6.9e-207	2.3e-205	UP	Belongs to the peptidase A1 family	-	TAXi_C,TAXi_N
Rr104030	660.19	-5.00953	0.165346	-30.2973	1.25e-201	4.1e-200	DOWN	Protein LOW PSII ACCUMULATION 3	-	DUF1995
Rr100364	848.388	-4.0434	0.133542	-30.2781	2.23e-201	7.25e-200	DOWN	Protein of unknown function (DUF3119)	-	DUF3119
Rr400542	1080	-3.13445	0.104308	-30.0499	2.19e-198	7.06e-197	DOWN	Myb-related protein Myb4-like	-	Myb_DNA-binding
Rr700976	787.86	5.37136	0.17885	30.0328	3.66e-198	1.16e-196	UP	Belongs to the TRAFAC class dynamin-like GTPase superfamily. Dynamin Fzo YdjA family	-	Dynamin_M,Dynamin_N,GED
Rr304855	1459.69	3.97358	0.132335	30.0266	4.41e-198	1.39e-196	UP	Heavy-metal-associated domain	-	HMA
Rr200357	1378.04	-2.76213	0.0925637	-29.8403	1.17e-195	3.65e-194	DOWN	squalene monooxygenase activity	-	FAD_binding_3,SE
Rr203248	1245.57	-2.69845	0.0906871	-29.7556	1.47e-194	4.52e-193	DOWN	Glutathione transferase GST 23-like	-	GST_C,GST_C_2,GST_N
Rr600241	1079.56	-3.42609	0.115247	-29.7283	3.31e-194	1.01e-192	DOWN	NA	NA	NA
Rr501024	770.157	5.2774	0.177581	29.7183	4.45e-194	1.34e-192	UP	Omega-hydroxypalmitate O-feruloyl	-	Transferase
Rr102376	2489.97	-2.49394	0.0843068	-29.5817	2.57e-192	7.67e-191	DOWN	Protein CURVATURE THYLAKOID 1D	-	CAAD
Rr306290	1266.3	2.51811	0.0853459	29.5048	2.5e-191	7.38e-190	UP	KH domain-containing protein	-	KH_1,STAR_dimer
Rr404977	1860.39	2.69614	0.0918269	29.3611	1.72e-189	5.04e-188	UP	isoform X1	-	NHL
Rr500662	2496.92	-2.08945	0.0716277	-29.1709	4.53e-187	1.31e-185	DOWN	ATP-dependent Clp protease adapter protein	-	ClpS
Rr501643	667.359	-3.80883	0.133281	-28.5774	1.28e-179	3.67e-178	DOWN	Histidine phosphatase superfamily (branch 1)	-	His_Phos_1
Rr300933	817.798	6.23205	0.218789	28.4843	1.83e-178	5.2e-177	UP	Belongs to the protein kinase superfamily. Ser Thr protein kinase family	-	LRRNT_2,LRR_1,LRR_8,Pkinase,Pkinase_Tyr
Rr701924	8636.41	-1.4027	0.0493086	-28.4473	5.26e-178	1.48e-176	DOWN	Stromal 70 kDa heat shock-related protein	-	HSP70
Rr602213	615.254	-5.46595	0.19223	-28.4345	7.58e-178	2.11e-176	DOWN	Lysosomal Pro-X	-	Peptidase_S28
Rr400422	1963.29	-9.53669	0.338489	-28.1743	1.21e-174	3.33e-173	DOWN	Belongs to the glycosyltransferase 2 family	-	Cellulose_synt
Rr101365	767.042	3.30928	0.117854	28.0794	1.75e-173	4.77e-172	UP	Belongs to the thioredoxin family	-	Thioredoxin
Rr303587	635.842	4.39087	0.156377	28.0788	1.78e-173	4.8e-172	UP	Zinc finger A20 and AN1 domain-containing stress-associated protein	-	zf-A20,zf-AN1
Rr402161	5129.91	1.6807	0.0603734	27.8385	1.49e-170	3.98e-169	UP	oxidoreductase activity	-	Aldo_ket_red
Rr702653	1168.1	-3.03267	0.109224	-27.7656	1.13e-169	2.99e-168	DOWN	Receptor-like protein 12	-	LRRNT_2,LRR_1,LRR_6,LRR_8
Rr504335	587.151	-6.35482	0.230397	-27.5821	1.82e-167	4.8e-166	DOWN	DnaJ homolog subfamily B member	-	DnaJ
Rr201094	703.505	-5.11439	0.185804	-27.5257	8.65e-167	2.25e-165	DOWN	PetM family of cytochrome b6f complex subunit 7	-	PetM
Rr602355	1162.1	-2.56462	0.0932483	-27.5032	1.61e-166	4.15e-165	DOWN	-	-	-
Rr202459	930.209	3.09437	0.112592	27.4831	2.8e-166	7.15e-165	UP	alcohol dehydrogenase	-	ADH_N,ADH_zinc_N
Rr205616	1085.85	-2.34016	0.0854257	-27.3941	3.23e-165	8.18e-164	DOWN	GTP-binding protein	-	MMR_HSR1
Rr403986	1800.63	-1.94076	0.0717353	-27.0545	3.38e-161	8.5e-160	DOWN	Belongs to the multi antimicrobial extrusion (MATE) (TC 2.A.66.1) family	-	MatE
Rr204392	538.082	-3.70409	0.137342	-26.9697	3.35e-160	8.34e-159	DOWN	-	-	-
Rr601492	17941.3	5.21393	0.194027	26.8722	4.64e-159	1.15e-157	UP	metallothionein-like protein	-	Metallothio_2
Rr701803	1601.17	1.98823	0.0742448	26.7794	5.62e-158	1.38e-156	UP	Anthranilate synthase beta subunit	ASB2	GATase
Rr600566	3776.08	1.72017	0.0643799	26.7191	2.82e-157	6.85e-156	UP	Amidase 1-like	AMI1	Amidase
Rr703975	1800.29	-1.88418	0.0707858	-26.6181	4.19e-156	1.01e-154	DOWN	TMV resistance protein N-like	-	LRR_3,NB-ARC,TIR
Rr401704	779.512	-2.72717	0.102553	-26.5928	8.23e-156	1.96e-154	DOWN	glycine-rich protein	-	-
Rr701147	1041.13	-8.40769	0.320145	-26.2621	5.2e-152	1.23e-150	DOWN	PAN-like domain	-	B_lectin,PAN_2,Pkinase_Tyr,S_locus_glycop
Rr202200	5649.95	1.43289	0.05466	26.2146	1.81e-151	4.25e-150	UP	Belongs to the peroxidase family. Classical plant (class III) peroxidase subfamily	-	peroxidase
Rr301097	2399.99	-1.64757	0.0630191	-26.144	1.15e-150	2.69e-149	DOWN	starch synthase 4, chloroplastic	-	Glyco_transf_5,Glycos_transf_1
Rr402193	470.86	-5.7461	0.223695	-25.6871	1.63e-145	3.76e-144	DOWN	Ribosomal protein S1-like RNA-binding domain	-	S1
Rr705237	2425.15	3.41282	0.133107	25.6397	5.51e-145	1.26e-143	UP	-	-	-
Rr701240	608.822	-6.91573	0.2709	-25.5287	9.47e-144	2.15e-142	DOWN	salicylic acid-binding protein 2-like	-	Abhydrolase_1,Abhydrolase_6
Rr702474	716.75	6.6998	0.266975	25.0953	5.6e-139	1.26e-137	UP	Cytochrome p450	-	p450
Rr703498	2528.74	-1.66215	0.0662754	-25.0795	8.32e-139	1.86e-137	DOWN	cytochrome P450	-	p450
Rr402171	2010.34	-2.01355	0.0805616	-24.9939	7.12e-138	1.58e-136	DOWN	reductase	-	Aldo_ket_red
Rr505328	749.304	3.28894	0.132231	24.8726	1.47e-136	3.24e-135	UP	transcription factor	-	DOG1,bZIP_1,bZIP_2
Rr201311	828.18	4.50788	0.18301	24.6318	5.76e-134	1.26e-132	UP	BURP domain-containing protein	-	BURP
Rr302938	1240.34	-2.17186	0.0883271	-24.5888	1.66e-133	3.61e-132	DOWN	Minor allergen Alt a	-	FMN_red
Rr500982	577.793	-7.15323	0.29276	-24.4338	7.49e-132	1.61e-130	DOWN	Belongs to the mitochondrial carrier (TC 2.A.29) family	-	Mito_carr
Rr301392	3576.28	-1.32481	0.054789	-24.1803	3.59e-129	7.67e-128	DOWN	Tubulin/FtsZ family, C-terminal domain	-	Tubulin,Tubulin_C
Rr701883	776.269	3.446	0.143058	24.0882	3.32e-128	7.05e-127	UP	-	-	DBD_Tnp_Mut,MULE,SWIM
Rr303264	17798.4	1.11892	0.0464728	24.0769	4.36e-128	9.19e-127	UP	Belongs to the peptidase A1 family	-	Asp,SapB_1,SapB_2
Rr300202	471.202	-3.74139	0.155465	-24.0658	5.71e-128	1.19e-126	DOWN	RbcX protein	-	RcbX
Rr101751	441.181	-4.19782	0.17638	-23.7998	3.36e-125	6.97e-124	DOWN	Pentatricopeptide repeat-containing protein	-	PPR,PPR_2
Rr106279	1067.48	-2.2016	0.092647	-23.7633	8.01e-125	1.65e-123	DOWN	Catalyzes the radical-mediated insertion of two sulfur atoms into the C-6 and C-8 positions of the octanoyl moiety bound to the lipoyl domains of lipoate-dependent enzymes, thereby converting the octanoylated domains into lipoylated derivatives	LIP1	LIAS_N,Radical_SAM
Rr302944	1856.27	-2.1658	0.0912755	-23.7282	1.85e-124	3.78e-123	DOWN	NA	NA	NA
Rr505269	523.279	5.42432	0.23045	23.5379	1.67e-122	3.39e-121	UP	Pollen-specific protein	-	Pollen_Ole_e_I
Rr503836	627.677	-7.67518	0.326581	-23.5016	3.92e-122	7.88e-121	DOWN	Wall-associated receptor kinase	-	EGF,EGF_CA,GUB_WAK_bind,Pkinase,Pkinase_Tyr,WAK,hEGF
Rr601261	1754.75	-1.82285	0.0775629	-23.5015	3.93e-122	7.88e-121	DOWN	Belongs to the PdxS SNZ family	-	SOR_SNZ
Rr701058	1373.5	-1.82395	0.077974	-23.3918	5.18e-121	1.03e-119	DOWN	Belongs to the cytochrome P450 family	-	p450
Rr501999	854.592	-2.30539	0.0987985	-23.3343	1.99e-120	3.93e-119	DOWN	lipid transfer-like protein	-	LTP_2
Rr501137	939.098	7.90438	0.339019	23.3155	3.09e-120	6.06e-119	UP	Cytochrome p450	-	p450
Rr702050	774.399	2.59171	0.111421	23.2606	1.11e-119	2.16e-118	UP	Glycine-rich protein A3-like	-	-
Rr106741	5591.06	-1.41438	0.0609197	-23.2172	3.05e-119	5.91e-118	DOWN	Plasma membrane ATPase	-	Cation_ATPase_N,E1-E2_ATPase,Hydrolase
Rr102516	819.515	-2.32744	0.100335	-23.1968	4.91e-119	9.44e-118	DOWN	50S ribosomal protein L29	-	Ribosomal_L29
Rr401840	980	2.77166	0.120068	23.0842	6.67e-118	1.27e-116	UP	polyadenylate-binding protein	-	RRM_1
Rr601717	1256.55	2.97836	0.129109	23.0685	9.59e-118	1.82e-116	UP	E3 ubiquitin-protein ligase	-	zf-C3HC4_3
Rr301128	1226.78	-2.11554	0.0920117	-22.9921	5.59e-117	1.05e-115	DOWN	protein At2g34460, chloroplastic-like	-	NAD_binding_10
Rr205506	928.591	-8.79641	0.383493	-22.9376	1.96e-116	3.67e-115	DOWN	RNA polymerase sigma factor	-	Sigma70_r2,Sigma70_r3,Sigma70_r4
Rr302217	3113.17	1.36127	0.0596062	22.8378	1.93e-115	3.6e-114	UP	Belongs to the cytochrome P450 family	-	p450
Rr500290	6600.16	1.54209	0.0677433	22.7637	1.05e-114	1.94e-113	UP	Lipase (class 3)	EDS1	Lipase_3
Rr300171	2607.28	1.61546	0.0710612	22.7334	2.1e-114	3.85e-113	UP	Catalytic subunit of pyrophosphate--fructose 6-phosphate 1-phosphotransferase. Catalyzes the phosphorylation of D-fructose 6-phosphate, the first committing step of glycolysis. Uses inorganic phosphate (PPi) as phosphoryl donor instead of ATP like common ATP-dependent phosphofructokinases (ATP-PFKs), which renders the reaction reversible, and can thus function both in glycolysis and gluconeogenes…	-	PFK
Rr402355	3031.26	1.35649	0.0598314	22.6719	8.49e-114	1.55e-112	UP	Adenosylhomocysteinase	SAHH2	AdoHcyase,AdoHcyase_NAD
Rr704281	6875.24	1.88049	0.0829914	22.6589	1.14e-113	2.07e-112	UP	Ribosomal protein P0 is the functional equivalent of E.coli protein L10	-	Ribosomal_60s,Ribosomal_L10
Rr400680	513.404	-3.37457	0.149317	-22.6001	4.32e-113	7.79e-112	DOWN	50S ribosomal protein L28	-	Ribosomal_L28
Rr701088	1402.2	-1.77211	0.0786087	-22.5434	1.56e-112	2.79e-111	DOWN	ATP-dependent Clp protease proteolytic subunit	-	CLP_protease
Rr704820	1354.6	2.18177	0.0968831	22.5196	2.66e-112	4.74e-111	UP	F-box LRR-repeat protein	-	F-box-like
Rr505392	622.403	-2.48202	0.110731	-22.4149	2.82e-111	4.98e-110	DOWN	Non-lysosomal glucosylceramidase that catalyzes the conversion of glucosylceramide to free glucose and ceramide	-	DUF608,Glyco_hydr_116N
Rr300262	2288.8	-2.68865	0.120021	-22.4015	3.8e-111	6.68e-110	DOWN	Starch synthase 3, chloroplastic	-	CBM53,Glyco_transf_5,Glycos_transf_1
Rr700366	459.665	3.43568	0.153454	22.389	5.03e-111	8.79e-110	UP	Glutathione S-transferase	GSTU1	GST_C,GST_C_2,GST_N,GST_N_3
Rr400783	1104.74	1.98267	0.0888394	22.3175	2.5e-110	4.34e-109	UP	Surfeit locus protein 6	-	RRP14,SURF6
Rr301500	3099.61	-1.34728	0.0604012	-22.3056	3.26e-110	5.63e-109	DOWN	Di-glucose binding within endoplasmic reticulum	-	LRR_1,LRR_8,Malectin,Pkinase,Pkinase_Tyr
Rr302842	740.619	-3.41244	0.15349	-22.2324	1.67e-109	2.87e-108	DOWN	Cytochrome c-type biogenesis ccda-like chloroplastic protein	-	DsbD
Rr106268	414.779	5.63121	0.253646	22.201	3.36e-109	5.72e-108	UP	ankyrin repeat-containing protein	-	Ank_2,DUF4219,PGG
Rr105605	5068.54	1.65643	0.0746871	22.1782	5.57e-109	9.45e-108	UP	60S ribosomal Protein	-	KOW,Ribosomal_L27e
Rr104717	439.007	3.86528	0.174549	22.1443	1.18e-108	1.99e-107	UP	Binds to actin and affects the structure of the cytoskeleton. At high concentrations, profilin prevents the polymerization of actin, whereas it enhances it at low concentrations	-	Profilin
Rr104631	630.46	3.29729	0.149091	22.1159	2.22e-108	3.72e-107	UP	Belongs to the MIP aquaporin (TC 1.A.8) family	-	MIP
Rr300367	1213.15	-2.04053	0.0924696	-22.0671	6.55e-108	1.09e-106	DOWN	pyruvate, phosphate dikinase regulatory protein	-	Kinase-PPPase
Rr404626	701.607	3.25434	0.147641	22.0423	1.13e-107	1.88e-106	UP	SANT SWI3, ADA2, N-CoR and TFIIIB'' DNA-binding domains	MYB88	Myb_DNA-binding
Rr204120	1016.43	-2.07856	0.0943256	-22.036	1.3e-107	2.14e-106	DOWN	Chlorophyllide a oxygenase	-	PaO,Rieske
Rr303358	858.823	-2.21732	0.100974	-21.9594	7.04e-107	1.15e-105	DOWN	Trigger factor-like protein	-	Trigger_C,Trigger_N
Rr704840	597.92	7.04582	0.322352	21.8575	6.59e-106	1.07e-104	UP	Tubulin is the major constituent of microtubules. It binds two moles of GTP, one at an exchangeable site on the beta chain and one at a non-exchangeable site on the alpha chain	TUB8	Tubulin,Tubulin_C
Rr703727	1161.69	-3.05921	0.141057	-21.6878	2.68e-104	4.33e-103	DOWN	ATPase family associated with various cellular activities (AAA)	-	AAA
Rr603594	1757.56	-1.48304	0.0685698	-21.6282	9.75e-104	1.57e-102	DOWN	Alpha-L-arabinofuranosidase	ASD1	Alpha-L-AF_C
Rr204445	2386.58	1.43406	0.0664279	21.5883	2.32e-103	3.71e-102	UP	phosphatase 2c	-	PP2C
Rr701891	379.845	-6.5945	0.306001	-21.5506	5.23e-103	8.33e-102	DOWN	Belongs to the GST superfamily	-	GST_C,GST_N
Rr104360	8088.7	1.60419	0.0747077	21.4729	2.79e-102	4.41e-101	UP	Belongs to the universal ribosomal protein uS5 family	-	Ribosomal_S5,Ribosomal_S5_C
Rr103794	3673.45	1.39515	0.0651592	21.4114	1.05e-101	1.65e-100	UP	Belongs to the protein kinase superfamily	-	Pkinase
Rr503138	741.13	-2.89178	0.135806	-21.2935	1.3e-100	2.04e-99	DOWN	Glutamate-gated receptor that probably acts as non- selective cation channel	-	ANF_receptor,Lig_chan,SBP_bac_3
Rr400081	1046.42	-1.98902	0.0936692	-21.2345	4.59e-100	7.14e-99	DOWN	Non-lysosomal glucosylceramidase that catalyzes the conversion of glucosylceramide to free glucose and ceramide	-	DUF608,Glyco_hydr_116N
Rr404393	1638.21	-1.4602	0.0691389	-21.1198	5.23e-99	8.09e-98	DOWN	Belongs to the cytochrome P450 family	-	p450
Rr404319	1693.06	1.92726	0.0915329	21.0554	2.04e-98	3.14e-97	UP	S-adenosylmethionine decarboxylase	SAMDC	AdoMetDC_leader,SAM_decarbox
Rr704088	460.691	3.2671	0.155181	21.0534	2.13e-98	3.26e-97	UP	mediator of RNA polymerase II transcription subunit	-	HSP70
Rr201746	686.671	2.44885	0.117061	20.9194	3.57e-97	5.43e-96	UP	Fatty acid amide	-	Amidase
Rr503265	971.479	-2.26188	0.108392	-20.8676	1.05e-96	1.6e-95	DOWN	The light-harvesting complex (LHC) functions as a light receptor, it captures and delivers excitation energy to photosystems with which it is closely associated	-	Chloroa_b-bind
[truncated: 1,214 more rows]
