# Supplementary material for: Combined Metabolite and Transcriptomic Profiling Unveil a Potential Gene Network Involved in the Triterpenoid Metabolism of Rose roxburghii
Source: Int J Mol Sci. 2024 May 18;25(10):5517. doi: 10.3390/ijms25105517 (PMC11121832; doi:10.3390/ijms25105517)
Supplement: Supplementary file 1 [file ijms-25-05517-s001.zip › TableS2.csv]

gene_id	cluster	Description	Preferred_name	PFAMs
Rr100007	1	Aminoacyl tRNA synthase complex-interacting multifunctional protein	-	tRNA_bind
Rr100030	11	Inositol-tetrakisphosphate 1-kinase	-	Ins134_P3_kin
Rr100042	12	2-alkenal reductase (NADP( )-dependent)-like	-	ADH_N_2,ADH_zinc_N
Rr100054	1	Belongs to the UDP-glycosyltransferase family	UGT74F2	UDPGT
Rr100059	1	-	-	-
Rr100076	1	Protein SDA1 homolog	-	NUC130_3NT,SDA1
Rr100083	5	Calcineurin subunit	-	EF-hand_7
Rr100109	8	f-box protein	-	F-box,F-box-like,LRR_6
Rr100146	9	RNA polymerase II C-terminal domain phosphatase-like	-	BRCT,NIF,PTCB-BRCT
Rr100181	10	60S ribosomal protein L39	-	Ribosomal_L39
Rr100186	1	FAD-NAD(P)-binding	-	DAO
Rr100230	3	-	-	-
Rr100241	7	Glucosidase II beta subunit-like protein	OS9	PRKCSH
Rr100244	3	-	-	-
Rr100254	12	Belongs to the iron ascorbate-dependent oxidoreductase family	-	2OG-FeII_Oxy,DIOX_N
Rr100255	12	Zinc finger BED domain-containing protein	-	DUF4413,Dimer_Tnp_hAT,zf-BED
Rr100258	7	Belongs to the iron ascorbate-dependent oxidoreductase family	-	2OG-FeII_Oxy,DIOX_N
Rr100282	10	Belongs to the nucleosome assembly protein (NAP) family	-	NAP
Rr100288	2	Belongs to the glycosyltransferase 1 family	SPS1F	Glycos_transf_1,S6PP,Sucrose_synth
Rr100343	9	methyl-CpG-binding domain-containing protein	-	MBD
Rr100347	8	-	-	-
Rr100364	1	Protein of unknown function (DUF3119)	-	DUF3119
Rr100413	9	-	-	-
Rr100417	12	deSI-like protein	-	Peptidase_C97
Rr100428	1	Potassium channel	AKT1	Ank_2,Ank_4,Ion_trans,KHA,cNMP_binding
Rr100461	8	Tudor domain-containing protein	-	RMI1_N
Rr100474	4	Zinc finger domain	-	zf-RanBP
Rr100496	7	Belongs to the peroxisomal membrane protein PXMP2 4 family	-	Mpv17_PMP22
Rr100501	10	Ankyrin repeats (many copies)	-	AAA,Ank,Ank_2,Ank_3
Rr100502	9	NA	NA	NA
Rr100526	6	Regulator of Vps4 activity in the MVB pathway	-	Ist1
Rr100543	1	Aldehyde dehydrogenase family	-	Aldedh
Rr100585	10	Belongs to the protein kinase superfamily	CAK1AT	Pkinase
Rr100604	4	Methyltransferase-like protein	-	MTS,PrmA
Rr100673	2	glutamate carboxypeptidase	-	PA,Peptidase_M28,TFR_dimer
Rr100699	11	Belongs to the adaptor complexes small subunit family	-	Clat_adaptor_s
Rr100728	9	Protein of unknown function (DUF3531)	-	DUF3531
Rr100729	9	Histone acetyltransferase type B catalytic	-	Acetyltransf_1,Hat1_N
Rr100750	8	xaa-Pro dipeptidase	-	AMP_N,Peptidase_M24
Rr100758	4	Inorganic pyrophosphatase	-	Put_Phosphatase
Rr100779	4	NA	NA	NA
Rr100792	5	-	-	-
Rr100799	9	Transmembrane protein 258-like	-	Ost5
Rr100821	11	Belongs to the nucleosome assembly protein (NAP) family	-	NAP
Rr100842	2	Belongs to the DEAD box helicase family	-	DEAD,Helicase_C,WD40
Rr100865	12	Serine threonine-protein kinase	-	Pkinase,Pkinase_C
Rr100883	2	Nuclear transcription factor Y subunit	-	CBFB_NFYA
Rr100907	11	RNA polymerase III	-	RNA_pol_Rpc4
Rr100974	12	Aldehyde dehydrogenase family	-	Aldedh
Rr100977	5	Belongs to the helicase family. RecQ subfamily	-	DEAD,Helicase_C,RecQ_Zn_bind
Rr100988	1	The light-harvesting complex (LHC) functions as a light receptor, it captures and delivers excitation energy to photosystems with which it is closely associated	Lhca6	Chloroa_b-bind
Rr101024	5	CAAX amino terminal protease family protein	-	Abi
Rr101028	10	component of the eukaryotic translation initiation factor 3 (eIF-3) complex, which is involved in protein synthesis of a specialized repertoire of mRNAs and, together with other initiation factors, stimulates binding of mRNA and methionyl-tRNAi to the 40S ribosome. The eIF-3 complex specifically targets and initiates translation of a subset of mRNAs involved in cell proliferation	-	CSN8_PSD8_EIF3K
Rr101035	1	Suppressor of mec-8 and unc-52 protein homolog	-	RED_C,RED_N
Rr101078	9	Belongs to the class-II pyridine nucleotide-disulfide oxidoreductase family	NTRB	Pyr_redox_2
Rr101079	12	A reductase	HMGR1	HMG-CoA_red
Rr101086	12	RNA-binding protein	-	RRM_1
Rr101087	8	trafficking protein particle complex	-	Foie-gras_1,Gryzun-like
Rr101126	10	Domain of unknown function (DUF4378)	-	DUF4378,NTPase_1,VARLMGL
Rr101132	1	High mobility group B protein	-	HMG_box
Rr101139	1	Belongs to the UPP synthase family	-	Prenyltransf
Rr101184	1	f-box protein	-	DUF295,F-box
Rr101226	4	Belongs to the peptidase A1 family	-	Alba,TAXi_C,TAXi_N
Rr101250	4	GDSL esterase lipase EXL3-like	-	Lipase_GDSL
Rr101261	9	Vacuolar protein sorting-associated protein	-	Vps35
Rr101276	7	The proteasome is a multicatalytic proteinase complex which is characterized by its ability to cleave peptides with Arg, Phe, Tyr, Leu, and Glu adjacent to the leaving group at neutral or slightly basic pH	PAD1	Proteasome,Proteasome_A_N
Rr101318	7	BEST Arabidopsis thaliana protein match is	-	-
Rr101365	6	Belongs to the thioredoxin family	-	Thioredoxin
Rr101475	12	G-box-binding factor	GBF1	MFMR,MFMR_assoc,bZIP_1
Rr101476	4	Pyridine nucleotide-disulfide oxidoreductase domain-containing protein	-	Amino_oxidase,DAO,NAD_binding_8
Rr101478	10	Belongs to the adaptor complexes small subunit family	-	Clat_adaptor_s
Rr101525	6	leucine-rich repeat extensin-like protein	-	HMA
Rr101575	12	Mitochondrial calcium uniporter	-	MCU
Rr101581	7	calcium-binding protein	-	EF-hand_1,EF-hand_6,EF-hand_8
Rr101622	1	wall-associated receptor kinase-like	-	GUB_WAK_bind,Pkinase,Pkinase_Tyr
Rr101647	9	Prolyl oligopeptidase, N-terminal beta-propeller domain	-	Peptidase_S9,Peptidase_S9_N
Rr101667	1	Methylketone synthase	-	Abhydrolase_1,Abhydrolase_6
Rr101745	9	-	-	DUF659,Dimer_Tnp_hAT
Rr101751	5	Pentatricopeptide repeat-containing protein	-	PPR,PPR_2
Rr101753	3	Cyclin-dependent kinase inhibitor	-	CDI
Rr101756	7	Peptidase C26	-	Peptidase_C26
Rr101802	8	Protein of unknown function (DUF1685)	-	DUF1685
Rr101819	4	subtilisin-like	-	Inhibitor_I9,PA,Peptidase_S8
Rr101820	12	Serine/Threonine protein kinases, catalytic domain	-	Pkinase
Rr101846	1	-	-	-
Rr101916	2	Maternal effect embryo arrest 59	-	-
Rr102028	7	Pentatricopeptide repeat-containing protein At5g67570	-	PPR,PPR_2,PPR_3
Rr102052	7	Cysteine-rich and transmembrane domain-containing protein	-	CYSTM
Rr102086	10	-	-	-
Rr102141	5	branched-chain-amino-acid aminotransferase	-	Aminotran_4
Rr102156	5	Prokaryotic E2 family B	-	UQ_con
Rr102216	1	protein At4g37920, chloroplastic	-	-
Rr102226	11	Oligopeptidase	-	Peptidase_M3
Rr102250	5	source UniProtKB	-	DUF4216,DUF4218,Transpos_assoc,Transposase_21
Rr102277	12	Dehydrogenase	-	ADH_N,ADH_zinc_N
Rr102291	10	Exostosin family	-	Exostosin
Rr102316	9	-	-	Bromo_TP
Rr102336	8	MADS-box protein	-	K-box,SRF-TF
Rr102376	1	Protein CURVATURE THYLAKOID 1D	-	CAAD
Rr102415	1	Belongs to the cation transport ATPase (P-type) (TC 3.A.3) family	-	Cation_ATPase_C,Cation_ATPase_N,E1-E2_ATPase,Hydrolase
Rr102469	5	NA	NA	NA
Rr102496	7	Belongs to the UDP-glycosyltransferase family	-	UDPGT
Rr102513	12	LRR receptor-like serine threonine-protein kinase	-	LRRNT_2,LRR_1,LRR_8,Pkinase,Pkinase_Tyr
Rr102516	1	50S ribosomal protein L29	-	Ribosomal_L29
Rr102540	8	NA	NA	NA
Rr102548	2	NA	NA	NA
Rr102570	10	NA	NA	NA
Rr102578	12	Glutamine amidotransferase domain	-	Asn_synthase,GATase_7
Rr102624	10	Acyl-coenzyme A oxidase	-	ACOX,Acyl-CoA_dh_1,Acyl-CoA_dh_M
Rr102653	8	zinc-finger of the FCS-type, C2-C2	-	zf-FLZ
Rr102667	11	Bifunctional aspartate aminotransferase and glutamate aspartate-prephenate	-	Aminotran_1_2
Rr102689	10	Belongs to the MICOS complex subunit Mic60 family	-	Mitofilin
Rr102696	9	Apoptotic chromatin condensation inducer in the nucleus	-	RSB_motif,SAP
Rr102697	6	Transducin family protein WD-40 repeat family	-	WD40
Rr102698	9	Regulation of nuclear pre-mRNA domain-containing protein	-	CTD_bind
Rr102711	4	F-box LRR-repeat protein	-	F-box,FBD,LRR_2
Rr102736	11	-	-	-
Rr102778	2	F-Box protein	-	F-box,F-box-like,FBA_1,FBA_3
Rr102829	8	DNA-directed RNA polymerase II subunit	-	RNA_pol_Rpb4
Rr102840	4	DNA polymerase delta, subunit 4	-	DNA_pol_delta_4
Rr102858	7	-	-	TPR_16,TPR_19,TPR_6
Rr102915	9	May act early in the ethylene signal transduction pathway, possibly as an ethylene receptor, or as a regulator of the pathway	ETR1	GAF,HATPase_c,HisKA,Response_reg
Rr102917	8	Belongs to the peptidase C19 family	-	UCH
Rr102922	7	NA	NA	NA
Rr102961	6	-	-	FAR1
Rr103006	2	Auxin-induced protein	-	EamA
Rr103035	12	dehydrogenase	-	ADH_N,ADH_zinc_N
Rr103063	8	Pentatricopeptide repeat-containing protein	-	PPR,PPR_2,Pkinase_Tyr
Rr103065	7	Protein of unknown function (DUF502)	-	DUF502
Rr103073	11	Tetratricopeptide repeat	-	LRR_6,TPR_10,TPR_12,TPR_2,TPR_7,TPR_8
Rr103145	9	Mitogen-activated protein kinase kinase kinase	-	Pkinase
Rr103147	12	DNA repair metallo-beta-lactamase	-	DRMBL,Lactamase_B_2
Rr103166	3	Lignin degradation and detoxification of lignin-derived products	-	Cu-oxidase,Cu-oxidase_2,Cu-oxidase_3
Rr103197	3	2-oxoisovalerate dehydrogenase subunit alpha	-	E1_dh
Rr103201	5	2-oxoisovalerate dehydrogenase subunit alpha	-	E1_dh
Rr103204	12	2-oxoisovalerate dehydrogenase subunit alpha	-	E1_dh
Rr103221	8	E3 ubiquitin-protein ligase	-	Copine,zf-C3HC4_3
Rr103243	4	Ribosome biogenesis protein NSA2 homolog	-	Ribosomal_S8e
Rr103285	9	Belongs to the glycosyl hydrolase 31 family	-	DUF5110,Gal_mutarotas_2,Glyco_hydro_31
Rr103287	1	resistance protein	-	LRR_3,NB-ARC,TIR
Rr103288	3	TMV resistance protein N-like	-	NB-ARC,TIR
Rr103289	1	Protein of unknown function (DUF3727)	-	DUF3727
Rr103296	1	NAC domain-containing protein	-	NAM
Rr103301	6	-	-	DBD_Tnp_Mut,MULE,SWIM
Rr103335	6	Jacalin-like lectin domain	-	Jacalin
Rr103391	12	TMV resistance protein N-like	-	NB-ARC,TIR
Rr103394	9	Family of unknown function (DUF716)	-	DUF716
Rr103440	7	Ganglioside-induced differentiation-associated protein	-	CRAL_TRIO_2
Rr103445	11	Belongs to the pyrroline-5-carboxylate reductase family	-	F420_oxidored,P5CR_dimer
Rr103450	4	Component of the peroxisomal and mitochondrial division machineries. Plays a role in promoting the fission of mitochondria and peroxisomes	-	Fis1_TPR_C,Fis1_TPR_N
Rr103468	12	L-galactose dehydrogenase	-	Aldo_ket_red
Rr103469	2	Plant protein 1589 of unknown function (A_thal_3526)	-	A_thal_3526
Rr103532	4	-	-	Tetraspannin
Rr103544	9	NA	NA	NA
Rr103547	3	Two pore calcium channel protein	TPC1	EF-hand_7,Ion_trans
Rr103564	9	Nuclear pore complex protein NUP160	-	DUF5311,Nup160
Rr103606	7	Protein of unknown function (DUF707)	-	DUF707
Rr103625	9	Nuclear cap-binding protein subunit	-	RRM_1
Rr103682	1	NA	NA	NA
Rr103695	2	Sodium/calcium exchanger protein	-	EF-hand_7,Na_Ca_ex
Rr103707	4	Pentatricopeptide repeat-containing protein	-	PPR,PPR_2
Rr103719	11	Protein of unknown function (DUF1681)	-	DUF1681
Rr103733	6	-	-	-
Rr103735	4	Belongs to the ubiquitin-conjugating enzyme family	-	UQ_con
Rr103753	9	phosphoenolpyruvate carboxylase	-	PEPcase
Rr103766	11	Serine threonine-protein kinase	-	EDR1,Pkinase_Tyr
Rr103777	10	2-aminoethanethiol dioxygenase-like	-	PCO_ADO
Rr103778	8	Multiprotein-bridging factor	-	HTH_3,MBF1
Rr103787	7	Belongs to the protein kinase superfamily	-	Pkinase,Pkinase_Tyr
Rr103794	2	Belongs to the protein kinase superfamily	-	Pkinase
Rr103805	12	serine threonine-protein kinase	-	B_lectin,DUF3403,PAN_2,Pkinase,Pkinase_Tyr,S_locus_glycop
Rr103806	8	PPIases accelerate the folding of proteins. It catalyzes the cis-trans isomerization of proline imidic peptide bonds in oligopeptides	-	Pro_isomerase
Rr103827	6	Belongs to the universal ribosomal protein uS5 family	-	Ribosomal_S5,Ribosomal_S5_C
Rr103832	4	serine threonine-protein kinase	-	B_lectin,DUF3403,PAN_2,Pkinase,Pkinase_Tyr,S_locus_glycop
Rr103874	10	sugar phosphate phosphate translocator	-	TPT
Rr103946	8	NA	NA	NA
Rr103974	1	Transporter	-	BT1
Rr103998	9	ATP synthase protein	-	-
Rr104002	3	-	-	-
Rr104003	8	-	-	-
Rr104030	1	Protein LOW PSII ACCUMULATION 3	-	DUF1995
Rr104082	9	NA	NA	NA
Rr104172	5	-	-	-
Rr104190	1	-	-	-
Rr104209	3	plant mutator transposase zinc finger	-	FAR1,MULE,SWIM
Rr104212	9	BED zinc finger	-	DUF4413,Dimer_Tnp_hAT,zf-BED
Rr104222	6	disease resistance protein	-	LRR_8,NB-ARC
Rr104241	6	SNF1-related protein kinase regulatory subunit gamma-like	-	CBS
Rr104297	5	Belongs to the cytochrome P450 family	-	p450
Rr104299	1	DCC family protein At1g52590	-	DUF393
Rr104315	4	Nucleosome assembly protein (NAP)	-	NAP
Rr104360	2	Belongs to the universal ribosomal protein uS5 family	-	Ribosomal_S5,Ribosomal_S5_C
Rr104364	4	Protein of unknown function (DUF1644)	-	DUF1644
Rr104366	9	Periodic tryptophan protein	-	Utp12,WD40
Rr104485	1	MAR-binding filament-like protein	MFP1	-
Rr104509	2	Methyltransferase-like protein	-	Methyltransf_16
Rr104515	1	eIF-2 functions in the early steps of protein synthesis by forming a ternary complex with GTP and initiator tRNA	eif2g	GTP_EFTU,GTP_EFTU_D2,eIF2_C
Rr104538	6	Ribosomal protein L37e	-	Ribosomal_L37e
Rr104603	11	Belongs to the major facilitator superfamily. Sugar transporter (TC 2.A.1.1) family	-	Sugar_tr
Rr104613	3	Thioesterase superfamily	-	4HBT
Rr104625	3	Serine threonine-protein kinase	-	B_lectin,DUF3403,PAN_2,Pkinase_Tyr,S_locus_glycop
Rr104631	3	Belongs to the MIP aquaporin (TC 1.A.8) family	-	MIP
Rr104689	3	-	-	-
Rr104690	1	Clavaminate synthase-like protein	-	TauD
Rr104706	2	Poly(A) polymerase	-	NTP_transf_2,PAP_RNA-bind,PAP_central
Rr104707	1	Poly(A) polymerase	-	NTP_transf_2,PAP_RNA-bind,PAP_central
Rr104717	12	Binds to actin and affects the structure of the cytoskeleton. At high concentrations, profilin prevents the polymerization of actin, whereas it enhances it at low concentrations	-	Profilin
Rr104725	10	Belongs to the peptidase M16 family	-	Peptidase_M16,Peptidase_M16_C
Rr104768	6	40S ribosomal protein S30	-	Ribosomal_S30
Rr104789	3	60s ribosomal protein	-	Ribosomal_L28e
Rr104854	10	Transmembrane 9 superfamily member	-	EMP70
Rr104855	11	Histone-binding protein RBBP4 or subunit C of CAF1 complex	-	CAF1C_H4-bd,WD40
Rr104904	4	serine threonine-protein phosphatase	-	Metallophos
Rr104912	8	ribosomal protein L34	-	Ribosomal_L34
Rr104927	8	Belongs to the protein kinase superfamily	-	Pkinase
Rr104937	7	The pyruvate dehydrogenase complex catalyzes the overall conversion of pyruvate to acetyl-CoA and CO(2)	-	2-oxoacid_dh,Biotin_lipoyl,E3_binding
Rr104944	5	60S ribosomal protein L18a-like protein	-	-
Rr104947	1	Aminopeptidase	-	ERAP1_C,Peptidase_M1
Rr104977	11	Belongs to the 'GDSL' lipolytic enzyme family	-	Lipase_GDSL
Rr104988	6	SANT SWI3, ADA2, N-CoR and TFIIIB'' DNA-binding domains	-	Myb_DNA-binding
Rr105008	9	Mitochondrial ubiquitin ligase activator of NFKB	-	GIDE,zf-C3HC4_3
Rr105074	6	NA	NA	NA
Rr105112	4	Belongs to the 'GDSL' lipolytic enzyme family	-	Lipase_GDSL
Rr105116	11	Belongs to the 'GDSL' lipolytic enzyme family	-	Lipase_GDSL
Rr105118	11	Belongs to the 'GDSL' lipolytic enzyme family	-	Lipase_GDSL
Rr105125	7	Belongs to the 'GDSL' lipolytic enzyme family	-	Lipase_GDSL
Rr105127	8	Belongs to the 'GDSL' lipolytic enzyme family	-	Lipase_GDSL
Rr105132	5	Belongs to the 1-acyl-sn-glycerol-3-phosphate acyltransferase family	-	Acyltransferase
Rr105161	12	Acts in the modification of cell walls via demethylesterification of cell wall pectin	PME3	PMEI,Pectinesterase
Rr105166	2	pumilio homolog	-	PUF
Rr105177	11	-	-	-
Rr105179	1	NUMOD3 motif (2 copies)	-	NUMOD3
Rr105188	7	strubbelig-receptor family	-	LRRNT_2,LRR_1,LRR_6,LRR_8,Pkinase_Tyr
Rr105196	10	Calcineurin-like phosphoesterase	-	Metallophos
Rr105251	7	pyrophosphate-energized membrane proton pump	-	H_PPase
Rr105284	1	1-acyl-sn-glycerol-3-phosphate acyltransferase	-	Acyltransf_C,Acyltransferase
Rr105301	8	-	-	-
Rr105320	2	KH domain-containing protein	-	KH_1
Rr105325	6	60S ribosomal protein	-	RVT_3,Ribosomal_L30,Ribosomal_L30_N
Rr105326	8	UDP-Glycosyltransferase	-	UDPGT
Rr105334	10	The coatomer is a cytosolic protein complex that binds to dilysine motifs and reversibly associates with Golgi non- clathrin-coated vesicles, which further mediate biosynthetic protein transport from the ER, via the Golgi up to the trans Golgi network. Coatomer complex is required for budding from Golgi membranes, and is essential for the retrograde Golgi-to-ER transport of dilysine-tagged protei…	-	Adaptin_N,Coatamer_beta_C,Coatomer_b_Cpla
Rr105360	6	Belongs to the helicase family. Dicer subfamily	-	DEAD,Dicer_dimer,Helicase_C,PAZ,ResIII,Ribonuclease_3,dsrm
Rr105365	5	DNA damage response protein	-	WLM,zf-RanBP
Rr105373	3	LRR receptor-like serine threonine-protein kinase	-	LRR_1,LRR_8,Malectin,Pkinase,Pkinase_Tyr
Rr105391	12	Citrate synthase	-	Citrate_synt
Rr105392	10	O-methyltransferase that catalyzes the 2 O-methylation steps in the ubiquinone biosynthetic pathway	COQ3	Methyltransf_11,Methyltransf_23
Rr105408	11	Belongs to the glycosyltransferase 8 family	-	Glyco_transf_8
Rr105437	4	NA	NA	NA
Rr105438	5	Mitochondrial PGP phosphatase	-	PGP_phosphatase
Rr105475	10	Conserved oligomeric Golgi complex subunit	-	COG5
Rr105489	12	Persulfide dioxygenase ETHE1 homolog	-	Lactamase_B
Rr105520	1	transcription factor	PIL6	HLH
Rr105576	1	Belongs to the UDP-glycosyltransferase family	-	UDPGT
Rr105595	1	Protein FAR-RED ELONGATED HYPOCOTYL	FHY3	FAR1,MULE,SWIM
Rr105605	2	60S ribosomal Protein	-	KOW,Ribosomal_L27e
Rr105610	4	OTU domain-containing protein DDB_G0284757-like	-	OTU
Rr105626	11	Belongs to the cation transport ATPase (P-type) (TC 3.A.3) family. Type IV subfamily	-	Cation_ATPase,E1-E2_ATPase,PhoLip_ATPase_C,PhoLip_ATPase_N
Rr105639	1	UDP-Glycosyltransferase	-	UDPGT
Rr105677	1	DEAD-box RNA helicase involved in various cellular processes at low temperature, including ribosome biogenesis, mRNA degradation and translation initiation	deaD	DEAD,DbpA,Helicase_C
Rr105699	12	membrane protein At3g27390	-	-
Rr105706	1	transposition, RNA-mediated	-	-
Rr105714	7	-	-	-
Rr105720	6	U-box domain-containing protein	-	Arm
Rr105727	1	-	-	PLDc_N
Rr105736	1	Cleavage site for pathogenic type III effector avirulence factor Avr	-	AvrRpt-cleavage
Rr105783	8	Nup133 N terminal like	-	Nucleoporin_C,Nucleoporin_N
Rr105808	10	Heterogeneous nuclear ribonucleoprotein	-	RRM_1
Rr105811	11	Heterogeneous nuclear ribonucleoprotein	-	RRM_1
Rr105820	10	Cell division control protein	CDC6	AAA_22,Cdc6_C
Rr105851	5	Seems to be required for maximal rate of protein biosynthesis. Enhances ribosome dissociation into subunits and stabilizes the binding of the initiator Met-tRNA(I) to 40 S ribosomal subunits	-	eIF-1a
Rr105854	5	Protein of unknown function (DUF1664)	-	DUF1664
Rr105858	2	Protein-tyrosine-phosphatase	IBR5	DSPc
Rr105861	6	Mitochondrial pyruvate carrier	-	MPC
Rr105878	11	Belongs to the protein disulfide isomerase family	PDIL2-3	Thioredoxin
Rr105901	12	Cyclic phosphodiesterase-like	-	2_5_RNA_ligase2,CPDase,FBA_1
Rr105902	10	Belongs to the argonaute family	-	ArgoL1,ArgoL2,ArgoMid,ArgoN,PAZ,Piwi
Rr105974	3	Palmitoyl-monogalactosyldiacylglycerol delta-7 desaturase, chloroplastic-like	-	FA_desaturase
Rr105978	3	HAUS augmin-like complex subunit 2	-	HAUS2
Rr105981	2	Belongs to the major facilitator superfamily. Sugar transporter (TC 2.A.1.1) family	-	Sugar_tr
Rr105988	2	Glycine-rich RNA-binding protein	-	RRM_1
Rr106011	1	Divergent PAP2 family	-	DUF212
Rr106037	7	DNA repair protein	-	Helicase_C,SNF2_N,zf-C3HC4,zf-C3HC4_2,zf-C3HC4_3,zf-RING_UBOX
Rr106061	4	3'-5' exonuclease	-	DNA_pol_A_exo1,HRDC
Rr106065	5	Catalyzes the isomerization of citrate to isocitrate via cis-aconitate	-	Aconitase,Aconitase_C
Rr106069	6	-	-	DBD_Tnp_Mut,MULE,SWIM
Rr106101	2	Syntaxin	-	SNARE,Syntaxin
Rr106103	9	Transcription factor CPC-like	-	Myb_DNA-binding
Rr106115	8	Histone-lysine N-methyltransferase	-	SET,zf-MYND
Rr106186	1	divergent subfamily of APPLE domains	-	B_lectin,GUB_WAK_bind,PAN_2,Pkinase,Pkinase_Tyr,S_locus_glycop
Rr106187	1	serine threonine-protein kinase	-	B_lectin,GUB_WAK_bind,PAN_2,Pkinase,Pkinase_Tyr,S_locus_glycop
Rr106210	11	complex subunit 5	ORC5	AAA_16,ORC5_C
Rr106251	9	Pentatricopeptide repeat-containing protein	-	PPR,PPR_2,PPR_3
Rr106268	6	ankyrin repeat-containing protein	-	Ank_2,DUF4219,PGG
Rr106279	1	Catalyzes the radical-mediated insertion of two sulfur atoms into the C-6 and C-8 positions of the octanoyl moiety bound to the lipoyl domains of lipoate-dependent enzymes, thereby converting the octanoylated domains into lipoylated derivatives	LIP1	LIAS_N,Radical_SAM
Rr106321	1	Ubiquitin receptor	-	UBA,XPC-binding,ubiquitin
Rr106330	12	Belongs to the 14-3-3 family	-	2014/3/3
Rr106350	11	FDF	-	FDF,LSM14
Rr106359	5	-	-	-
Rr106445	9	GDP-fucose protein O-fucosyltransferase	-	O-FucT
Rr106448	2	transcription factor	-	HLH
Rr106466	1	-	-	-
Rr106469	12	cobra-like protein	-	COBRA
Rr106501	12	methylesterase 11	-	Abhydrolase_1,Abhydrolase_6
Rr106507	5	phenolic glucoside malonyltransferase	-	Transferase
Rr106525	1	Alpha-amylase C-terminal beta-sheet domain	-	Alpha-amyl_C2,Alpha-amylase
Rr106582	4	mitochondrial saccharopine dehydrogenase-like oxidoreductase	-	Sacchrp_dh_NADP
Rr106583	6	mitochondrial saccharopine dehydrogenase-like oxidoreductase	-	Sacchrp_dh_NADP
Rr106585	12	mitochondrial saccharopine dehydrogenase-like oxidoreductase	-	Sacchrp_dh_NADP
Rr106598	1	Plant protein of unknown function (DUF863)	-	DUF863
Rr106621	6	Vesicle transport V-snare	-	V-SNARE,V-SNARE_C
Rr106633	12	12-oxophytodienoate reductase	OPR1	Oxidored_FMN
Rr106657	4	Polypyrimidine tract-binding protein homolog	-	RRM_1,RRM_5
Rr106678	1	Belongs to the AAA ATPase family	FTSH6	AAA,FtsH_ext,PPR,Peptidase_M41
Rr106697	6	60S ribosomal Protein	-	Ribosomal_L34e
Rr106711	11	Tubulin is the major constituent of microtubules. It binds two moles of GTP, one at an exchangeable site on the beta chain and one at a non-exchangeable site on the alpha chain	-	Tubulin,Tubulin_C
Rr106724	9	Promotes mitochondrial protein synthesis. May act as a fidelity factor of the translation reaction, by catalyzing a one- codon backward translocation of tRNAs on improperly translocated ribosomes. Binds to mitochondrial ribosomes in a GTP-dependent manner	-	EFG_C,GTP_EFTU,GTP_EFTU_D2,LepA_C
Rr106738	7	belongs to the protein kinase superfamily	-	Pkinase,Pkinase_Tyr
Rr106740	11	Arginine methyltransferase involved in the assembly or stability of mitochondrial NADH ubiquinone oxidoreductase complex (complex I)	-	Methyltransf_28
Rr106741	1	Plasma membrane ATPase	-	Cation_ATPase_N,E1-E2_ATPase,Hydrolase
Rr106743	1	HI0933-like protein	-	HI0933_like
Rr106760	7	mitochondrial chaperone	-	AAA,AAA_assoc
Rr106778	6	-	-	-
Rr106814	12	Pyridoxamine 5'-phosphate oxidase	-	Pyrid_oxidase_2
Rr106834	9	GPI ethanolamine phosphate transferase	-	Phosphodiest,PigN,Sulfatase
Rr106843	11	Xyloglucan glycosyltransferase 4-like	-	Glyco_tranf_2_3,Glyco_trans_2_3
Rr106850	7	EamA-like transporter family	-	EamA
Rr106856	8	EamA-like transporter family	-	EamA
Rr106857	9	DNA repair protein	-	XPG_I,XPG_N
Rr106888	1	NA	NA	NA
Rr106950	11	Belongs to the cation transport ATPase (P-type) (TC 3.A.3) family. Type IV subfamily	-	Cation_ATPase,E1-E2_ATPase,PhoLip_ATPase_C,PhoLip_ATPase_N
Rr106953	6	Proteasome assembly chaperone	-	PAC3
Rr106970	7	NA	NA	NA
Rr106983	5	Isocitrate dehydrogenase NADP	-	Iso_dh
Rr106993	7	MORC family CW-type zinc finger protein	-	HATPase_c_3
Rr106998	1	4Fe-4S single cluster domain of Ferredoxin I	-	DnaJ,Fer4_13,Fer4_15
Rr107015	7	mitogen-activated protein kinase kinase	-	Pkinase
Rr107026	9	Sirohydrochlorin	-	CbiX
Rr107030	5	-	-	-
Rr107045	7	Protein of unknown function (DUF707)	-	DUF707
Rr107059	3	Belongs to the 'GDSL' lipolytic enzyme family	-	Lipase_GDSL
Rr107075	9	Bromodomain extra-terminal - transcription regulation	-	BET
Rr107082	7	Zinc finger protein CONSTANS-like	-	CCT
Rr107094	8	ATP synthase mitochondrial F1 complex assembly factor	-	ATP12
Rr107110	7	Protein of unknown function (DUF971)	-	DUF971
Rr107131	1	ATP synthase mitochondrial F1 complex assembly factor	-	ATP12
Rr107136	6	Ankyrin repeats (many copies)	-	Ank,Ank_2,Ank_4,Ank_5
Rr107139	5	Lysine histidine transporter	-	Aa_trans
Rr107194	10	Ribulose-phosphate 3-epimerase	-	Ribul_P_3_epim
Rr107210	8	Belongs to the AAA ATPase family	-	AAA,Vps4_C
Rr107213	1	Sulfite oxidase-like	-	Mo-co_dimer,Oxidored_molyb
Rr107248	9	ABC transporter I family member	-	ABC_tran
Rr107257	10	Belongs to the actin family	ARP2	Actin
Rr107271	10	Glycerophosphodiester phosphodiesterase	-	GDPD
Rr107301	1	Ring finger protein	-	zf-C3HC4
Rr107302	6	Methyltransferase-like protein 17	-	Rsm22
Rr107319	11	Syntaxin-like protein	-	SNARE,Syntaxin_2
Rr200003	7	Conserved region of unknown function on GLTSCR protein	-	GLTSCR1
Rr200019	5	-	-	-
Rr200038	8	inactive tRNA-specific adenosine deaminase-like protein 3 isoform X1	-	dCMP_cyt_deam_1
Rr200044	1	Belongs to the glycosyltransferase 1 family	-	Glyco_trans_4_4,Glycos_transf_1,S6PP,Sucrose_synth
Rr200056	11	eukaryotic translation initiation factor	-	SUI1
Rr200078	5	Splicing factor 3B subunit	-	RRM_1
Rr200097	10	-	-	-
Rr200232	7	amidase C869.01	-	Amidase
Rr200234	7	Amidase	-	Amidase
Rr200242	2	Acts as a Mg(2 ) transporter. Can also transport other divalent cations such as Fe(2 ), Sr(2 ), Ba(2 ), Mn(2 ) and Co(2 ) but to a much less extent than Mg(2 )	-	Mg_trans_NIPA
Rr200288	10	Histone-lysine n-methyltransferase	-	Pre-SET,SET,WIYLD
Rr200304	3	Belongs to the glycosyl hydrolase 3 family	-	Glyco_hydro_3,Glyco_hydro_3_C
Rr200305	3	NAD FAD-binding protein	-	Amino_oxidase,NAD_binding_8
Rr200339	2	resistance protein	-	NB-ARC,TIR
Rr200341	12	squalene	-	SE
Rr200354	12	squalene	-	SE
Rr200357	5	squalene monooxygenase activity	-	FAD_binding_3,SE
Rr200367	8	LL-diaminopimelate aminotransferase	-	Aminotran_1_2
Rr200428	3	Ergosterol biosynthetic protein	-	Erg28
Rr200496	7	F-box FBD LRR-repeat protein	-	F-box,FBD,LRR_2
Rr200507	3	Belongs to the peptidase S10 family	-	Peptidase_S10
Rr200519	10	magnesium transporter	-	CorA
Rr200530	1	Belongs to the iron ascorbate-dependent oxidoreductase family	-	2OG-FeII_Oxy,DIOX_N
Rr200573	6	histone deacetylase	-	zf-UBP
Rr200581	3	histone deacetylase	-	zf-UBP
Rr200621	1	DNA-directed DNA polymerase activity	-	-
Rr200622	5	DNA polymerase	-	IMS,IMS_C,IMS_HHH
Rr200668	1	SWI complex, BAF60b domains	-	SWIB
Rr200681	11	Thioredoxin domain-containing protein 9 homolog	-	Phosducin,Thioredoxin
Rr200693	5	TIP41-like family	-	TIP41
Rr200709	5	Deoxycytidyl transferase involved in DNA repair. Transfers a dCMP residue from dCTP to the 3'-end of a DNA primer in a template-dependent reaction. May assist in the first step in the bypass of abasic lesions by the insertion of a nucleotide opposite the lesion. Required for normal induction of mutations by physical and chemical agents	-	BRCT_2,IMS,IMS_C,IMS_HHH,LIG3_BRCT
Rr200760	1	Protein TIC 21, chloroplastic	-	DUF3611
Rr200770	12	NA	NA	NA
Rr200773	6	ADP-ribosylation factor	-	Arf
Rr200785	11	Kynurenine formamidase-like	-	Cyclase
Rr200793	5	Phosphatidylinositol 3,4,5-trisphosphate 3-phosphatase and dual-specificity protein phosphatase	-	DSPc
Rr200798	3	NA	NA	NA
Rr200802	5	NA	NA	NA
Rr200818	1	Belongs to the UDP-glycosyltransferase family	UGT73B3	UDPGT
Rr200824	1	Belongs to the UDP-glycosyltransferase family	-	UDPGT
Rr200828	4	Beta-L-arabinofuranosidase, GH127	-	AbfB,Glyco_hydro_127
Rr200876	8	ABSCISIC ACID-INSENSITIVE 5-like protein	ABF1	bZIP_1
Rr200883	1	-	-	-
Rr200897	3	F-box LRR-repeat protein	-	F-box-like,FBD
Rr200978	12	Belongs to the disease resistance NB-LRR family	-	LRR_4,LRR_8,NB-ARC
Rr201026	3	Armadillo repeat-containing protein	-	zf-C3HC4
Rr201058	11	Belongs to the iron ascorbate-dependent oxidoreductase family	-	2OG-FeII_Oxy,DIOX_N
Rr201060	12	Belongs to the iron ascorbate-dependent oxidoreductase family	-	2OG-FeII_Oxy,DIOX_N
Rr201094	1	PetM family of cytochrome b6f complex subunit 7	-	PetM
Rr201105	10	TMV resistance protein N-like	-	NB-ARC,TIR
Rr201126	4	Chaperone protein which promotes assembly of the 20S proteasome as part of a heterodimer with PSMG1	-	PAC2
Rr201129	7	Cold-regulated 413 plasma membrane protein	-	WCOR413
Rr201133	7	TMV resistance protein N-like	-	NB-ARC,TIR
Rr201140	3	TMV resistance protein N-like	-	NB-ARC,TIR
Rr201146	3	Belongs to the Casparian strip membrane proteins (CASP) family	-	DUF588
Rr201221	3	Argininosuccinate lyase	-	ASL_C2,Lyase_1
Rr201263	1	G-type lectin S-receptor-like serine threonine-protein kinase	-	B_lectin,GUB_WAK_bind,PAN_2,Pkinase_Tyr,S_locus_glycop
Rr201311	12	BURP domain-containing protein	-	BURP
Rr201350	1	BTB POZ domain-containing protein	-	-
Rr201366	1	Belongs to the peptidase S10 family	-	Peptidase_S10
Rr201386	5	Belongs to the ATCase OTCase family	PYRB	OTCace,OTCace_N
Rr201414	6	40s ribosomal protein	-	Ribosomal_S25
Rr201419	7	TMV resistance protein N-like	-	NB-ARC,TIR
Rr201541	3	TMV resistance protein N-like	-	NB-ARC,TIR
Rr201565	3	Belongs to the TRAFAC class myosin-kinesin ATPase superfamily. Kinesin family	-	Kinesin,zf-C3HC4_3
Rr201571	4	-	-	-
Rr201575	5	Belongs to the multi antimicrobial extrusion (MATE) (TC 2.A.66.1) family	-	MatE
Rr201579	7	NA	NA	NA
Rr201580	12	TMV resistance protein N-like	-	NB-ARC,TIR
Rr201585	1	Belongs to the multi antimicrobial extrusion (MATE) (TC 2.A.66.1) family	-	MatE
Rr201644	7	-	-	-
Rr201658	7	Belongs to the complex I LYR family	-	Complex1_LYR
Rr201675	8	resistance protein	-	LRR_3,LRR_8,NB-ARC,TIR
Rr201689	4	Transcription factor bHLH3-like	-	HLH,bHLH-MYC_N
Rr201705	12	transcription factor	-	bZIP_1
Rr201733	4	TAFs are components of the transcription factor IID (TFIID) complex that is essential for mediating regulation of RNA polymerase transcription	-	TFIID_30kDa
Rr201741	7	disease resistance	-	LRR_8,NB-ARC
Rr201746	11	Fatty acid amide	-	Amidase
Rr201753	10	Zinc finger MYM-type protein	-	DUF4371,Dimer_Tnp_hAT
Rr201787	4	Catalyzes the epimerization of the S- and R-forms of NAD(P)HX, a damaged form of NAD(P)H that is a result of enzymatic or heat-dependent hydration. This is a prerequisite for the S- specific NAD(P)H-hydrate dehydratase to allow the repair of both epimers of NAD(P)HX	-	PNP_phzG_C,Putative_PNPOx,YjeF_N
Rr201788	5	DENN domain and WD repeat-containing protein SCD1	SCD1	DENN,WD40,dDENN,uDENN
Rr201813	2	Transcription initiation factor TFIID subunit	-	YEATS
Rr201844	10	nuclease HARBI1	-	DDE_Tnp_4
Rr201853	12	Methylmalonate-semialdehyde dehydrogenase	-	Aldedh
Rr201865	3	glutamine amidotransferase	-	GATase
Rr201868	10	Hemiasterlin resistant protein	-	CHCH
Rr201914	7	50S ribosomal protein	-	Ribosomal_L18p
Rr201916	8	COPI associated protein	-	COPI_assoc
Rr201942	12	Peptidyl-prolyl cis-trans isomerase	FKBP12	FKBP_C
Rr201946	12	Belongs to the iron ascorbate-dependent oxidoreductase family	-	2OG-FeII_Oxy,DIOX_N
Rr201963	5	nitronate	-	NMO
Rr201980	4	Leucine aminopeptidase	-	Peptidase_M17,Peptidase_M17_N
Rr202006	1	zinc finger CCCH domain-containing protein	-	GYF,Plus-3,SWIB
Rr202027	3	alpha-galactosidase	-	Melibiase_2,Melibiase_2_C
Rr202031	12	Belongs to the multi antimicrobial extrusion (MATE) (TC 2.A.66.1) family	-	MatE
Rr202046	10	Exostosin family	-	Exostosin
Rr202077	9	Serine threonine-protein kinase	-	GUB_WAK_bind,Pkinase,Pkinase_Tyr,WAK_assoc
Rr202087	2	Lignin degradation and detoxification of lignin-derived products	-	Cu-oxidase,Cu-oxidase_2,Cu-oxidase_3
Rr202114	8	-	-	-
Rr202124	10	tRNA pseudouridine synthase	-	PseudoU_synth_1
Rr202137	7	Lignin degradation and detoxification of lignin-derived products	-	Cu-oxidase,Cu-oxidase_2,Cu-oxidase_3
Rr202165	5	Choline ethanolamine	-	Choline_kin_N,Choline_kinase
Rr202180	7	Carboxypeptidase	-	Peptidase_M14
Rr202198	8	-	-	-
Rr202200	6	Belongs to the peroxidase family. Classical plant (class III) peroxidase subfamily	-	peroxidase
Rr202216	6	Polypyrimidine tract-binding protein homolog	-	RRM_1,RRM_5
Rr202221	2	Belongs to the universal ribosomal protein uL3 family	-	Ribosomal_L3
Rr202227	9	Disease resistance protein	-	LRR_8,NB-ARC,TIR
Rr202305	9	U6 snRNA-associated Sm-like protein	-	LSM
Rr202306	6	succinate dehydrogenase	sdh3	HSP70,Sdh_cyt
Rr202329	9	THO complex subunit	-	THOC7
Rr202333	1	Transcription factor	-	bZIP_1
Rr202340	11	TMV resistance protein N-like	-	NB-ARC,TIR
Rr202352	7	TMV resistance protein N-like	-	LRR_3,NB-ARC,TIR
Rr202356	12	TMV resistance protein N-like	-	LRR_3,NB-ARC,TIR
Rr202357	1	TMV resistance protein N-like	-	LRR_3,NB-ARC,TIR
Rr202361	9	DNA-directed RNA polymerases I, II, and III subunit	-	RNA_pol_Rpb6
Rr202378	7	NA	NA	NA
Rr202385	9	Protein of unknown function (DUF707)	-	DUF707
Rr202444	5	RimP N-terminal domain	-	DUF150
Rr202448	1	Belongs to the peptidase S10 family	-	Peptidase_S10
Rr202452	6	alcohol dehydrogenase	-	ADH_N,ADH_zinc_N
Rr202459	2	alcohol dehydrogenase	-	ADH_N,ADH_zinc_N
Rr202466	12	Exostosin family	-	Exostosin,NAM
Rr202531	1	DNA repair protein	-	AAA_25,ChlI
Rr202570	6	Belongs to the MIP aquaporin (TC 1.A.8) family	-	MIP
Rr202586	6	NA	NA	NA
Rr202591	9	RNA-binding protein	-	RBM39linker,RRM_1
Rr202616	5	Ribosomal proteins 50S-L18Ae/60S-L20/60S-L18A	RPL18AA	Ribosomal_L18A
Rr202637	4	DDB1- and CUL4-associated factor	-	WD40
Rr202641	1	Pentatricopeptide repeat-containing protein	-	PPR
Rr202725	3	Serine threonine-protein kinase	-	Pkinase,Pkinase_Tyr
Rr202727	6	Protein of unknown function (DUF632)	-	DUF630,DUF632
Rr202734	4	Cytochrome p450	-	p450
Rr202738	11	flavin-containing monooxygenase	-	FMO-like
Rr202754	12	flavin-containing monooxygenase	-	FMO-like
Rr202767	10	Histidine phosphatase superfamily (branch 1)	-	His_Phos_1
Rr202785	1	Transmembrane protein 184 homolog	-	Solute_trans_a
Rr202792	11	Cyclin_C	-	Cyclin_C,Cyclin_N
Rr202820	8	Nucleolar complex protein 4 homolog	-	CBF
Rr202897	11	Ferric-chelate reductase	-	Cytochrom_B561,DOMON
Rr202898	10	Belongs to the RNase T2 family	-	Ribonuclease_T2
Rr202909	5	Acyl-coenzyme A thioesterase 9	-	4HBT
Rr202913	6	NA	NA	NA
Rr202914	11	Disease resistance protein	-	LRR_8,NB-ARC
Rr202946	9	Pentatricopeptide repeat-containing protein	-	DYW_deaminase,PPR,PPR_2
Rr202949	2	protein FAR1-RELATED SEQUENCE	-	FAR1
Rr202964	6	Protein of unknown function, DUF538	-	DUF538
Rr202980	6	HAUS augmin-like complex subunit	-	HAUS-augmin3
Rr203006	9	Cytochrome b561 and DOMON domain-containing protein	-	Cytochrom_B561,DUF568
Rr203032	9	Protein of unknown function (DUF760)	-	DUF760
Rr203122	1	mRNA-decapping enzyme subunit 2-like	-	DCP2,NUDIX
Rr203157	12	NA	NA	NA
Rr203166	12	Plant lipoxygenase may be involved in a number of diverse aspects of plant physiology including growth and development, pest resistance, and senescence or responses to wounding	-	Lipoxygenase,PLAT
Rr203167	12	protein At4g13200, chloroplastic	-	-
Rr203190	3	Belongs to the glycosyl hydrolase 28 family	-	Glyco_hydro_28
Rr203221	9	Transcription factor	-	HLH
Rr203228	9	-	-	LRR_6
Rr203233	4	-	-	-
Rr203248	1	Glutathione transferase GST 23-like	-	GST_C,GST_C_2,GST_N
Rr203256	5	Belongs to the GST superfamily	-	GST_C,GST_C_2,GST_N
Rr203293	7	NA	NA	NA
Rr203297	5	Tyrosine decarboxylase	-	Pyridoxal_deC
Rr203312	4	Cytochrome oxidase complex assembly protein 1	-	Coa1
Rr203373	5	chloroplast organization	MRL7	-
Rr203391	5	Belongs to the SNF7 family	-	Snf7
Rr203437	9	Pre-mRNA-splicing factor	-	Slu7
Rr203441	1	UPF0420 protein C16orf58 homolog	-	DUF647
Rr203442	9	Chromatin modification-related protein	-	NuA4
Rr203471	7	WAT1-related protein	-	EamA
Rr203556	5	Belongs to the class-I pyridine nucleotide-disulfide oxidoreductase family	GR	Pyr_redox_2,Pyr_redox_dim
Rr203570	5	uridine kinase	-	AAA_18,PRK
Rr203585	10	Guanylate-binding protein	-	GBP,GBP_C
Rr203644	12	Heat shock 70 kDa protein	-	HSP70
Rr203667	2	Required for the formation of N(7)-methylguanine at position 46 (m7G46) in tRNA. In the complex, it is required to stabilize and induce conformational changes of the catalytic subunit	-	WD40
Rr203731	9	mRNA-capping enzyme-like	-	DSPc,mRNA_cap_C,mRNA_cap_enzyme
Rr203753	1	-	-	B-block_TFIIIC
Rr203757	12	Dienelactone hydrolase family	-	DLH
Rr203797	2	E3 ubiquitin-protein ligase	-	zf-C3HC4_3
Rr203815	7	Pentatricopeptide repeat-containing protein	-	PPR,PPR_2,PPR_3
Rr203885	7	OTU domain-containing protein	-	OTU
Rr203900	7	-	-	-
Rr203920	4	Dephospho-CoA kinase	-	CoaE
Rr203977	9	U3 small nucleolar RNA-associated protein	-	Utp14
Rr203995	3	Sucrose-cleaving enzyme that provides UDP-glucose and fructose for various metabolic pathways	SUS4	Glycos_transf_1,Sucrose_synth
Rr204006	2	Belongs to the eukaryotic ribosomal protein eL19 family	-	Ribosomal_L19e
Rr204010	3	Belongs to the TRAFAC class myosin-kinesin ATPase superfamily. Kinesin family	-	CH,Kinesin,Microtub_bd
Rr204012	1	Mitogen-activated protein kinase kinase kinase	-	Pkinase
Rr204014	3	Belongs to the universal ribosomal protein uS13 family	-	Ribosomal_S13
Rr204027	5	NA	NA	NA
Rr204049	12	Ubiquitin-fold modifier	-	Ufm1
Rr204088	6	WAT1-related protein	-	EamA
Rr204108	7	Protein of unknown function (DUF740)	-	DUF740
Rr204112	1	Belongs to the 'GDSL' lipolytic enzyme family	-	Lipase_GDSL
Rr204120	1	Chlorophyllide a oxygenase	-	PaO,Rieske
Rr204132	6	F-box FBD LRR-repeat protein	-	F-box,FBD,LRR_2
Rr204147	12	Iaa-amino acid hydrolase	ILL6	M20_dimer,Peptidase_M20
Rr204161	1	RESISTANCE protein	-	LRR_3,LRR_8,NB-ARC,TIR
Rr204184	11	Cyclin_C	-	Cyclin_C,Cyclin_N
Rr204213	1	-	-	-
Rr204231	6	BTB POZ domain-containing protein	5	BTB
Rr204273	8	Serine-rich protein-related	-	-
Rr204334	9	SPX domain-containing protein	-	SPX
Rr204347	12	Lactation elevated protein	-	AFG1_ATPase
Rr204356	1	Plant protein of unknown function	-	DUF247
Rr204370	12	Tesmin/TSO1-like CXC domain	-	TCR
Rr204378	8	Belongs to the class I-like SAM-binding methyltransferase superfamily. C5-methyltransferase family	DNMT2	DNA_methylase
Rr204392	5	-	-	-
Rr204395	3	Belongs to the V-ATPase proteolipid subunit family	-	ATP-synt_C
Rr204397	8	Belongs to the ABC transporter superfamily. ABCG family. PDR (TC 3.A.1.205) subfamily	-	ABC2_membrane,ABC_tran,ABC_trans_N,PDR_assoc
Rr204428	12	Belongs to the peptidase A1 family	-	TAXi_C,TAXi_N
Rr204429	8	Lariat debranching	DBR1	DBR1,Metallophos,peroxidase
Rr204433	7	Spindle and kinetochore-associated protein 2	-	SKA2
Rr204445	2	phosphatase 2c	-	PP2C
Rr204455	7	Belongs to the enoyl-CoA hydratase isomerase family	-	ECH_2
Rr204458	12	zinc finger CCCH domain-containing protein	-	zf-CCCH,zf-CCCH_2
Rr204489	11	Ethylene-responsive transcription factor	-	AP2
Rr204514	7	Transmembrane protein 147-like	-	DUF2053
Rr204555	9	Belongs to the MT-A70-like family	-	MT-A70
Rr204577	5	Outer envelope pore protein	-	-
Rr204591	5	CRAL/TRIO, N-terminal domain	-	CRAL_TRIO,CRAL_TRIO_N
Rr204645	1	Bifunctional nuclease	BBD1	DNase-RNase,UVR
Rr204662	7	Ribosomal RNA small subunit methyltransferase	-	TP_methylase
Rr204667	1	NA	NA	NA
Rr204716	11	-	-	EamA
Rr204740	3	Myb/SANT-like DNA-binding domain	-	Myb_DNA-bind_3
Rr204783	10	Synaptotagmin-like mitochondrial-lipid-binding domain	-	C2,SMP_LBD
Rr204803	8	40S ribosomal protein	-	Ribosomal_S10
Rr204845	9	tRNA pseudouridine synthase	-	PseudoU_synth_1
Rr204851	7	tRNA pseudouridine synthase	-	-
Rr204865	4	Alcohol dehydrogenase-like	-	ADH_N,ADH_zinc_N
Rr204877	10	NADH dehydrogenase ubiquinone 1 beta subcomplex subunit	-	-
Rr204890	5	Encoded by	-	Transferase
Rr204902	8	f-box protein	-	F-box-like,Herpes_UL92
Rr204926	6	Histidine kinase	-	HATPase_c,HisKA,Response_reg
Rr204978	7	Zinc knuckle	-	RRM_1,zf-CCHC
Rr204991	8	-	-	Myb_DNA-bind_4
Rr205004	5	domain-containing protein	-	ABC1,Beta-lactamase,WaaY
Rr205024	5	psbP domain-containing protein 5	-	PsbP
Rr205059	3	Tubulin is the major constituent of microtubules. It binds two moles of GTP, one at an exchangeable site on the beta chain and one at a non-exchangeable site on the alpha chain	-	Tubulin,Tubulin_C
Rr205063	8	NA	NA	NA
Rr205090	12	Guanine nucleotide-binding protein alpha-1	GPA1	G-alpha
Rr205096	5	Copper-transporting ATPase	HMA8	E1-E2_ATPase,HMA,Hydrolase
Rr205145	4	Uncharacterised protein family (UPF0203)	-	UPF0203
Rr205170	7	Cytochrome p450	-	p450
Rr205201	11	Calcineurin B-like protein	CBL10	EF-hand_1,EF-hand_5,EF-hand_7
Rr205202	9	Histone deacetylase	-	Hist_deacetyl
Rr205222	12	Vacuolar-processing enzyme-like	-	Peptidase_C13
Rr205225	11	Core-2/I-Branching enzyme	-	Branch
Rr205230	10	Myb/SANT-like DNA-binding domain	-	Myb_DNA-bind_3
Rr205233	10	NA	NA	NA
Rr205234	9	Belongs to the SNF7 family	-	Snf7
Rr205265	1	Protein of unknown function (DUF3054)	-	DUF3054
Rr205281	11	BSD domain	-	BSD
Rr205296	12	f-box protein	-	F-box,F-box-like
Rr205320	10	Adenine phosphoribosyltransferase	-	Pribosyltran
Rr205326	4	belongs to the protein kinase superfamily	-	Pkinase
Rr205346	4	Domain of unknown function (DUF4793)	-	DUF4792,DUF4793,zf-C3HC4_3
Rr205364	12	-	-	-
Rr205425	4	NA	NA	NA
Rr205446	8	NA	NA	NA
Rr205454	1	Lipolytic acyl hydrolase (LAH)	-	Patatin
Rr205456	11	origin recognition complex subunit	ORC2	ORC2
Rr205464	11	protein At1g47420, mitochondrial-like	SDH5	DUF4370
Rr205492	9	NA	NA	NA
Rr205506	1	RNA polymerase sigma factor	-	Sigma70_r2,Sigma70_r3,Sigma70_r4
Rr205522	9	Poly(A) polymerase	-	NTP_transf_2,PAP_RNA-bind,PAP_central
Rr205523	5	Belongs to the protein kinase superfamily. Ser Thr protein kinase family	-	LRRNT_2,LRR_1,LRR_6,LRR_8,Pkinase
Rr205532	2	Homeobox-leucine zipper protein	-	Homeobox,MEKHLA,START
Rr205551	12	ultraviolet-B receptor	-	RCC1
Rr205596	1	NA	NA	NA
Rr205609	7	Signal peptide	-	Peptidase_A22B
Rr205616	5	GTP-binding protein	-	MMR_HSR1
Rr205625	1	Group 2 truncated hemoglobin	GLB3	Bac_globin
Rr300037	9	Alpha-ketoglutarate-dependent dioxygenase alkB homolog	-	2OG-FeII_Oxy_2
Rr300052	12	leucine-rich repeat extensin-like protein	-	HMA
Rr300068	1	Belongs to the NARF family	-	Fe_hyd_SSU,Fe_hyd_lg_C
Rr300087	8	MO25-like protein	-	Mo25
Rr300108	3	LRR receptor-like serine threonine-protein kinase	-	LRR_8,Malectin,Pkinase,Pkinase_Tyr
Rr300114	9	f-box protein	-	F-box,FBA_1
Rr300121	3	-	-	-
Rr300124	4	Rho GDP-dissociation inhibitor	-	Rho_GDI
Rr300127	10	V-type proton ATPase subunit	-	ATP_synt_H
Rr300143	5	zinc finger	-	-
Rr300171	6	Catalytic subunit of pyrophosphate--fructose 6-phosphate 1-phosphotransferase. Catalyzes the phosphorylation of D-fructose 6-phosphate, the first committing step of glycolysis. Uses inorganic phosphate (PPi) as phosphoryl donor instead of ATP like common ATP-dependent phosphofructokinases (ATP-PFKs), which renders the reaction reversible, and can thus function both in glycolysis and gluconeogenes…	-	PFK
Rr300183	8	NA	NA	NA
Rr300190	9	The proteasome is a multicatalytic proteinase complex which is characterized by its ability to cleave peptides with Arg, Phe, Tyr, Leu, and Glu adjacent to the leaving group at neutral or slightly basic pH	-	Proteasome
Rr300202	1	RbcX protein	-	RcbX
Rr300243	12	udp-glucuronic acid decarboxylase	-	Epimerase,GDP_Man_Dehyd,Nucleotid_trans
Rr300246	5	serine threonine-protein kinase	-	B_lectin,DUF3403,PAN_2,Pkinase,Pkinase_Tyr,S_locus_glycop
Rr300256	5	serine threonine-protein kinase	-	B_lectin,DUF3403,PAN_2,Pkinase,Pkinase_Tyr,S_locus_glycop
Rr300262	5	Starch synthase 3, chloroplastic	-	CBM53,Glyco_transf_5,Glycos_transf_1
Rr300288	6	BEST Arabidopsis thaliana protein match is	-	-
Rr300313	2	Polyadenylate-binding protein	-	RRM_1
Rr300352	3	Nuclear transport factor	-	NTF2
Rr300367	5	pyruvate, phosphate dikinase regulatory protein	-	Kinase-PPPase
Rr300379	1	Cysteine-rich receptor-like protein kinase	-	DUF3403,Pkinase,Pkinase_Tyr,Stress-antifung
Rr300399	5	Cysteine-rich receptor-like protein kinase	-	Pkinase,Pkinase_Tyr,Stress-antifung
Rr300410	3	Protein of unknown function (DUF1218)	-	DUF1218
Rr300435	2	Transcription factor	-	-
Rr300455	1	serine threonine-protein kinase	-	B_lectin,DUF3403,PAN_2,Pkinase,Pkinase_Tyr,S_locus_glycop
Rr300458	1	serine threonine-protein kinase	-	B_lectin,DUF3403,PAN_2,Pkinase,Pkinase_Tyr,S_locus_glycop
Rr300460	5	divergent subfamily of APPLE domains	-	B_lectin,DUF3403,PAN_2,Pkinase,Pkinase_Tyr,S_locus_glycop
Rr300506	6	Serine threonine-protein kinase	-	ABC1
Rr300516	2	isoform X1	-	-
Rr300540	11	f-box protein	-	F-box
Rr300559	3	Anaphase-promoting complex subunit	-	ANAPC4,ANAPC4_WD40
Rr300583	7	CHCH-CHCH-like Cx9C, IMS import disulfide relay-system,	-	CX9C
Rr300625	11	COP1-interacting protein 7	-	-
Rr300641	2	Alpha/beta hydrolase family	-	Abhydrolase_1,Abhydrolase_6
Rr300650	7	Stem-specific protein	-	DUF3700
Rr300723	2	Dof zinc finger protein	-	zf-Dof
Rr300741	3	isoform X1	-	-
Rr300745	8	BEST Arabidopsis thaliana protein match is myosin heavy	-	-
Rr300791	9	LRR receptor-like serine threonine-protein kinase	-	LRR_8,Malectin,Pkinase,Pkinase_Tyr
Rr300804	1	Glutamate-gated receptor that probably acts as non- selective cation channel	-	ANF_receptor,Lig_chan,SBP_bac_3
Rr300806	10	ATP synthase mitochondrial F1 complex assembly factor	-	ATP11
Rr300851	9	Conserved hypothetical protein (Lin0512_fam)	-	Lin0512_fam
Rr300892	7	Dof zinc finger protein	COG1	zf-Dof
Rr300916	2	Lysyl-tRNA synthetase	-	tRNA-synt_2,tRNA_anti-codon
Rr300923	4	LRR receptor-like serine threonine-protein kinase	-	LRR_1,LRR_6,LRR_8,Pkinase_Tyr
Rr300933	2	Belongs to the protein kinase superfamily. Ser Thr protein kinase family	-	LRRNT_2,LRR_1,LRR_8,Pkinase,Pkinase_Tyr
Rr300938	6	Belongs to the protein kinase superfamily	-	Pkinase
Rr300939	11	LRR receptor-like serine threonine-protein kinase	-	LRRNT_2,LRR_1,LRR_4,LRR_8,Pkinase
Rr300941	6	60S ribosomal protein L11-like	-	Ribosomal_L5,Ribosomal_L5_C
Rr300942	1	Rho termination factor, N-terminal domain	-	Rho_N
Rr300945	3	Belongs to the glycosyltransferase 2 family. Plant cellulose synthase subfamily	-	Cellulose_synt,WD40,zf-UDP
Rr300985	9	BES1 BZR1 homolog protein	-	BES1_N
Rr300995	3	LRR receptor-like serine threonine-protein kinase	-	LRR_8,Malectin,Pkinase_Tyr
Rr300996	1	receptor-like serine threonine-protein kinase	-	LRR_1,LRR_8,Malectin,Pkinase,Pkinase_Tyr
Rr301031	3	Belongs to the eukaryotic initiation factor 4E family	eIF4E	IF4E
Rr301048	8	Belongs to the eukaryotic initiation factor 4E family	eIF4E	IF4E
Rr301051	7	Bidirectional sugar transporter	SWEET2A	MtN3_slv
Rr301061	8	Mei2-like	-	RRM_1,RRM_2
Rr301064	1	HAT (Half-A-TPR) repeats	-	-
Rr301070	1	tail specific protease	-	PDZ,PDZ_2,Peptidase_S41
Rr301072	3	CorA-like Mg2+ transporter protein	-	CorA
Rr301077	3	NA	NA	NA
Rr301082	11	Potassium channel	-	Ion_trans_2
Rr301097	1	starch synthase 4, chloroplastic	-	Glyco_transf_5,Glycos_transf_1
Rr301111	10	Transcription initiation factor TFIID subunit	-	Bromodomain,DUF3591,TBP-binding,ubiquitin,zf-CCHC_6
Rr301125	12	zinc finger	-	-
Rr301128	4	protein At2g34460, chloroplastic-like	-	NAD_binding_10
Rr301144	6	Protein of unknown function (DUF642)	-	DUF642
Rr301157	6	Required for 40S ribosome biogenesis. Involved in nucleolar processing of pre-18S ribosomal RNA and ribosome assembly	-	-
Rr301229	10	NA	NA	NA
Rr301242	11	Remorin, C-terminal region	-	Remorin_C
Rr301274	2	F-box LRR-repeat protein	-	F-box,F-box-like,LRR_6
Rr301290	1	ABC transporter C family member	-	ABC_membrane,ABC_tran
Rr301305	5	cationic amino acid transporter	-	AA_permease_2,AA_permease_C
Rr301315	9	U3 small nucleolar RNA-interacting protein	-	WD40
Rr301322	8	Nuclear transcription factor Y subunit	-	CBFB_NFYA
Rr301343	3	LRR receptor-like serine threonine-protein kinase	-	LRRNT_2,LRR_1,LRR_6,LRR_8,Pkinase_Tyr
Rr301369	1	Wall-associated receptor kinase	-	EGF,EGF_CA,GUB_WAK_bind,Pkinase,Pkinase_Tyr,WAK,hEGF
Rr301371	9	Wall-associated receptor kinase	-	EGF,EGF_CA,GUB_WAK_bind,Pkinase,Pkinase_Tyr,WAK,hEGF
Rr301392	4	Tubulin/FtsZ family, C-terminal domain	-	Tubulin,Tubulin_C
Rr301402	4	-	-	-
Rr301461	2	60S ribosomal protein	-	Ribosomal_L2,Ribosomal_L2_C
Rr301462	3	UDP-arabinose 4-epimerase	-	GDP_Man_Dehyd
Rr301500	9	Di-glucose binding within endoplasmic reticulum	-	LRR_1,LRR_8,Malectin,Pkinase,Pkinase_Tyr
Rr301504	11	Brf1-like TBP-binding domain	-	BRF1
Rr301505	1	Di-glucose binding within endoplasmic reticulum	-	LRR_1,LRR_8,Malectin,Pkinase,Pkinase_Tyr
Rr301522	8	Multiple RNA-binding domain-containing protein	-	RRM_1
Rr301565	9	BOI-related E3 ubiquitin-protein ligase	-	zf-C3HC4_3
Rr301571	10	Zinc finger protein	-	zf-ZPR1
Rr301578	11	Ribonuclease H2 subunit C-like	-	RNase_H2_suC
Rr301598	9	Peroxisome biogenesis protein	-	AAA,PEX-1N
Rr301617	4	BEST Arabidopsis thaliana protein match is	-	-
Rr301649	5	Cholinephosphate cytidylyltransferase	-	CTP_transf_like
Rr301662	11	Zinc transporter	-	Zip
Rr301693	1	Peptidyl-prolyl cis-trans isomerase	-	FKBP_C
Rr301709	3	Belongs to the eukaryotic ribosomal protein eS4 family	-	40S_S4_C,KOW,RS4NT,Ribosomal_S4e,S4
Rr301723	9	hemK methyltransferase family member	-	MTS
Rr301729	8	Transcription initiation factor TFIID subunit	-	TAFII28
Rr301730	4	Protein of unknown function (DUF1639)	-	DUF1639
Rr301783	1	NA	NA	NA
Rr301822	12	Belongs to the terpene synthase family	KS1	Terpene_synth,Terpene_synth_C
Rr301850	6	Metal tolerance protein	-	Cation_efflux,ZT_dimer
Rr301862	5	Neddylation of cullins play an essential role in the regulation of SCF-type complexes activity	-	Cullin_binding,UBA_4
Rr301910	6	Belongs to the DOCK family	-	DHR-2,DOCK-C2
Rr301923	6	At4g26485-like	-	DUF2431
Rr301944	8	G-type lectin S-receptor-like serine threonine-protein kinase	-	B_lectin,DUF3403,PAN_2,Pkinase_Tyr
Rr301998	5	Belongs to the cytochrome P450 family	-	p450
Rr302021	4	Belongs to the cyclin family	-	Cyclin_N
Rr302027	12	Belongs to the iron ascorbate-dependent oxidoreductase family	-	2OG-FeII_Oxy,DIOX_N
Rr302041	10	TMV resistance protein N-like	-	LRR_3,LRR_8,NB-ARC,TIR
Rr302080	4	Methyltransferase domain	-	Methyltransf_32
Rr302082	1	Photosystem II 10 kDa polypeptide	-	PsbR
Rr302125	4	sugar phosphate phosphate translocator	-	TPT
Rr302157	5	Belongs to the iron ascorbate-dependent oxidoreductase family	-	2OG-FeII_Oxy,DIOX_N
Rr302198	12	F-box FBD LRR-repeat protein	-	F-box,FBD,LRR_2
Rr302211	9	Belongs to the cytochrome P450 family	-	p450
Rr302217	8	Belongs to the cytochrome P450 family	-	p450
Rr302243	8	mitogen-activated protein kinase	-	Pkinase
Rr302278	4	NA	NA	NA
Rr302310	7	LRR receptor-like serine threonine-protein kinase	-	LRR_4,LRR_8,Malectin,Pkinase,Pkinase_Tyr
Rr302322	11	LRR receptor-like serine threonine-protein kinase	-	LRR_4,LRR_8,Malectin,Pkinase,Pkinase_Tyr
Rr302332	6	LRR receptor-like serine threonine-protein kinase	-	LRR_4,LRR_8,Malectin,Pkinase,Pkinase_Tyr
Rr302341	1	-	-	-
Rr302449	10	Belongs to the ubiquitin-conjugating enzyme family	-	UQ_con
Rr302468	10	Malate dehydrogenase	-	Ldh_1_C,Ldh_1_N
Rr302487	4	Belongs to the Ca(2 ) cation antiporter (CaCA) (TC 2.A.19) family	-	EF-hand_7,Na_Ca_ex
Rr302492	1	magnesium transporter	-	CorA
Rr302551	5	Exonuclease domain-containing protein	-	RNase_T
Rr302592	7	Transporter	-	OPT
Rr302610	5	-	-	-
Rr302663	1	RNA-binding protein	-	S4
Rr302665	8	Cysteine-rich receptor-like protein kinase	-	Pkinase,Pkinase_Tyr,Stress-antifung
Rr302718	12	Dynein light chain	-	Dynein_light
Rr302798	12	NAC domain-containing protein	-	NAM
Rr302824	5	Methionine gamma-lyase	-	Met_gamma_lyase
Rr302825	6	Organic solute transporter Ostalpha	-	Solute_trans_a
Rr302835	6	-	-	-
Rr302842	1	Cytochrome c-type biogenesis ccda-like chloroplastic protein	-	DsbD
Rr302844	7	B3 DNA binding domain	-	B3
Rr302852	12	TMV resistance protein N-like	-	NB-ARC,TIR
Rr302868	10	B3 DNA binding domain	-	B3
Rr302882	10	Vesicle-associated protein	-	Motile_Sperm
Rr302887	9	ABC1 family	-	ABC1
Rr302914	5	Serine threonine-protein kinase	-	B_lectin,DUF3403,PAN_2,Pkinase_Tyr,S_locus_glycop
Rr302923	9	Protein of unknown function (DUF502)	-	DUF502
Rr302932	1	G-type lectin S-receptor-like serine threonine-protein kinase	-	B_lectin,DUF3403,PAN_2,Pkinase_Tyr,S_locus_glycop
Rr302938	4	Minor allergen Alt a	-	FMN_red
Rr302944	1	NA	NA	NA
Rr302979	5	transcription factor	-	HLH
Rr303028	1	Involved in biosynthesis of the thiamine precursor thiazole. Catalyzes the conversion of NAD and glycine to adenosine diphosphate 5-(2-hydroxyethyl)-4-methylthiazole-2-carboxylic acid (ADT), an adenylated thiazole intermediate. The reaction includes an iron-dependent sulfide transfer from a conserved cysteine residue of the protein to a thiazole intermediate. The enzyme can only undergo a single …	THI1	Thi4
Rr303037	12	Electron transfer flavoprotein subunit alpha	-	ETF,ETF_alpha
Rr303106	1	NA	NA	NA
Rr303146	4	CRS2-associated factor 2	-	CRS1_YhbY
Rr303147	3	Purple acid phosphatase	-	Metallophos,Metallophos_C,Pur_ac_phosph_N
Rr303151	9	Purple acid phosphatase	-	Metallophos,Metallophos_C,Pur_ac_phosph_N
Rr303155	2	polyadenylate-binding protein	-	RRM_1
Rr303166	7	Ubiquitin thioesterase	-	OTU
Rr303173	2	Serine threonine-protein kinase PBS1	-	-
Rr303213	5	Protein of unknown function (DUF2470)	-	DUF2470,Putative_PNPOx,Pyrid_oxidase_2
Rr303223	3	Zinc finger MYM-type protein	-	DUF4371,Dimer_Tnp_hAT
Rr303264	2	Belongs to the peptidase A1 family	-	Asp,SapB_1,SapB_2
Rr303266	1	Splicing factor, suppressor of white-apricot homolog	-	DRY_EERY,Surp
Rr303292	8	Ribonuclease 3-like protein 2	-	DND1_DSRM,Ribonuclease_3,dsrm
Rr303332	2	Ankyrin repeat-containing protein	-	Ank_2,PGG
Rr303341	2	Ankyrin repeat-containing protein	-	Ank_2,PGG
Rr303347	6	ubiquitinyl hydrolase activity	-	MATH,RVT_3,UCH,USP7_C2,USP7_ICP0_bdg
Rr303358	1	Trigger factor-like protein	-	Trigger_C,Trigger_N
Rr303380	4	DEAD-box ATP-dependent RNA helicase	-	DEAD,Helicase_C
Rr303388	8	metal ion binding	-	DNMT1-RFD
Rr303394	4	Dehydrogenase reductase SDR family member on chromosome	-	adh_short
Rr303412	5	Leucine-rich repeat receptor-like protein kinase	-	LRR_1,LRR_8,Pkinase,Pkinase_Tyr
Rr303415	11	DNA-dependent RNA polymerase catalyzes the transcription of DNA into RNA using the four ribonucleoside triphosphates as substrates	-	RNA_pol_Rpb2_1,RNA_pol_Rpb2_2,RNA_pol_Rpb2_3,RNA_pol_Rpb2_4,RNA_pol_Rpb2_5,RNA_pol_Rpb2_6,RNA_pol_Rpb2_7
Rr303429	11	Belongs to the TRAFAC class myosin-kinesin ATPase superfamily. Kinesin family	-	Kinesin
Rr303482	4	DUF21 domain-containing protein	-	CBS,CorC_HlyC,DUF21
Rr303487	1	domain-containing protein	-	CBS,CorC_HlyC,DUF21
Rr303501	4	DUF21 domain-containing protein	-	CBS,CorC_HlyC,DUF21
Rr303518	5	GMC oxidoreductase	-	GMC_oxred_C,GMC_oxred_N
Rr303545	5	low molecular weight	-	LMWPc
Rr303587	2	Zinc finger A20 and AN1 domain-containing stress-associated protein	-	zf-A20,zf-AN1
Rr303616	4	Belongs to the universal ribosomal protein uL1 family	-	Ribosomal_L1
Rr303617	5	Belongs to the disease resistance NB-LRR family	-	NB-ARC
Rr303629	4	Belongs to the disease resistance NB-LRR family	-	NB-ARC
Rr303643	3	Blue copper protein-like	-	Cu_bind_like
Rr303720	12	Belongs to the universal ribosomal protein uS8 family	-	Ribosomal_S8
Rr303765	12	OTU domain-containing protein	-	OTU
Rr303803	12	ABC transporter C family member	-	ABC_membrane,ABC_tran
Rr303823	9	Pentatricopeptide repeat-containing protein	-	DYW_deaminase,PPR,PPR_2,PPR_3
Rr303883	4	NA	NA	NA
Rr303904	9	geranylgeranyl transferase type-2 subunit	-	Prenyltrans
Rr303906	4	Belongs to the eukaryotic ribosomal protein eS8 family	-	Ribosomal_S8e
Rr303916	1	histone deacetylase	-	Hist_deacetyl
Rr303958	8	Large subunit GTPase	-	MMR_HSR1
Rr303973	1	Pentatricopeptide repeat-containing protein	-	PPR,PPR_1,PPR_2,PPR_3
Rr304027	2	Outer envelope protein 61	-	TPR_1,TPR_2
Rr304050	7	Arginine and glutamate-rich 1	-	ARGLU
Rr304062	7	microtubule nucleation by microtubule organizing center	-	Spc97_Spc98
Rr304077	1	Inner membrane component of T3SS, cytoplasmic domain	-	FHA
Rr304125	7	Purple acid phosphatase	-	Metallophos,Metallophos_C,Pur_ac_phosph_N
Rr304135	1	Protein kinase 2B, chloroplastic-like	-	Pkinase,Pkinase_Tyr
Rr304136	5	La-related protein	-	La
Rr304137	1	Protein kinase 2B, chloroplastic-like	-	Pkinase,Pkinase_Tyr
Rr304141	10	Oligoribonuclease-like	-	RNase_T
Rr304218	4	Homeobox KN domain	-	Homeobox
Rr304270	9	Replication factor C subunit	RFC1	AAA,BRCT,RFC1
Rr304272	9	Nuclear cap-binding protein subunit	ABH1	MIF4G,MIF4G_like,MIF4G_like_2
Rr304322	4	Mitochondrial inner membrane protein	-	60KD_IMP
Rr304338	5	NA	NA	NA
Rr304353	10	Male sterility protein	-	Epimerase
Rr304391	1	-	-	-
Rr304392	2	Protein TOC75-3, chloroplastic-like	TOC75-III	Bac_surface_Ag
Rr304393	8	translocation protein	-	Sec62
Rr304461	1	NA	NA	NA
Rr304501	6	Meiotic recombination protein	SPO11-1	TP6A_N
Rr304511	8	Importin-5-like	-	HEAT,HEAT_2,HEAT_EZ
Rr304514	4	Belongs to the IPP transferase family	-	IPPT
Rr304531	12	Importin-5-like	IPO5	HEAT,HEAT_2,HEAT_EZ,IBN_N
Rr304577	1	Aldo/keto reductase family	-	Aldo_ket_red
Rr304584	1	Aldo/keto reductase family	-	Aldo_ket_red
Rr304591	7	-	-	-
Rr304610	8	Belongs to the IPP transferase family	-	IPPT
Rr304616	6	Pleiotropic drug resistance protein 2-like	-	ABC2_membrane,ABC_tran,ABC_trans_N,PDR_assoc
Rr304626	5	Pleiotropic drug resistance protein 2-like	-	ABC2_membrane,ABC_tran,ABC_trans_N,PDR_assoc
Rr304671	7	Phosphatidylinositol N-acetylglucosaminyltransferase subunit P-like	-	PIG-P
Rr304705	11	RecQ-mediated genome instability protein 2	-	RMI2
Rr304733	1	glycerophosphoryl diester phosphodiesterase	-	GDPD
Rr304815	12	Protein of unknown function (DUF1635)	-	DUF1635
Rr304850	7	NA	NA	NA
Rr304855	6	Heavy-metal-associated domain	-	HMA
Rr304893	9	SANT SWI3, ADA2, N-CoR and TFIIIB'' DNA-binding domains	-	Myb_DNA-bind_6,Myb_DNA-binding
Rr304901	10	ABC transporter G family member	-	ABC2_membrane,ABC_tran
Rr304903	11	NA	NA	NA
Rr304916	3	NA	NA	NA
Rr304923	10	helicase protein	-	Chromo,Helicase_C,SNF2_N
Rr304938	5	NA	NA	NA
Rr305015	4	YrdC domain-containing protein	-	Sua5_yciO_yrdC
Rr305021	9	Serine threonine-protein kinase	-	B_lectin,DUF3403,PAN_2,Pkinase,Pkinase_Tyr,S_locus_glycop
Rr305026	5	pyridoxal biosynthesis protein	-	SNO
Rr305035	1	WD repeat-containing	-	WD40
Rr305070	1	RNA-binding protein	-	RRM_1
Rr305130	12	LOB domain-containing protein	-	LOB
Rr305134	5	Phosphatidylinositol transfer protein	-	IP_trans
Rr305145	6	Belongs to the universal ribosomal protein uS12 family	-	Ribosom_S12_S23
Rr305147	8	2-alkenal reductase (NADP( )-dependent)-like	-	ADH_N_2,ADH_zinc_N
Rr305182	4	NA	NA	NA
Rr305186	10	Belongs to the peroxidase family	-	peroxidase
Rr305191	9	RING/Ubox like zinc-binding domain	-	RRM_1,zf-RING_4
Rr305194	5	DNA repair protein RAD51 homolog	-	Rad51
Rr305216	4	Haloacid dehalogenase-like hydrolase	-	Hydrolase_6,Hydrolase_like
Rr305252	1	RNase P subunit p30	-	CCT,RNase_P_p30
Rr305253	3	Histone cluster 1	HIST1H3D	CENP-T_C,Histone,Histone_H2A_C
Rr305262	8	E3 UFM1-protein ligase 1 homolog	-	E3_UFM1_ligase
Rr305310	11	Belongs to the MIP aquaporin (TC 1.A.8) family	-	MIP
Rr305358	4	Histone H2B	-	Histone
Rr305373	3	UDP-glucuronic acid decarboxylase	UXS5	GDP_Man_Dehyd
Rr305426	6	Metallothionein-like protein	-	Metallothio_2
Rr305454	10	Triosephosphate isomerase	-	TIM
Rr305497	9	XH domain	-	XH
Rr305500	8	Zinc finger RNA-binding	-	zf-met
Rr305549	12	Ubiquitin fusion degradation protein 1 homolog	-	UFD1
Rr305568	12	Belongs to the protein kinase superfamily. Ser Thr protein kinase family	-	LRRNT_2,LRR_1,LRR_8,Pkinase,Pkinase_Tyr
Rr305588	11	TMV resistance protein N-like	-	LRR_3,NB-ARC,TIR
Rr305617	6	NA	NA	NA
Rr305642	10	-	-	-
Rr305670	6	Required for maturation of ribosomal RNAs and formation of the large ribosomal subunit	-	BRCT_2,Pescadillo_N
Rr305672	12	-	-	DUF295
Rr305680	2	NA	NA	NA
Rr305701	11	Tubulin is the major constituent of microtubules. It binds two moles of GTP, one at an exchangeable site on the beta chain and one at a non-exchangeable site on the alpha chain	-	Tubulin,Tubulin_C
Rr305738	1	TMV resistance protein N-like	-	NB-ARC,TIR
Rr305773	6	Josephin-like	-	Josephin
Rr305808	7	Prokaryotic RING finger family 4	-	zf-C3HC4_3,zf-RING_2
Rr305809	1	NA	NA	NA
Rr305840	11	Putative lipopolysaccharide-modifying enzyme.	-	Glyco_transf_90
Rr305851	4	NA	NA	NA
Rr305855	3	Phosphoinositide phospholipase C	-	C2,EF-hand_like,PI-PLC-X,PI-PLC-Y
Rr305867	10	Rdx family	-	Rdx
Rr305871	4	NA	NA	NA
Rr305907	1	NAD(P)H-binding	-	CIA30,NAD_binding_10
Rr305935	3	receptor-like serine threonine-protein kinase	-	LRRNT_2,LRR_8,Pkinase_Tyr
Rr305976	2	Belongs to the eukaryotic ribosomal protein eS4 family	-	40S_S4_C,KOW,RS4NT,Ribosomal_S4e,S4
Rr306003	1	phosphatase 2c	-	SpoIIE
Rr306040	10	28S ribosomal protein S29	-	DAP3
Rr306062	5	tRNA pseudouridine	-	PseudoU_synth_1
Rr306076	10	Removal of H(2)O(2), oxidation of toxic reductants, biosynthesis and degradation of lignin, suberization, auxin catabolism, response to environmental stresses such as wounding, pathogen attack and oxidative stress. These functions might be dependent on each isozyme isoform in each plant tissue	-	peroxidase
Rr306086	7	Catalytic subunit of a heterodimeric structure-specific endonuclease that resolves DNA secondary structures generated during DNA repair and recombination. Has endonuclease activity towards branched DNA substrates, introducing single-strand cuts in duplex DNA close to junctions with ss-DNA	-	GIY-YIG
Rr306114	10	Pentatricopeptide repeat-containing protein	-	PPR,PPR_1,PPR_2,PPR_3
Rr306154	11	Werner Syndrome-like	-	DNA_pol_A_exo1
Rr306169	12	KIP1-like protein	-	KIP1
Rr306174	5	-	-	-
Rr306195	7	Pentatricopeptide repeat-containing protein	-	PPR,PPR_1,PPR_2,PPR_3
Rr306217	4	Protein of unknown function (DUF2488)	-	Ycf54
Rr306223	11	Belongs to the helicase family. RecQ subfamily	-	DEAD,HRDC,HTH_40,Helicase_C,RQC,RecQ_Zn_bind
Rr306290	2	KH domain-containing protein	-	KH_1,STAR_dimer
Rr306303	11	Amino acid permease	-	Aa_trans
Rr306313	11	galactinol--sucrose galactosyltransferase	-	Raffinose_syn
Rr306346	9	RecX family	-	RecX
Rr306348	3	May be involved in fusion of retrograde transport vesicles derived from an endocytic compartment with the Golgi complex	-	Got1
Rr306372	6	Mediator of RNA polymerase II transcription subunit 15a-like	-	KIX_2
Rr306380	10	Coiled-coil domain-containing protein	-	DUF812
Rr306435	2	Belongs to the glycosyltransferase 2 family	-	Cellulose_synt
Rr306450	4	poly(A)-specific ribonuclease	-	CAF1
Rr306472	6	Protein slowmo homolog	-	PRELI
Rr306475	7	NA	NA	NA
Rr306487	9	pre-mRNA-splicing factor CWC22 homolog	-	MA3,MIF4G
Rr306503	7	-	-	-
Rr306531	4	Belongs to the glycosyl hydrolase 1 family	-	Glyco_hydro_1
Rr306575	7	lysine-specific demethylase	-	Cupin_8
Rr306588	8	lysine-specific demethylase	-	Cupin_8
Rr306698	3	Enoyl- acyl-carrier-protein reductase NADH , chloroplastic-like	-	adh_short_C2
Rr306714	8	PRLI-interacting factor	-	-
Rr306731	7	TMV resistance protein N-like	-	NB-ARC,TIR
Rr306735	1	TMV resistance protein N-like	-	NB-ARC,TIR
Rr306738	11	Protein trichome birefringence-like	-	PC-Esterase,PMR5N
Rr306747	8	Dip2/Utp12 Family	-	Utp12
Rr306804	9	Belongs to the cyclin family	-	Cyclin_C,Cyclin_N
Rr306812	9	Protein of unknown function, DUF538	-	DUF538
Rr306817	4	Protein of unknown function, DUF538	-	DUF538
Rr306839	4	Transcription initiation factor TFIID subunit	-	TAFII55_N
Rr306841	1	Protochlorophyllide-dependent translocon component 52	-	PaO,Rieske
Rr306872	1	NA	NA	NA
Rr306877	10	Elongation factor	-	EFP,EFP_N,Elong-fact-P_C
Rr306904	11	-	-	-
Rr400019	6	SH3 domain-containing protein	-	SH3_1,SH3_9
Rr400034	8	MuDR family transposase	-	DBD_Tnp_Mut,MULE,SWIM
Rr400059	5	Serine threonine-protein kinase	-	ABC1
Rr400081	5	Non-lysosomal glucosylceramidase that catalyzes the conversion of glucosylceramide to free glucose and ceramide	-	DUF608,Glyco_hydr_116N
Rr400107	3	Coiled-coil regions of plant-specific actin-binding protein	-	SCAB-ABD,SCAB-IgPH,SCAB_CC
Rr400108	2	Belongs to the universal ribosomal protein uL22 family	-	Ribosomal_L22
Rr400109	5	Zinc finger, ZZ type	-	ZZ,zf-C3HC4_3,zf-C3HC4_4,zf-RING_UBOX
Rr400116	1	26S proteasome non-ATPase regulatory subunit	-	PC_rep
Rr400133	10	TMV resistance protein N-like	-	NB-ARC,TIR
Rr400141	4	TMV resistance protein N-like	-	NB-ARC,TIR
Rr400147	10	Enhancer of mRNA-decapping protein	-	Ge1_WD40
Rr400148	3	TMV resistance protein N-like	-	NB-ARC,TIR
Rr400181	6	Protein TIFY 4B-like isoform X1	BS1	CCT_2,tify
Rr400201	2	TMV resistance protein N-like	-	NB-ARC,TIR
Rr400236	5	Catalyzes xyloglucan endohydrolysis (XEH) and or endotransglycosylation (XET). Cleaves and religates xyloglucan polymers, an essential constituent of the primary cell wall, and thereby participates in cell wall construction of growing tissues	-	Glyco_hydro_16,XET_C
Rr400258	3	-	-	-
Rr400272	1	-	-	Pkinase
Rr400274	8	-	-	BAF250_C
Rr400295	1	ion channel POLLUX-like	-	Castor_Poll_mid
Rr400299	3	ion channel POLLUX-like	-	Castor_Poll_mid
Rr400306	9	atrnl,rnl	-	tRNA_lig_CPD
Rr400399	12	CWF19-like protein 2	-	CwfJ_C_1,CwfJ_C_2
Rr400422	1	Belongs to the glycosyltransferase 2 family	-	Cellulose_synt
Rr400426	9	Belongs to the glycosyltransferase 2 family	-	Cellulose_synt
Rr400428	1	Lysosomal beta glucosidase-like	-	Glyco_hydro_3,Glyco_hydro_3_C
Rr400465	7	LRR receptor-like serine threonine-protein kinase	-	LRR_1,Malectin,Pkinase,Pkinase_Tyr
Rr400481	1	Belongs to the iron ascorbate-dependent oxidoreductase family	-	2OG-FeII_Oxy,DIOX_N
Rr400485	6	DDE superfamily endonuclease	-	DDE_Tnp_4,Myb_DNA-bind_3
Rr400486	9	Belongs to the iron ascorbate-dependent oxidoreductase family	-	2OG-FeII_Oxy,DIOX_N
Rr400521	7	Encoded by	-	Mem_trans
Rr400539	1	Belongs to the actin-binding proteins ADF family	-	Cofilin_ADF
Rr400542	1	Myb-related protein Myb4-like	-	Myb_DNA-binding
Rr400543	10	Belongs to the RecA family	DMC1	Rad51
Rr400570	7	Putative S-adenosyl-L-methionine-dependent methyltransferase	-	Ank,Methyltransf_29,zf-C3HC4_3
Rr400588	1	Coiled-coil regions of plant-specific actin-binding protein	-	SCAB-ABD,SCAB-IgPH,SCAB_CC
Rr400592	11	Putative S-adenosyl-L-methionine-dependent methyltransferase	-	Ank,Methyltransf_29,zf-C3HC4_3
Rr400632	6	60S ribosomal protein	-	Ribosomal_L14e
Rr400638	5	Cytochrome p450	-	p450
Rr400652	2	phosphate transporter	-	EXS,SPX
Rr400680	1	50S ribosomal protein L28	-	Ribosomal_L28
Rr400715	9	NA	NA	NA
Rr400762	9	TMV resistance protein N-like	-	NB-ARC,TIR
Rr400773	9	DNA mismatch repair protein	MSH1	GIY-YIG,MutS_I,MutS_V
Rr400783	2	Surfeit locus protein 6	-	RRP14,SURF6
Rr400810	2	motor activity	MYO19	DIL,IQ,Myosin_N,Myosin_TH1,Myosin_head
Rr400854	1	GATA transcription factor	-	GATA
Rr400884	8	Pyrophosphatase that hydrolyzes non-canonical purine nucleotides such as inosine triphosphate (ITP), deoxyinosine triphosphate (dITP) or xanthosine 5'-triphosphate (XTP) to their respective monophosphate derivatives. The enzyme does not distinguish between the deoxy- and ribose forms. Probably excludes non-canonical purines from RNA and DNA precursor pools, thus preventing their incorporation int…	-	Ham1p_like
Rr400905	3	prefoldin subunit	-	Prefoldin_2
Rr400915	9	U3 small nucleolar RNA-associated protein	-	ANAPC4_WD40,Utp21,WD40
Rr400930	3	disease resistance	-	LRR_8,NB-ARC
Rr400973	3	disease resistance	-	LRR_8,NB-ARC
Rr400991	7	disease resistance	-	LRR_8,NB-ARC
Rr400998	7	disease resistance	-	LRR_8,NB-ARC
Rr401031	9	Protein of unknown function (DUF3752)	-	DUF3752,DnaJ
Rr401079	2	Transmembrane protein 230-like	-	DUF872
Rr401113	9	Choline monooxygenase	-	Rieske,Ring_hydroxyl_A
Rr401136	11	inactive purple acid phosphatase	-	Metallophos
Rr401141	2	transcription factor	-	HLH
Rr401146	4	DNA ligase	-	BRCT_2,DNA_ligase_A_C,DNA_ligase_A_M,DNA_ligase_A_N,DNA_ligase_IV
Rr401163	3	tRNA-specific adenosine deaminase	-	dCMP_cyt_deam_1
Rr401184	10	fiber protein Fb15	-	-
Rr401187	5	-	-	-
Rr401190	12	-	-	-
Rr401193	3	-	-	-
Rr401206	7	Core-2/I-Branching enzyme	-	Branch
Rr401224	3	cadmium zinc-transporting ATPase	HMA3	E1-E2_ATPase,HMA,Hydrolase
Rr401227	7	Pentatricopeptide repeat-containing protein	-	PPR,PPR_2
Rr401230	5	Mitochondrial outer membrane import complex protein	-	GST_C_6,GST_N_4
Rr401248	5	Methyltransferase required for the conversion of 2- polyprenyl-6-methoxy-1,4-benzoquinol (DDMQH2) to 2-polyprenyl-3- methyl-6-methoxy-1,4-benzoquinol (DMQH2)	COQ5	Ubie_methyltran
Rr401260	10	Belongs to the glucose-6-phosphate 1-epimerase family	-	Aldose_epim
Rr401263	9	NA	NA	NA
Rr401291	3	Wiskott-Aldrich syndrome protein family member	-	FAM177
Rr401303	8	WD repeat-containing protein	-	WD40
Rr401309	4	Protein VERNALIZATION INSENSITIVE	-	PHD_Oberon,fn3
Rr401321	9	RNA recognition motif. (a.k.a. RRM, RBD, or RNP domain)	-	RRM_1
Rr401322	7	NA	NA	NA
Rr401369	7	Haloacid dehalogenase-like hydrolase	GS1	HAD_2
Rr401381	3	Syntaxin 6, N-terminal	-	Syntaxin-6_N
Rr401432	9	LRR receptor-like serine threonine-protein kinase	-	LRRNT_2,LRR_1,LRR_8,Pkinase,Pkinase_Tyr
Rr401504	8	Diacylglycerol kinase	-	DAGK_acc,DAGK_cat
Rr401517	10	BNR repeat-like domain	-	BNR_2
Rr401546	4	E3 ubiquitin-protein ligase	-	Ank,Ank_2,Ank_3,Ank_4
Rr401572	6	Belongs to the tetraspanin (TM4SF) family	-	Tetraspannin
Rr401575	10	This protein is one of the nuclear-coded polypeptide chains of cytochrome c oxidase, the terminal oxidase in mitochondrial electron transport	-	COX6B
Rr401594	12	tetratricopeptide repeat protein	-	TPR_1,TPR_2,TPR_8
Rr401619	12	GDP-L-fucose synthase	-	Epimerase
Rr401641	1	-	-	-
Rr401663	1	-	-	-
Rr401690	7	15 kDa selenoprotein	-	Sep15_SelM
Rr401695	4	DNA polymerase I	-	5_3_exonuc,5_3_exonuc_N
Rr401704	5	glycine-rich protein	-	-
Rr401714	7	Component of the Mediator complex, a coactivator involved in the regulated transcription of nearly all RNA polymerase II-dependent genes. Mediator functions as a bridge to convey information from gene-specific regulatory proteins to the basal RNA polymerase II transcription machinery	-	Med7
Rr401718	8	Ras-related protein	-	Ras
Rr401724	8	WD repeat-containing protein	-	WD40
Rr401726	4	Electron transfer flavoprotein-ubiquinone oxidoreductase	ETFQO	ETF_QO,FAD_binding_2,NAD_binding_8
Rr401735	2	f-box protein	SKIP16	DUF525,F-box,SMI1_KNR4
Rr401774	4	Bifunctional DNA N-glycosylase with associated apurinic apyrimidinic (AP) lyase function that catalyzes the first step in base excision repair (BER), the primary repair pathway for the repair of oxidative DNA damage. The DNA N-glycosylase activity releases the damaged DNA base from DNA by cleaving the N- glycosidic bond, leaving an AP site. The AP lyase activity cleaves the phosphodiester bond 3'…	NTH1	HhH-GPD
Rr401785	10	E3 ubiquitin-protein ligase	-	IBR
Rr401791	5	poly(U)-specific endoribonuclease-B-like	-	XendoU
Rr401798	4	Protein of unknown function (DUF1685)	-	DUF1685
Rr401805	1	NA	NA	NA
Rr401821	5	TMV resistance protein N-like	-	NB-ARC,TIR
Rr401840	2	polyadenylate-binding protein	-	RRM_1
Rr401874	8	50S ribosomal protein	-	Ribosomal_L25p,Ribosomal_TL5_C
Rr401887	4	mediator of RNA polymerase II transcription subunit	-	-
Rr401902	4	NA	NA	NA
Rr401908	5	Phosphoenolpyruvate phosphomutase	-	PEP_mutase
Rr401939	11	Sn1-specific diacylglycerol lipase	-	Lipase_3
Rr401966	8	U3-containing 90S pre-ribosomal complex subunit	-	CMS1
Rr401975	9	prolyl 4-hydroxylase	-	2OG-FeII_Oxy_3
Rr402016	12	Chitinase-like protein	POM1	Glyco_hydro_19
Rr402026	9	Peptide chain release factor	-	PCRF,RF-1
Rr402030	1	serine threonine-protein kinase	-	EDR1,Pkinase_Tyr
Rr402085	10	Pentatricopeptide repeat-containing protein	-	PPR,PPR_2,PPR_3,PPR_long
Rr402089	7	Pentatricopeptide repeat-containing protein	-	PPR,PPR_2,PPR_3,PPR_long
Rr402091	3	ankyrin repeat-containing protein	-	Ank,Ank_2,Ank_3,Ank_4,Ank_5,PGG
Rr402115	7	component of the eukaryotic translation initiation factor 3 (eIF-3) complex, which is involved in protein synthesis of a specialized repertoire of mRNAs and, together with other initiation factors, stimulates binding of mRNA and methionyl-tRNAi to the 40S ribosome. The eIF-3 complex specifically targets and initiates translation of a subset of mRNAs involved in cell proliferation	-	JAB
Rr402123	8	Fanconi-associated nuclease 1 homolog	-	HIRAN,VRR_NUC
Rr402161	2	oxidoreductase activity	-	Aldo_ket_red
Rr402167	5	reductase	-	Aldo_ket_red
Rr402171	1	reductase	-	Aldo_ket_red
Rr402179	8	Phosphoglucan, water dikinase	-	CBM_20,PPDK_N
Rr402193	1	Ribosomal protein S1-like RNA-binding domain	-	S1
Rr402210	9	Belongs to the tRNA nucleotidyltransferase poly(A) polymerase family	-	PolyA_pol,PolyA_pol_RNAbd
Rr402216	6	Belongs to the tRNA nucleotidyltransferase poly(A) polymerase family	-	PolyA_pol,PolyA_pol_RNAbd
Rr402217	9	Introduces a single-strand break via transesterification at a target site in duplex DNA. Releases the supercoiling and torsional tension of DNA introduced during the DNA replication and transcription by transiently cleaving and rejoining one strand of the DNA duplex. The scissile phosphodiester is attacked by the catalytic tyrosine of the enzyme, resulting in the formation of a DNA-(5'-phosphotyr…	-	Topoisom_bac,Toprim
Rr402220	3	transcription factor	-	HLH
Rr402221	3	Belongs to the TRAFAC class myosin-kinesin ATPase superfamily. Kinesin family	KIN12B	Kinesin
Rr402249	7	AtPRD1,PRD1	-	-
Rr402259	1	Pentatricopeptide repeat-containing protein	-	PPR,PPR_2,PPR_3
Rr402292	1	NA	NA	NA
Rr402355	11	Adenosylhomocysteinase	SAHH2	AdoHcyase,AdoHcyase_NAD
Rr402374	9	Chaperone protein DNAj	-	DnaJ
Rr402393	7	-	-	-
Rr402394	1	TMV resistance protein N-like	-	NB-ARC,TIR
Rr402406	4	TMV resistance protein N-like	-	NB-ARC,TIR
Rr402409	11	TMV resistance protein N-like	-	NB-ARC,TIR
Rr402417	11	disulfide-isomerase-like	PDIL1-1	Thioredoxin,Thioredoxin_6
Rr402422	1	Pentatricopeptide repeat domain	-	PPR,PPR_2
Rr402428	8	Methyltransferase-like protein	-	Methyltransf_11,Methyltransf_25,Spermine_synth
Rr402445	2	Belongs to the class-I aminoacyl-tRNA synthetase family	-	Anticodon_1,tRNA-synt_1g,tRNA_bind
Rr402451	9	-	-	DUF3883
Rr402463	8	TBC1 domain family member	-	RabGAP-TBC
Rr402465	6	F-box LRR-repeat protein	-	F-box,F-box-like
Rr402475	6	UBX domain-containing protein	-	PUB,UBA
Rr402519	12	4F5 protein family	-	4F5
Rr402522	9	protein modification by small protein conjugation	-	HeLo,UQ_con
Rr402530	6	calcium-binding protein	-	EF-hand_1,EF-hand_5,EF-hand_6,EF-hand_7,EF-hand_8
Rr402554	4	Proteasome subunit	PBD1	Proteasome
Rr402607	4	NA	NA	NA
Rr402614	7	TPL-binding domain in jasmonate signalling	-	Jas,PHD
Rr402673	2	Arm repeat protein interacting with	-	Arm,BTB
Rr402697	9	Protein phosphatase 2C 70-like	KAPP	FHA,PP2C
Rr402720	9	NEDD8-activating enzyme E1 catalytic	-	E2_bind,ThiF
Rr402751	1	dual specificity protein phosphatase	-	DSPc
Rr402754	10	E3 ubiquitin-protein ligase LUL4	-	zf-C3HC4_3
Rr402770	5	Serine incorporator	-	Serinc
Rr402772	9	Ribosomal protein L34e superfamily protein	-	-
Rr402778	2	-	-	-
Rr402786	7	NA	NA	NA
Rr402787	10	1,4-beta-D-glucanase-like	-	DLH
Rr402793	10	Belongs to the disease resistance NB-LRR family	-	NB-ARC
Rr402826	5	Belongs to the BI1 family	-	Bax1-I
Rr402829	8	F-box LRR-repeat protein	-	F-box-like,LRR_6
Rr402830	6	squalene	-	SE
Rr402932	6	Sodium hydrogen exchanger	-	Na_H_Exchanger
Rr402939	5	-	-	-
Rr402962	7	-	-	-
Rr402977	7	Anaphase-promoting complex subunit	-	TPR_16,TPR_19,TPR_7,TPR_8
Rr402981	9	E3 ubiquitin-protein ligase	-	PWI,zf-C3HC4,zf-C3HC4_3,zf-RING_2
Rr403001	3	CW-type Zinc Finger	-	zf-CW
Rr403026	9	Transcription factor	-	HLH
Rr403051	12	tRNA synthetases class II (A)	-	tRNA-synt_2c,tRNA_SAD
Rr403216	10	Heavy-metal-associated domain	-	HMA
Rr403222	6	Pathogenesis-related protein Bet v I family	-	Bet_v_1
Rr403226	7	Cyclic nucleotide-gated ion channel 1-like	-	-
Rr403230	2	protein DEHYDRATION-INDUCED 19 homolog	-	Di19_C,zf-Di19
Rr403288	1	Bromodomain and WD repeat-containing protein	-	Auxin_resp,Bromodomain,WD40
Rr403303	4	Catalyzes the epimerization of the S- and R-forms of NAD(P)HX, a damaged form of NAD(P)H that is a result of enzymatic or heat-dependent hydration. This is a prerequisite for the S- specific NAD(P)H-hydrate dehydratase to allow the repair of both epimers of NAD(P)HX	-	PNP_phzG_C,Putative_PNPOx,YjeF_N
Rr403304	1	DENN domain and WD repeat-containing protein SCD1	SCD1	DENN,WD40,dDENN,uDENN
Rr403307	7	Xylosyltransferase	-	Branch
Rr403347	10	ATP-citrate synthase beta chain protein	ACLB-1	Citrate_synt,CoA_binding,Ligase_CoA
Rr403365	5	enoyl-CoA hydratase	-	ECH_1
Rr403378	2	NA	NA	NA
Rr403383	11	The GINS complex plays an essential role in the initiation of DNA replication	-	SLD5_C,Sld5
Rr403387	1	-	-	-
Rr403391	8	Binds specifically to cytosolic chaperonin (c-CPN) and transfers target proteins to it. Binds to nascent polypeptide chain and promotes folding in an environment in which there are many competing pathways for nonnative proteins	-	Prefoldin
Rr403442	9	phosphatase 2C	-	PP2C
Rr403455	8	Vacuolar protein sorting-associated protein	-	C2,Chorein_N,Pex24p,SHR-BD,VPS13,VPS13_C,VPS13_mid_rpt,Vps62
Rr403482	1	mediator of RNA polymerase II transcription subunit	-	Med21
Rr403503	2	Belongs to the ABC transporter superfamily. ABCG family. PDR (TC 3.A.1.205) subfamily	-	ABC2_membrane,ABC_tran,ABC_trans_N,PDR_assoc
Rr403537	2	DDE superfamily endonuclease	-	DDE_Tnp_4,Myb_DNA-bind_3
Rr403547	8	ABC transporter transmembrane region	-	ABC_membrane,ABC_tran
Rr403551	7	NA	NA	NA
Rr403560	7	SWI SNF-related matrix-associated actin-dependent regulator of chromatin subfamily A-like protein	-	Helicase_C,SNF2_N
Rr403565	5	Thioesterase superfamily	-	4HBT
Rr403582	12	At3g17611-like	-	Rhomboid,zf-RanBP
Rr403612	7	RNA recognition motif	-	RRM_1
Rr403641	11	beta-1,4-xylosyltransferase IRX10	-	Exostosin
Rr403649	4	DCD	-	Dev_Cell_Death
Rr403669	2	Belongs to the iron ascorbate-dependent oxidoreductase family	-	2OG-FeII_Oxy,DIOX_N
Rr403711	1	Mitochondrial inner membrane protease	-	Peptidase_M76
Rr403770	11	Plant lipid transfer protein / seed storage protein / trypsin-alpha amylase inhibitor domain family	-	LTP_2
Rr403801	12	Endoplasmic reticulum metallopeptidase	-	Peptidase_M28
Rr403806	2	Belongs to the universal ribosomal protein uL22 family	-	Ribosomal_L22
Rr403807	10	Signal peptidase complex subunit	-	SPC12
Rr403808	9	ribosome biogenesis GTPase	-	RsgA_GTPase
Rr403810	1	F-box kelch-repeat protein	-	F-box,Kelch_1
Rr403812	9	Mannosyl-oligosaccharide glucosidase	-	Glyco_hydro_63,Glyco_hydro_63N
Rr403863	4	thimet oligopeptidase	-	Peptidase_M3
Rr403897	4	Zinc finger MYM-type protein	-	DUF4371,Dimer_Tnp_hAT
Rr403905	1	metalloendopeptidase activity	-	-
Rr403947	3	Oxysterol-binding protein-related protein	-	Oxysterol_BP,PH_11
Rr403949	4	D-cysteine desulfhydrase 2	-	PALP
Rr403981	6	f-box protein	-	F-box,Sel1
Rr403986	5	Belongs to the multi antimicrobial extrusion (MATE) (TC 2.A.66.1) family	-	MatE
Rr403994	5	-	-	-
Rr404015	10	Protein of unknown function (DUF707)	-	DUF707
Rr404040	4	GDP-fucose protein O-fucosyltransferase	-	O-FucT
Rr404041	5	alpha-galactosidase	-	Melibiase_2
Rr404046	6	GTPase involved in pre-60S ribosomal subunit maturation	-	MMR_HSR1,NGP1NT
Rr404060	8	Cyclin, N-terminal domain	-	Cyclin_N
Rr404075	5	NA	NA	NA
Rr404087	8	Belongs to the multi antimicrobial extrusion (MATE) (TC 2.A.66.1) family	-	MatE
Rr404090	11	Component of the origin recognition complex (ORC) that binds origins of replication	ORC4	AAA,AAA_16,ORC4_C
Rr404111	11	Lipid phosphate phosphatase	-	PAP2
Rr404113	4	nuclease HARBI1	-	DDE_Tnp_4
Rr404123	6	Protein of unknown function (DUF1218)	-	DUF1218
Rr404213	1	-	-	-
Rr404222	5	Belongs to the CTL (choline transporter-like) family	-	Choline_transpo
Rr404252	9	transcription factor	-	HLH
Rr404319	2	S-adenosylmethionine decarboxylase	SAMDC	AdoMetDC_leader,SAM_decarbox
Rr404334	1	Protein PHYLLO, chloroplastic-like	-	Abhydrolase_1,Abhydrolase_6,MR_MLE_C,TPP_enzyme_C,TPP_enzyme_M_2,TPP_enzyme_N
Rr404375	12	D-aminoacyl-tRNA deacylase-like	-	tRNA_deacylase
Rr404378	4	Translin-associated protein	-	Translin
Rr404393	1	Belongs to the cytochrome P450 family	-	p450
Rr404399	8	Belongs to the cytochrome P450 family	-	p450
Rr404400	12	Belongs to the cytochrome P450 family	-	p450
Rr404430	7	-	-	DUF150
Rr404436	12	Component of the coenzyme Q biosynthetic pathway. May play a role in organizing a multi-subunit COQ enzyme complex required for coenzyme Q biosynthesis. Required for steady-state levels of other COQ polypeptides	-	Coq4
Rr404451	8	Belongs to the mitochondrial carrier (TC 2.A.29) family	-	Mito_carr
Rr404459	10	UPF0420 protein C16orf58 homolog	-	DUF647
Rr404460	5	Ureide permease	-	Ureide_permease
Rr404491	11	Leucine-rich repeat receptor-like protein kinase	-	LRRNT_2,LRR_1,LRR_4,LRR_6,LRR_8
Rr404524	7	Protein UXT homolog	-	Prefoldin
Rr404563	10	MADS-box transcription factor	-	SRF-TF
Rr404581	12	GMC oxidoreductase	-	GMC_oxred_C,GMC_oxred_N
Rr404594	1	Protein of unknown function (DUF3675)	-	DUF3675,RINGv
Rr404611	10	Ran guanine nucleotide release	-	Mog1
Rr404626	6	SANT SWI3, ADA2, N-CoR and TFIIIB'' DNA-binding domains	MYB88	Myb_DNA-binding
Rr404653	9	Single-stranded DNA-binding protein WHY1	WHY1	Whirly
Rr404660	10	Mitochondrial outer membrane protein porin	-	Porin_3
Rr404685	7	Myb/SANT-like DNA-binding domain	-	Myb_DNA-bind_3
Rr404697	1	ELL-associated factor	-	EAF
Rr404702	4	Heavy metal-associated isoprenylated plant protein	-	HMA
Rr404720	9	Nicotinate-nucleotide pyrophosphorylase carboxylating	-	QRPTase_C,QRPTase_N
Rr404730	11	isoform X1	-	TPX2
Rr404749	11	Belongs to the GroES chaperonin family	-	Cpn10
Rr404785	10	Cytochrome b-c1 complex subunit	-	Cyt_b-c1_8
Rr404787	1	CRS2-associated factor 2	CAF2	CRS1_YhbY
Rr404803	12	Anthranilate synthase beta subunit	ASB2	GATase
Rr404854	7	NA	NA	NA
Rr404887	10	Belongs to the class-I aminoacyl-tRNA synthetase family	LARS	Anticodon_1,tRNA-synt_1
Rr404892	7	Zinc finger domain	-	UQ_con,zf-RanBP
Rr404893	3	Peroxygenase	-	Caleosin
Rr404901	12	TIFY 6B-like	-	CCT_2,tify
Rr404930	9	Belongs to the PI3 PI4-kinase family	-	PI3K_C2,PI3Ka,PI3_PI4_kinase
Rr404932	1	Belongs to the glycosyltransferase 8 family	GolS4	Glyco_transf_8
Rr404933	2	-	-	-
Rr404957	7	Ubiquitin-like-specific protease	-	Peptidase_C48
Rr404976	11	NHL domain-containing protein	-	NHL
Rr404977	2	isoform X1	-	NHL
Rr404993	4	Anticodon-binding domain	-	AD
Rr404998	11	Belongs to the cyclin family	-	Cyclin_C,Cyclin_N
Rr405000	1	RNase H	-	Cauli_VI,DUF393,RVT_3
Rr405025	7	Zinc finger MYND domain-containing protein	-	zf-MYND
Rr405059	9	Belongs to the cation transport ATPase (P-type) (TC 3.A.3) family. Type IV subfamily	-	Cation_ATPase,E1-E2_ATPase,PhoLip_ATPase_C,PhoLip_ATPase_N
Rr405074	5	NA	NA	NA
Rr405094	12	D-galacturonate reductase-like	GalUR	Aldo_ket_red
Rr405096	4	Belongs to the nonaspanin (TM9SF) (TC 9.A.2) family	-	EMP70
Rr405134	2	TPR and ankyrin repeat-containing protein	-	AAA_11,AAA_12,AAA_19,UvrD-helicase
Rr405142	3	Myo-inositol oxygenase	-	MIOX
Rr405144	8	Phytosulfokine receptor	-	LRRNT_2,LRR_1,LRR_4,LRR_6,LRR_8,Pkinase
Rr405167	8	Excises uracil residues from the DNA which can arise as a result of misincorporation of dUMP residues by DNA polymerase or due to deamination of cytosine	-	UDG
Rr405172	7	Transcription initiation factor TFIID subunit	-	RRM_1,zf-RanBP
Rr405198	8	Metal dependent phosphohydrolases with conserved 'HD' motif.	-	HD
Rr405202	5	Belongs to the universal ribosomal protein uS8 family	-	Ribosomal_S8
Rr405211	7	prefoldin subunit	-	Prefoldin
Rr405213	2	NA	NA	NA
Rr405235	4	serine threonine-protein phosphatase	-	Metallophos
Rr405239	1	Intermembrane space import and assembly protein	MIA40	CHCH
Rr405240	5	RNA splicing	-	-
Rr500032	7	DNA-binding protein	-	-
Rr500036	4	LL-diaminopimelate aminotransferase	-	Aminotran_1_2
Rr500068	12	1-aminocyclopropane-1-carboxylate deaminase	D-CDES	PALP
Rr500075	9	Protein NRDE2 homolog	-	NRDE-2
Rr500076	4	Protein kinase domain	-	Pkinase
Rr500077	3	Belongs to the nonaspanin (TM9SF) (TC 9.A.2) family	-	EMP70
Rr500123	6	Belongs to the eukaryotic ribosomal protein eL42 family	-	Ribosomal_L44
Rr500129	10	Glycosyltransferase	-	Nucleotid_trans
Rr500131	4	Probably involved in the biogenesis of the COX complex	-	SURF1
Rr500134	1	Protein of unknown function (DUF3007)	-	DUF3007
Rr500139	11	Converts alpha-aldose to the beta-anomer	-	Aldose_epim
Rr500150	12	Domain of unknown function (DUF4539)	-	DUF4539
Rr500177	11	Myb-related protein 308-like	-	Myb_DNA-binding
Rr500179	11	66 kDa stress	-	WD40
Rr500188	7	DNA-directed RNA polymerases I, II, and III subunit	-	RNA_pol_Rpb6
Rr500197	7	NA	NA	NA
Rr500198	1	-	-	-
Rr500234	3	Nonspecific lipid-transfer protein	-	LTP_2
Rr500251	7	39S ribosomal protein L47	-	MRP-L47
Rr500266	1	UDP-glucoronosyl and UDP-glucosyl transferase	-	UDPGT
Rr500271	8	RING-type E3 ubiquitin transferase	-	Arm,U-box
Rr500273	1	Ribosomal RNA small subunit methyltransferase	-	GidB
Rr500285	11	NADH-ubiquinone reductase complex 1 MLRQ subunit	-	B12D
Rr500290	8	Lipase (class 3)	EDS1	Lipase_3
Rr500296	5	Pentatricopeptide repeat-containing protein At1g74850	-	PPR,PPR_2,PPR_3
Rr500301	1	Serine threonine-protein kinase	-	Pkinase,Pkinase_C
Rr500306	12	Polynucleotide 5'-hydroxyl-kinase NOL9-like	-	CLP1_P
Rr500309	9	5-formyltetrahydrofolate cyclo-ligase	-	5-FTHF_cyc-lig
Rr500315	1	Dynein light chain type 1	-	Dynein_light
Rr500376	9	F-box kelch-repeat protein	-	F-box,Kelch_1
Rr500420	8	protein serine/threonine kinase activity	TOR1	DUF3385,FAT,FATC,FRB_dom,PI3_PI4_kinase
Rr500489	3	heparanase-like protein	-	Glyco_hydro_79n
Rr500493	4	Component of the coenzyme Q biosynthetic pathway. May play a role in organizing a multi-subunit COQ enzyme complex required for coenzyme Q biosynthesis. Required for steady-state levels of other COQ polypeptides	-	Coq4
Rr500501	9	zinc finger	-	zf-met
Rr500513	10	Uncharacterised protein family (UPF0139)	-	UPF0139
Rr500526	3	Glucan endo-1,3-beta-glucosidase-like protein	-	X8
Rr500536	9	Glycine-rich RNA-binding protein	-	RRM_1
Rr500537	9	-	-	-
Rr500546	1	Protein of unknown function (DUF1118)	-	DUF1118
Rr500590	9	PHD and RING finger domain-containing protein	-	PHD,zf-RING_2
Rr500602	5	protease	-	Peptidase_S49
Rr500610	7	H ACA ribonucleoprotein complex subunit 2-like	-	Ribosomal_L7Ae
Rr500612	4	Zinc finger HIT domain-containing protein	-	SHQ1,zf-HIT
Rr500623	9	Protein Dr1 homolog	-	CBFD_NFYB_HMF
Rr500646	8	General transcription factor IIE subunit	-	TFIIE_alpha
Rr500662	5	ATP-dependent Clp protease adapter protein	-	ClpS
Rr500679	6	Cytochrome p450	-	p450
Rr500717	5	transcription factor	-	Myb_DNA-binding
Rr500772	2	Methyltransferase-like protein 17	-	Rsm22
Rr500784	8	FAS-associated factor	-	UBA_4,UBX
Rr500790	6	isoform X1	-	Myb_DNA-bind_3
Rr500798	9	Structural maintenance of chromosomes protein	-	SMC_N,SMC_hinge
Rr500856	9	-	-	-
Rr500873	4	Belongs to the class I-like SAM-binding methyltransferase superfamily. Cation-independent O- methyltransferase family	-	Dimerisation,Methyltransf_2
Rr500882	8	NAC domain protein, IPR003441 source	-	NAM
Rr500906	7	receptor-like protein kinase	-	Pkinase
Rr500928	1	Encoded by	-	SURNod19
Rr500931	7	Belongs to the short-chain dehydrogenases reductases (SDR) family	-	adh_short
Rr500932	12	Flavinator of succinate dehydrogenase	-	Sdh5
Rr500956	4	BONZAI 1-like	-	C2,Copine,Dev_Cell_Death
Rr500982	12	Belongs to the mitochondrial carrier (TC 2.A.29) family	-	Mito_carr
Rr500990	1	Belongs to the Casparian strip membrane proteins (CASP) family	-	DUF588
Rr501014	4	Responsible for synthesis of pseudouridine from uracil	-	PseudoU_synth_2
Rr501021	2	ZINC FINGER protein	-	HATPase_c_3
Rr501022	2	NA	NA	NA
Rr501024	6	Omega-hydroxypalmitate O-feruloyl	-	Transferase
Rr501065	5	TITAN-like protein	-	CCDC84
Rr501075	7	Phorbol esters/diacylglycerol binding domain (C1 domain)	-	C1_1,DAGK_acc,DAGK_cat,Metallophos,Metallophos_C,Pur_ac_phosph_N
Rr501080	6	COMM domain-containing protein	-	COMM_domain
Rr501083	2	SNF1-related protein kinase regulatory subunit	-	CBS
Rr501105	8	Belongs to the peptidase M18 family	-	Peptidase_M18
Rr501110	8	WD repeat-containing protein	-	-
Rr501112	3	Protein of unknown function (DUF3537)	-	DUF3537
Rr501128	1	Nucleoside diphosphate kinase	NDPK2	NDK
Rr501129	10	-	-	-
Rr501137	2	Cytochrome p450	-	p450
Rr501179	10	DNA-(apurinic or apyrimidinic site)	-	Exo_endo_phos
Rr501193	7	UFM1-specific	-	Peptidase_C78
Rr501208	12	Pectate lyase	-	Pec_lyase_C
Rr501228	4	TdcA1-ORF2 protein	-	DUF4216,DUF4218,Transpos_assoc,Transposase_21,Transposase_24
Rr501232	1	Cytochrome p450	CYP71A26	p450
Rr501240	8	High-affinity nitrate transporter	NAR2.2	NAR2
Rr501258	7	Belongs to the protein kinase superfamily	-	Pkinase_Tyr
Rr501282	7	F-box FBD LRR-repeat protein	-	F-box,FBD,LRR_2
Rr501311	4	JmjC domain-containing protein	-	Cupin_8,JmjC
Rr501334	3	Tim17/Tim22/Tim23/Pmp24 family	-	Tim17
Rr501353	12	inactive poly ADP-ribose polymerase	-	PARP,RST
Rr501399	1	-	-	-
Rr501432	5	Nucleoside diphosphate kinase	-	NDK
Rr501435	9	Nucleoside diphosphate kinase	-	NDK
Rr501482	4	Protein of unknown function (DUF3593)	-	DUF3593
Rr501526	12	V-type proton ATPase subunit	-	vATP-synt_E
Rr501610	11	Meiotic recombination protein	SPO11-2	TP6A_N
Rr501616	12	Monodehydroascorbate reductase	-	Pyr_redox_2
Rr501643	1	Histidine phosphatase superfamily (branch 1)	-	His_Phos_1
Rr501646	8	NA	NA	NA
Rr501651	8	-	-	-
Rr501685	4	-	-	BORCS6
Rr501712	12	Glutathione peroxidase	-	GSHPx
Rr501714	12	Belongs to the glutathione peroxidase family	-	GSHPx
Rr501782	8	E3 ubiquitin-protein ligase	-	zf-RING_2
Rr501785	7	60S ribosomal Protein	-	Ribosomal_L24e
Rr501786	6	Inactive rhomboid protein	-	Rhomboid
Rr501795	9	Phosphatidylinositol glycan anchor biosynthesis class U	-	PIG-U
Rr501848	1	Subtilase family	-	Inhibitor_I9,Peptidase_S8
Rr501850	1	Phospholipase D	-	C2,PLD_C,PLDc
Rr501862	7	Histone deacetylase complex subunit SAP18-like	-	SAP18
Rr501873	7	-	-	COMPASS-Shg1
Rr501877	5	Copper chaperone for superoxide	CCS	HMA,Sod_Cu
Rr501999	10	lipid transfer-like protein	-	LTP_2
Rr502007	2	Asparagine-specific endopeptidase involved in the processing of vacuolar seed protein precursors into the mature forms	-	Peptidase_C13
Rr502009	7	Belongs to the protein kinase superfamily	-	Pkinase,Pkinase_Tyr
Rr502026	5	Pentatricopeptide repeat-containing protein At4g18975	-	-
Rr502028	11	flavin-containing monooxygenase	-	FMO-like
Rr502044	2	Plant zinc cluster domain	-	Plant_zn_clust,WRKY
Rr502053	7	Oxysterol-binding protein-related protein	-	Oxysterol_BP,PH_11
Rr502067	9	Aminoacyl-tRNA editing domain	-	tRNA_edit
Rr502074	1	HIT zinc finger	-	zf-CCHC,zf-HIT
Rr502079	10	Vesicle-associated protein	-	Motile_Sperm
Rr502105	10	Protein transport protein sec16	-	Sec16,Sec16_C
Rr502107	6	disease resistance	-	LRR_8,NB-ARC
Rr502111	10	Protein transport protein sec16	-	Sec16,Sec16_C
Rr502126	11	Protein of unknown function, DUF547	-	DUF547,Lzipper-MIP1
Rr502140	7	DNA mismatch repair protein	-	MutS_III,MutS_IV,MutS_V
Rr502158	10	-	-	O-FucT
Rr502160	1	Belongs to the iron ascorbate-dependent oxidoreductase family	-	2OG-FeII_Oxy,DIOX_N
Rr502242	8	GATA transcription factor	-	ASXH,GATA,RPN13_C
Rr502272	1	NAC transcription factor	-	NAM
Rr502308	6	aminohydrolase	UGLYAH	Cupin_2
Rr502310	8	NA	NA	NA
Rr502321	1	DNA repair endonuclease	-	ERCC4,Pro_isomerase
Rr502330	2	LRR-repeat protein	-	F-box,F-box-like,FBD
Rr502345	9	Pentatricopeptide repeat-containing protein	-	PPR,PPR_2
Rr502365	12	Domain of unknown function (DUF4281)	-	DUF4281
Rr502374	2	NA	NA	NA
Rr502376	2	Encoded by	-	MORN
Rr502444	10	TMV resistance protein N-like	-	NB-ARC,TIR
Rr502474	9	Type I inositol 1,4,5-trisphosphate 5-phosphatase	-	Exo_endo_phos
Rr502479	12	S-norcoclaurine synthase 1-like	-	2OG-FeII_Oxy,DIOX_N
Rr502526	9	Required for maturation of ribosomal RNAs and formation of the large ribosomal subunit	-	BOP1NT,WD40
Rr502534	4	Eyes absent homolog	-	-
Rr502567	12	Belongs to the glyceraldehyde-3-phosphate dehydrogenase family	GAPDH	Gp_dh_C,Gp_dh_N
Rr502613	4	receptor-like protein kinase	-	GUB_WAK_bind,Pkinase,Pkinase_Tyr
Rr502624	2	Serine threonine-protein kinase	-	GUB_WAK_bind,Pkinase,Pkinase_Tyr,WAK_assoc
Rr502647	2	Endoplasmic reticulum-based factor for assembly of V-ATPase	-	Vma12
Rr502649	9	RNA-binding protein	-	RRM_1
Rr502660	5	E3 ubiquitin-protein ligase	-	IBR,RWD,zf-C3HC4
Rr502700	7	-	-	-
Rr502732	4	lysine-specific demethylase	-	JmjC,JmjN,zf-C5HC2
Rr502739	1	Esterifies acyl-group from acyl-ACP to the sn-1 position of glycerol-3-phosphate. The enzyme from chilling-resistant plants discriminates against non-fluid palmitic acid and selects oleic acid whereas the enzyme from sensitive plants accepts both fatty acids	GPAT	Acyltransferase,GPAT_N
Rr502754	11	Belongs to the glycosyltransferase 2 family	-	Cellulose_synt
Rr502769	5	Catalyzes xyloglucan endohydrolysis (XEH) and or endotransglycosylation (XET). Cleaves and religates xyloglucan polymers, an essential constituent of the primary cell wall, and thereby participates in cell wall construction of growing tissues	-	Glyco_hydro_16,XET_C
Rr502781	9	Vacuolar protein sorting-associated protein	-	ESCRT-II
Rr502821	5	Belongs to the disease resistance NB-LRR family	-	LRR_8,NB-ARC
Rr502837	5	NA	NA	NA
Rr502860	4	Ribosomal protein L35	-	Ribosomal_L35p
Rr502863	9	COBW domain-containing protein	-	CobW_C,cobW
Rr502864	2	mediator of RNA polymerase II transcription subunit	-	Med17
Rr502891	11	Transmembrane protein 45B-like	-	DUF716
Rr502892	2	MOB kinase activator-like	-	Mob1_phocein
Rr502901	1	Growth-regulating factor	-	QLQ,WRC
Rr502925	4	ankyrin repeat	-	Ank_2,Ank_4,Ank_5
Rr502929	5	-	-	-
Rr502944	2	Belongs to the glycosyl hydrolase 31 family	-	DUF5110,Gal_mutarotas_2,Glyco_hydro_31
Rr503006	4	Pentatricopeptide repeat-containing protein	-	PPR,PPR_1,PPR_2,PPR_3
Rr503015	3	RING-like zinc finger	-	zf-RING_2
Rr503037	11	Belongs to the GST superfamily	-	GST_C,GST_N
Rr503038	9	Alkylated DNA repair protein alkB homolog	-	2OG-FeII_Oxy_2
Rr503117	4	Pentatricopeptide repeat-containing protein	-	PPR,PPR_2,PPR_3
Rr503132	9	Pentatricopeptide repeat-containing protein At1g77360	-	PPR,PPR_1,PPR_2,PPR_3
Rr503134	11	The coatomer is a cytosolic protein complex that binds to dilysine motifs and reversibly associates with Golgi non- clathrin-coated vesicles, which further mediate biosynthetic protein transport from the ER, via the Golgi up to the trans Golgi network. Coatomer complex is required for budding from Golgi membranes, and is essential for the retrograde Golgi-to-ER transport of dilysine-tagged protei…	-	Adap_comp_sub
Rr503138	5	Glutamate-gated receptor that probably acts as non- selective cation channel	-	ANF_receptor,Lig_chan,SBP_bac_3
Rr503143	6	Belongs to the peptidase C1 family	-	Granulin,Inhibitor_I29,Peptidase_C1
Rr503162	4	Belongs to the major facilitator superfamily. Sugar transporter (TC 2.A.1.1) family	-	Sugar_tr
Rr503199	2	protein At4g18490 isoform X1	-	-
Rr503248	3	Belongs to the protein kinase superfamily	-	Pkinase
Rr503255	1	Belongs to the protein kinase superfamily. Ser Thr protein kinase family	-	LRRNT_2,LRR_1,LRR_8,Pkinase
Rr503265	1	The light-harvesting complex (LHC) functions as a light receptor, it captures and delivers excitation energy to photosystems with which it is closely associated	-	Chloroa_b-bind
Rr503315	1	UPF0047 protein	-	UPF0047
Rr503332	1	Gamma-interferon-inducible lysosomal thiol	-	GILT
Rr503403	1	resistance protein	-	LRR_8,NB-ARC,TIR
Rr503417	9	Receptor-like protein 2	-	LRRNT_2,LRR_1,LRR_6,LRR_8
Rr503426	9	Las1-like	-	Las1
Rr503427	2	Cleavage and polyadenylation specificity factor subunit	-	Beta-Casp,Lactamase_B_6,RMMBL,zf-RING_2
Rr503435	10	NA	NA	NA
Rr503459	5	Belongs to the cytochrome P450 family	-	p450
Rr503511	11	transcription factor	-	Myb_DNA-binding
Rr503524	9	ATP-dependent RNA helicase	-	DEAD,HA2,Helicase_C,OB_NTP_bind
Rr503548	8	Protein SDA1 homolog	-	NUC130_3NT,SDA1
Rr503562	6	-	-	-
Rr503584	2	At5g49945-like	-	DUF1682
Rr503586	8	ribosome biogenesis protein	BMS1	AARP2CN,RIBIOP_C
Rr503626	4	Protein RIC1 homolog	-	RIC1
Rr503631	12	T-complex protein 11	-	Tcp11
Rr503674	5	Carbon catabolite repressor protein 4 homolog	-	Exo_endo_phos,zf-C6H2
Rr503675	1	Belongs to the helicase family	-	Helitron_like_N,Herpes_Helicase,PIF1,REPA_OB_2
Rr503684	1	Belongs to the class-I aminoacyl-tRNA synthetase family	-	tRNA-synt_1b
Rr503717	5	-	-	Ceramidase
Rr503719	4	Kinetochore protein Nuf2	-	Nuf2
Rr503733	12	SWI SNF-related matrix-associated actin-dependent regulator of chromatin subfamily A member 3-like	-	HIRAN,Helicase_C,SNF2_N,zf-C3HC4,zf-C3HC4_3
Rr503758	7	separase	-	Peptidase_C50
Rr503761	4	RING-type E3 ubiquitin transferase	-	KAP,U-box
Rr503770	7	Transmembrane emp24 domain-containing protein	-	EMP24_GP25L
Rr503781	4	BEST Arabidopsis thaliana protein match is hydroxyproline-rich glycoprotein family protein (TAIR AT3G56590.2)	-	-
Rr503782	8	GTPase involved in pre-60S ribosomal subunit maturation	-	MMR_HSR1,NGP1NT
Rr503811	4	plastid-lipid-associated protein 4	-	PAP_fibrillin
Rr503813	1	plastid-lipid-associated protein 4	-	PAP_fibrillin
Rr503815	9	Tropinone reductase homolog At1g07440-like	-	adh_short,adh_short_C2
Rr503818	9	Serine threonine-protein kinase	-	B_lectin,DUF3403,PAN_2,Pkinase_Tyr,S_locus_glycop
Rr503830	3	resistance protein	-	LRR_8,NB-ARC,TIR
Rr503836	1	Wall-associated receptor kinase	-	EGF,EGF_CA,GUB_WAK_bind,Pkinase,Pkinase_Tyr,WAK,hEGF
Rr503868	11	-	-	-
Rr503878	9	Mitogen-activated protein kinase kinase kinase 1-like	-	Pkinase
Rr503881	6	Serine threonine-protein kinase ATM-like	-	PWWP
Rr503892	4	Zinc finger BED domain-containing protein RICESLEEPER	-	DUF4413,Dimer_Tnp_hAT,zf-BED
Rr503895	9	60s ribosomal protein	-	Ribosomal_L6e,Ribosomal_L6e_N
Rr503956	11	Transmembrane protein 87B	-	Lung_7-TM_R
Rr504023	9	Diphthamide biosynthesis protein	-	Diphthamide_syn
Rr504032	6	Toll - interleukin 1 - resistance	-	TIR
Rr504050	1	Transporter	-	OPT
Rr504087	1	Belongs to the cytochrome P450 family	-	p450
Rr504108	1	Belongs to the cytochrome P450 family	-	p450
Rr504154	1	disulfide-isomerase	PDIL5-2	Thioredoxin,Thioredoxin_6
Rr504163	7	Glycosyltransferase family 10 (fucosyltransferase) C-term	FUT13	Glyco_transf_10
Rr504192	1	May act early in the ethylene signal transduction pathway, possibly as an ethylene receptor, or as a regulator of the pathway	ETR1	GAF,HATPase_c,HisKA,Response_reg
Rr504206	1	ATP-dependent protease La (LON) substrate-binding domain	-	LON_substr_bdg
Rr504216	4	G-type lectin S-receptor-like serine threonine-protein kinase	-	B_lectin,Pkinase
Rr504224	6	Belongs to the short-chain dehydrogenases reductases (SDR) family	FEY	adh_short
Rr504235	10	SANT SWI3, ADA2, N-CoR and TFIIIB'' DNA-binding domains	-	Myb_DNA-bind_6,Myb_DNA-binding
Rr504238	7	Protein NRT1 PTR FAMILY 5.10-like	-	PTR2
Rr504241	11	Protein NRT1 PTR FAMILY 5.10-like	-	PTR2
Rr504242	11	Protein NRT1 PTR FAMILY 5.10-like	-	PTR2
Rr504244	7	K( ) efflux antiporter	-	Na_H_Exchanger
Rr504245	11	Protein NRT1 PTR FAMILY 5.10-like	-	PTR2
Rr504249	12	Protein NRT1 PTR FAMILY 5.10-like	-	PTR2
Rr504262	8	transcription factor	-	HLH
Rr504273	8	Threonylcarbamoyladenosine tRNA	-	Radical_SAM,TRAM,UPF0004
Rr504274	2	Histone-lysine n-methyltransferase	-	Pre-SET,SET,WIYLD
Rr504305	11	MATH domain and coiled-coil domain-containing protein	-	MATH
Rr504311	4	disease resistance protein	-	LRR_8,NB-ARC
Rr504327	12	Belongs to the 'GDSL' lipolytic enzyme family	-	Lipase_GDSL
Rr504335	1	DnaJ homolog subfamily B member	-	DnaJ
Rr504356	2	Pentatricopeptide repeat-containing protein	-	DYW_deaminase,PPR,PPR_2
Rr504358	2	disease resistance protein	-	LRR_8,NB-ARC
Rr504394	1	-	-	-
Rr504409	1	Pentatricopeptide repeat-containing protein	-	PPR,PPR_2,PPR_3
Rr504431	3	BEST Arabidopsis thaliana protein match is	-	-
Rr504528	9	Indigoidine synthase A like protein	-	Indigoidine_A
Rr504562	11	Tubulin-specific chaperone	-	CAP_GLY,LRR_9
Rr504599	9	Belongs to the protein kinase superfamily. Ser Thr protein kinase family	-	LRRNT_2,LRR_1,LRR_8,Pkinase
Rr504620	4	E2-like enzyme which forms an intermediate with UFM1 via a thioester linkage	-	UFC1
Rr504692	1	NA	NA	NA
Rr504697	6	TFIIA is a component of the transcription machinery of RNA polymerase II and plays an important role in transcriptional activation	-	TFIIA_gamma_C,TFIIA_gamma_N
Rr504757	5	TMV resistance protein N-like	-	NB-ARC,TIR
Rr504777	4	BEACH domain-containing protein	-	Beach,DUF4704,DUF4800,Laminin_G_3,PH_BEACH,WD40
Rr504793	1	methyltransferase DDB_G0268948	-	Methyltransf_11
Rr504794	5	methyltransferase DDB_G0268948	-	Methyltransf_11
Rr504849	9	Double-stranded RNA-binding protein	-	dsrm
Rr504861	12	Chromosome-associated kinesin	-	-
Rr504875	3	Protein FAR1-RELATED SEQUENCE 5-like	-	FAR1,MULE,SWIM
Rr504899	4	Belongs to the adaptor complexes medium subunit family	-	Adap_comp_sub,Clat_adaptor_s
Rr504926	12	Zinc finger MYM-type protein 1-like	-	DUF4371,Dimer_Tnp_hAT
Rr504954	5	-	-	-
Rr504963	1	Catalyzes the epimerization of the S- and R-forms of NAD(P)HX, a damaged form of NAD(P)H that is a result of enzymatic or heat-dependent hydration. This is a prerequisite for the S- specific NAD(P)H-hydrate dehydratase to allow the repair of both epimers of NAD(P)HX	-	PNP_phzG_C,Putative_PNPOx,YjeF_N
Rr504977	12	Phosphoribosylaminoimidazole-succinocarboxamide synthase	-	SAICAR_synt
Rr504979	4	Chaperone protein DNAj	-	DnaJ,DnaJ_C,DnaJ_CXXCXGXG
Rr504997	2	NA	NA	NA
Rr505017	1	-	-	-
Rr505033	1	kDa ribonucleoprotein	-	RRM_1
Rr505038	8	Isoamylase 3	ISA3	Alpha-amylase,CBM_48
Rr505042	1	NAD(P)H-binding	-	CIA30,NAD_binding_10
Rr505072	8	Polyadenylate-binding protein-interacting protein	CID3	LsmAD,PAM2,SM-ATX
Rr505080	9	Histone H3.3-like	-	Histone
Rr505100	2	mediator of RNA polymerase II transcription subunit	-	HSP70
Rr505110	12	f-box protein	-	APH,Cupin_8,F-box,F-box-like,JmjC
Rr505135	5	Belongs to the UDP-glycosyltransferase family	UGT85A1	UDPGT
Rr505175	2	Cleavage and polyadenylation specificity factor subunit	-	Beta-Casp,Lactamase_B_6,RMMBL,zf-RING_2
Rr505263	11	Encoded by	-	Fn3-like,Glyco_hydro_3,Glyco_hydro_3_C
Rr505269	11	Pollen-specific protein	-	Pollen_Ole_e_I
Rr505279	7	Acetyl-CoA Carboxylase	ACC2	ACC_central,Biotin_carb_C,Biotin_carb_N,Biotin_lipoyl,CPSase_L_D2,Carboxyl_trans
Rr505297	10	Zinc finger CCCH domain-containing protein 15 homolog	-	DFRP_C
Rr505304	3	60S ribosomal Protein	RPL30	Ribosomal_L7Ae
Rr505324	7	Phosphopantothenoylcysteine decarboxylase subunit VHS3-like	-	-
Rr505328	2	transcription factor	-	DOG1,bZIP_1,bZIP_2
Rr505333	4	Phosphopantothenate-cysteine ligase	-	DFP
Rr505341	1	ATP-dependent microtubule motor activity, plus-end-directed	-	DUF4216,DUF4218,Kinesin,Transpos_assoc,Transposase_21
Rr505352	6	resistance protein	-	LRR_8,NB-ARC,TIR
Rr505363	5	Belongs to the glycosyltransferase 31 family	-	DUF4094,Galactosyl_T
Rr505364	8	Vacuolar protein sorting-associated protein	-	VPS9
Rr505392	5	Non-lysosomal glucosylceramidase that catalyzes the conversion of glucosylceramide to free glucose and ceramide	-	DUF608,Glyco_hydr_116N
Rr505403	11	Belongs to the MCM family	-	MCM,MCM_N,MCM_OB
Rr505410	4	Required for maturation of ribosomal RNAs and formation of the large ribosomal subunit	-	BOP1NT,WD40
Rr505419	4	-	-	-
Rr505434	6	BRCT domain-containing protein	-	BRCT,PHD,PTCB-BRCT
Rr505442	7	Belongs to the small GTPase superfamily. Arf family	-	Arf
Rr505451	1	Beta-hexosaminidase	-	Glyco_hydro_20,Glycohydro_20b2
Rr53813	2	TMV resistance protein	-	LRR_8,NB-ARC,TIR
Rr53814	6	TMV resistance protein	-	LRR_8,NB-ARC,TIR
Rr600001	4	Catalyzes the epimerization of the S- and R-forms of NAD(P)HX, a damaged form of NAD(P)H that is a result of enzymatic or heat-dependent hydration. This is a prerequisite for the S- specific NAD(P)H-hydrate dehydratase to allow the repair of both epimers of NAD(P)HX	-	PNP_phzG_C,Putative_PNPOx,YjeF_N
Rr600014	8	Splicing factor U2AF-associated protein	-	DUF4339,RRM_1
Rr600033	3	Belongs to the helicase family. Dicer subfamily	-	DEAD,Dicer_dimer,Helicase_C,PAZ,ResIII,Ribonuclease_3,dsrm
Rr600037	6	ER membrane protein complex subunit	-	-
Rr600038	9	RNA-binding protein Luc7-like	-	LUC7
Rr600082	6	Tetratricopeptide repeats	-	60KD_IMP,TPR_16,TPR_8
Rr600111	3	peripheral T cell tolerance induction	-	-
Rr600139	6	Encoded by	-	-
Rr600169	8	tRNA-splicing endonuclease subunit	-	tRNA_int_endo,tRNA_int_endo_N
Rr600201	10	lysine-specific demethylase	-	FYRC,FYRN,JmjC,JmjN,zf-C5HC2
Rr600213	2	low-specificity L-threonine aldolase 1	-	Beta_elim_lyase
Rr600217	12	LRR-repeat protein	-	F-box,FBD
Rr600220	8	54S ribosomal protein L37, mitochondrial-like	-	Ribosomal_L37
Rr600228	2	Belongs to the protein kinase superfamily	-	Pkinase
Rr600241	1	NA	NA	NA
Rr600246	8	-	-	-
Rr600248	5	Methyltransferase-like protein	-	Methyltransf_12,Methyltransf_23
Rr600257	6	Belongs to the TRAFAC class myosin-kinesin ATPase superfamily. Myosin family	-	DIL,IQ,Myosin_N,Myosin_head
Rr600280	7	Targeting protein for Xklp2 (TPX2)	-	TPX2
Rr600307	2	AUX/IAA family	IAA16	AUX_IAA
Rr600316	11	Subunit of the peripheral V1 complex of vacuolar ATPase essential for assembly or catalytic function. V-ATPase is responsible for acidifying a variety of intracellular compartments in eukaryotic cells	-	ATP-synt_F
Rr600317	12	GDP-mannose 3,5-epimerase	GME	Epimerase
Rr600351	1	Pseudouridine synthase	-	TruD
Rr600388	4	Belongs to the cysteine synthase cystathionine beta- synthase family	-	PALP
Rr600409	1	WD repeat-containing protein	-	DUF3337,WD40
Rr600416	2	Nucleolar protein	-	NOP5NT,Nop
Rr600419	6	-	-	-
Rr600428	11	WD repeat-containing protein	-	-
Rr600466	8	Ribosomal L18 of archaea, bacteria, mitoch. and chloroplast	-	Ribosomal_L18p
Rr600487	9	Gibberellin receptor	GID1a	Abhydrolase_3
Rr600490	3	40S ribosomal protein	-	Ribosomal_S10
Rr600516	1	Glutathione synthetase	GSH2	GSH_synth_ATP
Rr600525	9	Glycine-rich RNA-binding	-	RRM_1,zf-CCHC
Rr600558	8	Ring finger	-	zf-C3HC4
Rr600566	2	Amidase 1-like	AMI1	Amidase
Rr600576	12	Protein YIPF1 homolog	-	Yip1
Rr600584	11	Belongs to the TRAFAC class myosin-kinesin ATPase superfamily. Kinesin family	-	Kinesin,Microtub_bd
Rr600617	10	Belongs to the cyclin family	-	Cyclin_C_2,Cyclin_N
Rr600622	9	BEST Arabidopsis thaliana protein match is	-	-
Rr600627	3	acyl-CoA-binding domain-containing protein	-	ACBP,Kelch_3,Kelch_4,Kelch_5,Kelch_6
Rr600643	2	Cell cycle checkpoint control protein	-	Rad9
Rr600652	1	-	-	-
Rr600667	10	Hypoxia induced protein conserved region	-	HIG_1_N
Rr600668	5	Pre-mRNA-splicing factor	-	RRM_1
Rr600735	3	CST complex subunit	-	Ten1_2
Rr600757	5	Calmodulin-binding protein	-	Calmodulin_bind
Rr600768	9	Universal stress protein A-like protein	-	Usp
Rr600806	7	Cyclic phosphodiesterase-like	-	2_5_RNA_ligase2,CPDase
Rr600927	11	Hydrolyzes acetyl esters in homogalacturonan regions of pectin. In type I primary cell wall, galacturonic acid residues of pectin can be acetylated at the O-2 and O-3 positions. Decreasing the degree of acetylation of pectin gels in vitro alters their physical properties	-	PAE
Rr600929	11	Structure-specific nuclease with 5'-flap endonuclease and 5'-3' exonuclease activities involved in DNA replication and repair. During DNA replication, cleaves the 5'-overhanging flap structure that is generated by displacement synthesis when DNA polymerase encounters the 5'-end of a downstream Okazaki fragment. It enters the flap from the 5'-end and then tracks to cleave the flap base, leaving a …	FEN1	XPG_I,XPG_N
Rr600948	3	NA	NA	NA
Rr600972	12	Belongs to the glycosyltransferase 8 family	-	Glyco_transf_8
Rr600985	11	Cell division control protein 2	-	Pkinase
Rr600998	7	Transporter	-	Mem_trans
Rr601046	4	Transmembrane protein 87B-like	-	Lung_7-TM_R
Rr601050	12	Transmembrane proteins 14C	-	Tmemb_14
Rr601082	5	Serine threonine-protein kinase	WNK5	OSR1_C,Pkinase
Rr601102	5	Non-specific serine threonine protein kinase	CIPK2	NAF,Pkinase
Rr601137	12	Solute carrier family 40 member	-	FPN1
Rr601153	12	DCD (Development and cell death) domain protein	-	Dev_Cell_Death,Kelch_1,Kelch_5
Rr601218	6	phosphoenolpyruvate carboxylase	PPC4	PEPcase
Rr601261	1	Belongs to the PdxS SNZ family	-	SOR_SNZ
Rr601262	5	Domain of unknown function (DUF4793)	-	DUF4792,DUF4793,zf-C3HC4_3
Rr601288	7	NA	NA	NA
Rr601294	11	UPF0481 protein At3g47200-like	-	DUF247
Rr601332	5	E3 ubiquitin-protein ligase	-	-
Rr601406	8	NA	NA	NA
Rr601422	5	Tropinone reductase homolog	-	adh_short,adh_short_C2
Rr601491	7	Belongs to the TRAFAC class myosin-kinesin ATPase superfamily. Kinesin family	-	HHH_3,Kinesin
Rr601492	2	metallothionein-like protein	-	Metallothio_2
Rr601523	9	SANTA (SANT Associated)	-	SANTA
Rr601546	8	Catalyzes two activities which are involved in the cyclic version of arginine biosynthesis the synthesis of acetylglutamate from glutamate and acetyl-CoA, and of ornithine by transacetylation between acetylornithine and glutamate	-	ArgJ
Rr601558	11	TPL-binding domain in jasmonate signalling	-	Jas
Rr601563	8	Diaminopimelate epimerase	-	DAP_epimerase
Rr601577	11	-	-	-
Rr601645	8	LRR receptor-like serine threonine-protein kinase	-	LRR_4,LRR_8,Malectin_like,Pkinase,Pkinase_Tyr
Rr601652	12	Belongs to the MCM family	MCM8	MCM,MCM_OB
Rr601665	10	IQ-DOMAIN 1-like	-	DUF4005,IQ
Rr601689	11	rRNA processing	-	-
Rr601717	2	E3 ubiquitin-protein ligase	-	zf-C3HC4_3
Rr601743	5	Ubiquitin-like protein	-	ubiquitin
Rr601755	1	29 kDa ribonucleoprotein	-	RRM_1
Rr601786	4	Belongs to the phosphoglycerate kinase family	-	Methyltransf_4,PGK
Rr601804	9	ZINC FINGER protein	-	zf-C2H2_jaz
Rr601815	5	-	-	-
Rr601818	8	Glycogen recognition site of AMP-activated protein kinase	-	AMPK1_CBM
Rr601833	9	ACT domain-containing protein	-	ACT
Rr601837	1	-	-	-
Rr601864	1	splicing factor 3A subunit	-	SF3A2,zf-met
Rr601876	1	Belongs to the UDP-glycosyltransferase family	-	UDPGT
Rr601894	6	DEAD-box ATP-dependent RNA helicase	LOS4	DEAD,Helicase_C
Rr601900	4	-	-	-
Rr601932	7	60S ribosomal protein	-	Ribosomal_L24e
Rr601986	8	NLI interacting factor-like phosphatase	-	NIF
Rr601989	1	UPF0481 protein At3g47200-like	-	DUF247
Rr602000	7	Protein BUD31 homolog	-	G10
Rr602021	4	WD40 repeats	-	AT_hook
Rr602044	10	Zinc finger A20 and AN1 domain-containing stress-associated protein	-	zf-A20,zf-AN1
Rr602048	11	Purple acid phosphatase	-	Metallophos,Metallophos_C,Pur_ac_phosph_N
Rr602088	10	Cytochrome b-c1 complex subunit 9-like	-	UCR_UQCRX_QCR9
Rr602137	7	LRR-repeat protein	-	F-box,FBD
Rr602138	4	ABC transporter B family member 29	-	ABC_membrane,ABC_tran
Rr602194	8	Vacuolar protein sorting-associated protein 55 homolog	-	Vps55
Rr602200	6	Mitochondrial fission protein	-	Mito_fiss_Elm1
Rr602203	8	Glycine-rich RNA-binding protein	-	RRM_1
Rr602207	1	LETM1-like protein	-	LETM1
Rr602213	4	Lysosomal Pro-X	-	Peptidase_S28
Rr602243	10	UPF0554 protein C2orf43 homolog	-	LIDHydrolase
Rr602250	3	Transcription factor	E2F3	E2F_CC-MB,E2F_TDP
Rr602252	1	mTERF	-	mTERF
Rr602300	8	mediator of RNA polymerase II transcription subunit	-	Med27
Rr602355	5	-	-	-
Rr602371	3	Protein NRT1 PTR FAMILY	-	PTR2
Rr602372	8	Mal d 1-associated protein	-	-
Rr602380	7	Phosducin-like protein 3	-	Phosducin
Rr602396	11	f-box protein	-	Cupin_8,F-box,F-box-like
Rr602414	1	Sterile alpha motif.	-	SAM_2
Rr602422	3	Tropinone reductase homolog	-	adh_short,adh_short_C2
Rr602426	3	40S ribosomal protein	-	Ribosomal_S28e
Rr602494	11	Protein of unknown function (DUF620)	-	DUF620
Rr602506	4	f-box protein	-	LRR_6
Rr602517	3	splicing factor	-	RRM_1
Rr602594	2	Non-structural maintenance of	-	Nse4_C
Rr602675	2	ribonuclease H protein	-	RVT_1,RVT_3,zf-CCHC_4,zf-RVT
Rr602705	10	Chaperone protein DNAj	-	DnaJ
Rr602732	9	DNA-binding protein	-	AAA_11,AAA_12
Rr602753	5	Calcium-dependent protein kinase	CPK14	EF-hand_1,EF-hand_5,EF-hand_6,EF-hand_7,EF-hand_8,Pkinase
Rr602758	12	Cystinosin homolog	-	PQ-loop
Rr602786	1	Belongs to the peptidase M16 family	-	Peptidase_M16,Peptidase_M16_C,Peptidase_M16_M
Rr602797	8	Plays a central role in 2-thiolation of mcm(5)S(2)U at tRNA wobble positions of tRNA(Lys), tRNA(Glu) and tRNA(Gln). May act by forming a heterodimer with NCS6 CTU1 that ligates sulfur from thiocarboxylated URM1 onto the uridine of tRNAs at wobble position	-	CTU2
Rr602816	3	regulation of actin filament depolymerization	VLN2	Gelsolin,VHP
Rr602880	4	Transcription initiation factor	-	TFIIB,TF_Zn_Ribbon
Rr602891	9	Mitochondrial acidic protein	-	MAM33
Rr602901	4	TMV resistance protein N-like	-	LRR_3,LRR_8,NB-ARC,TIR
Rr602903	9	TMV resistance protein N-like	-	LRR_3,LRR_8,NB-ARC,TIR
Rr602905	5	TMV resistance protein N-like	-	LRR_3,NB-ARC,TIR
Rr602913	2	Serine hydrolase involved in the detoxification of formaldehyde	-	Esterase
Rr602914	9	calcium-binding protein	-	EF-hand_1,EF-hand_5,EF-hand_6
Rr602917	2	Catalyzes the dehydration of the S-form of NAD(P)HX at the expense of ATP, which is converted to ADP. Together with NAD(P)HX epimerase, which catalyzes the epimerization of the S- and R-forms, the enzyme allows the repair of both epimers of NAD(P)HX, a damaged form of NAD(P)H that is a result of enzymatic or heat-dependent hydration	-	Carb_kinase
Rr602941	12	NA	NA	NA
Rr602954	7	inactive purple acid phosphatase	-	Metallophos
Rr602961	7	UDP-N-acetylglucosamine--dolichyl-phosphate N-acetylglucosaminephosphotransferase-like	-	Glycos_transf_4
Rr602963	3	DNA-(Apurinic or apyrimidinic site) lyase	ARP	Exo_endo_phos,SAP
Rr602983	11	NA	NA	NA
Rr602985	9	NA	NA	NA
Rr603003	6	N-lysine methyltransferase	-	Rubis-subs-bind,SET
Rr603005	9	ankyrin repeat-containing protein	-	Ank_2,Ank_4,Ank_5
Rr603061	9	Ribosomal protein L7Ae/L30e/S12e/Gadd45 family	-	Ribosomal_L7Ae
Rr603066	3	LRR receptor-like serine threonine-protein kinase	-	LRR_1,LRR_8,Malectin,Pkinase,Pkinase_Tyr
Rr603095	1	Survival of motor neuron-related-splicing factor	-	SMN
Rr603106	5	-	-	-
Rr603141	5	NifU-like protein 1	-	NifU
Rr603166	7	NADH dehydrogenase ubiquinone 1 alpha subcomplex assembly factor 3-like	-	DUF498
Rr603173	4	Nodal modulator	-	CarboxypepD_reg
Rr603177	9	Belongs to the DEAD box helicase family	-	DEAD,Helicase_C
Rr603233	2	protein DJ-1 homolog D-like	-	DJ-1_PfpI
Rr603245	10	ubiquitin-protein transferase activity	-	zf-RING_2,zf-rbx1
Rr603357	6	Belongs to the small heat shock protein (HSP20) family	-	HSP20
Rr603369	12	Condensin complex subunit	-	Cnd3
Rr603423	9	Catalytic subunit of the queuine tRNA-ribosyltransferase (TGT) that catalyzes the base-exchange of a guanine (G) residue with queuine (Q) at position 34 (anticodon wobble position) in tRNAs with GU(N) anticodons (tRNA-Asp, -Asn, -His and -Tyr), resulting in the hypermodified nucleoside queuosine (7-(((4,5-cis- dihydroxy-2-cyclopenten-1-yl)amino)methyl)-7-deazaguanosine). Catalysis occurs through …	-	TGT
Rr603439	12	NA	NA	NA
Rr603459	6	TMV resistance protein N-like	-	LRR_3,LRR_8,NB-ARC,TIR
Rr603465	1	Oxidoreductase	-	GFO_IDH_MocA
Rr603466	12	Adipocyte plasma membrane-associated	-	Str_synth
Rr603479	9	Splicing factor 3B subunit	-	CPSF_A,MMS1_N
Rr603510	4	Glutathione S-transferase DHAR3	DHAR2	GST_C_2,GST_N_3
Rr603521	9	DNA repair protein	-	BHD_1,BHD_2,BHD_3,Rad4,Transglut_core
Rr603527	7	THO complex subunit	-	FoP_duplication,RRM_1
Rr603534	3	proline-rich receptor-like protein kinase	-	Pkinase
Rr603561	3	S-adenosyl-L-methionine-dependent protein-lysine N- methyltransferase that methylates elongation factor 1-alpha	-	Methyltransf_31
Rr603590	5	NA	NA	NA
Rr603594	12	Alpha-L-arabinofuranosidase	ASD1	Alpha-L-AF_C
Rr603606	2	DNA mismatch repair protein	MLH1	DNA_mis_repair,HATPase_c_3,Mlh1_C
Rr603621	12	Belongs to the cystatin family. Phytocystatin subfamily	-	SQAPI
Rr603639	11	Calmodulin mediates the control of a large number of enzymes, ion channels and other proteins by Ca(2 ). Among the enzymes to be stimulated by the calmodulin-Ca(2 ) complex are a number of protein kinases and phosphatases	-	EF-hand_1
Rr603661	6	COMM domain	-	COMM_domain
Rr603755	8	CS domain	-	CS
Rr603775	5	Ankyrin repeats (many copies)	-	Ank_4,Ank_5,RCC1
Rr603776	5	Lysosomal beta glucosidase-like	-	Glyco_hydro_3,Glyco_hydro_3_C
Rr603779	10	Lysosomal beta glucosidase-like	-	Glyco_hydro_3,Glyco_hydro_3_C
Rr603802	1	Destroys radicals which are normally produced within the cells and which are toxic to biological systems	-	Sod_Cu
Rr603816	12	Adenylyl-sulfate kinase	-	APS_kinase
Rr700024	1	Belongs to the 'GDSL' lipolytic enzyme family	-	Lipase_GDSL
Rr700035	5	citrate synthase	-	Citrate_synt
Rr700093	12	and Fe(II)-dependent oxygenase superfamily protein	-	DIOX_N
Rr700096	10	DUF167	-	DUF167
Rr700111	10	Protein gamma response	-	SAE2
Rr700144	5	zinc finger CCCH domain-containing protein	-	zf-C3HC4,zf-CCCH,zf-RING_2
Rr700145	10	-	-	-
Rr700154	10	ATP synthase subunit O	-	OSCP
Rr700179	1	Carotenoid 9,10(9',10')-cleavage dioxygenase	CCD1	RPE65
Rr700187	9	-	-	-
Rr700206	9	NA	NA	NA
Rr700238	9	NAD(P)H-binding	-	Epimerase
Rr700240	1	NmrA-like family	-	Epimerase
Rr700255	5	NAD(P)H-binding	-	Epimerase
Rr700280	1	disease resistance	-	NB-ARC
Rr700304	8	quinone oxidoreductase	-	ADH_N,ADH_zinc_N
Rr700310	5	RNA helicase SDE3	-	-
Rr700323	2	quinone oxidoreductase	-	ADH_N,ADH_zinc_N
Rr700327	8	RNA helicase SDE3	-	-
Rr700340	10	Protein of unknown function (DUF616)	-	DUF616,Dirigent
Rr700343	11	Protein of unknown function (DUF616)	-	DUF616,Dirigent
Rr700366	2	Glutathione S-transferase	GSTU1	GST_C,GST_C_2,GST_N,GST_N_3
Rr700380	6	Structure-specific endonuclease subunit	-	GIY-YIG
Rr700420	9	NA	NA	NA
Rr700454	5	-	-	-
Rr700457	6	Prolyl oligopeptidase, N-terminal beta-propeller domain	-	Peptidase_S9,Peptidase_S9_N
Rr700485	4	Intron-binding protein	AQR	AAA_11,AAA_12,Aquarius_N
Rr700531	9	ATP synthase mitochondrial F1 complex assembly factor	-	ATP12
Rr700532	5	Cystinosin homolog	-	PQ-loop
Rr700545	1	TMV resistance protein N-like	-	LRR_3,NB-ARC,TIR,UreF
Rr700548	12	Annexin D3-like	-	Annexin
Rr700568	4	Pentatricopeptide repeat-containing protein	-	PPR,PPR_2,PPR_3
Rr700576	12	DNA-directed RNA polymerases I, II, and III subunit RPABC1-like	-	RNA_pol_Rpb5_C,RNA_pol_Rpb5_N
Rr700577	4	bromo domain	-	Bromodomain,Transposase_24
Rr700584	9	DNA-directed RNA polymerases I, II, and III subunit RPABC1-like	-	RNA_pol_Rpb5_C,RNA_pol_Rpb5_N
Rr700591	9	f-box protein	SKIP5	F-box-like
Rr700596	8	resistance protein	-	NB-ARC,TIR
Rr700603	11	TMV resistance protein N-like	-	LRR_3,NB-ARC,TIR
Rr700610	8	resistance protein	-	NB-ARC,TIR
Rr700611	6	NA	NA	NA
Rr700616	5	TMV resistance protein N-like	-	LRR_3,NB-ARC,TIR,UreF
Rr700620	2	resistance protein	-	NB-ARC,TIR
Rr700626	4	TMV resistance protein N-like	-	LRR_3,NB-ARC,TIR,UreF
Rr700632	6	NA	NA	NA
Rr700635	2	resistance protein	-	NB-ARC,TIR
Rr700723	7	DNA-dependent RNA polymerase catalyzes the transcription of DNA into RNA using the four ribonucleoside triphosphates as substrates	-	DUF3223,RNA_pol_Rpb1_1,RNA_pol_Rpb1_2,RNA_pol_Rpb1_3,RNA_pol_Rpb1_5
Rr700736	1	-	-	Transglut_core2
Rr700743	5	receptor-like protein kinase	-	Malectin_like,Pkinase,Pkinase_Tyr
Rr700774	1	NA	NA	NA
Rr700806	12	2-alkenal reductase (NADP( )-dependent)-like	-	ADH_N_2,ADH_zinc_N
Rr700879	10	PPIases accelerate the folding of proteins. It catalyzes the cis-trans isomerization of proline imidic peptide bonds in oligopeptides	-	Pro_isomerase
Rr700895	1	DENN domain and WD repeat-containing protein SCD1	SCD1	DENN,WD40,dDENN,uDENN
Rr700896	1	Catalyzes the epimerization of the S- and R-forms of NAD(P)HX, a damaged form of NAD(P)H that is a result of enzymatic or heat-dependent hydration. This is a prerequisite for the S- specific NAD(P)H-hydrate dehydratase to allow the repair of both epimers of NAD(P)HX	-	PNP_phzG_C,Putative_PNPOx,YjeF_N
Rr700909	5	PAN-like domain	-	B_lectin,PAN_2,Pkinase_Tyr,S_locus_glycop
Rr700912	11	NA	NA	NA
Rr700925	10	Plant family of unknown function (DUF810)	-	DUF810
Rr700933	5	PAN-like domain	-	B_lectin,PAN_2,Pkinase_Tyr,S_locus_glycop
Rr700955	6	Belongs to the TRAFAC class dynamin-like GTPase superfamily. Dynamin Fzo YdjA family	-	Dynamin_M,Dynamin_N,GED
Rr700962	9	116 kDa U5 small nuclear ribonucleoprotein	-	EFG_C,EFG_IV,EFTUD2,GTP_EFTU,GTP_EFTU_D2
Rr700963	6	-	-	Transposase_23
Rr700976	6	Belongs to the TRAFAC class dynamin-like GTPase superfamily. Dynamin Fzo YdjA family	-	Dynamin_M,Dynamin_N,GED
Rr700979	9	116 kDa U5 small nuclear ribonucleoprotein	-	EFG_C,EFG_IV,EFTUD2,GTP_EFTU,GTP_EFTU_D2
Rr700983	4	THO complex subunit	-	efThoc1
Rr700991	7	Protein of unknown function (DUF667)	-	DUF667
Rr701000	1	protein FAR1-RELATED SEQUENCE	-	FAR1,MULE,SWIM
Rr701001	1	Peptide chain release factor	-	PCRF,RF-1
Rr701038	4	breast cancer carboxy-terminal domain	-	BRCT_2,RTT107_BRCT_5
Rr701046	8	DNA-directed RNA polymerase	-	RNA_pol_Rpb2_1,RNA_pol_Rpb2_2,RNA_pol_Rpb2_3,RNA_pol_Rpb2_4,RNA_pol_Rpb2_5,RNA_pol_Rpb2_6,RNA_pol_Rpb2_7
Rr701058	5	Belongs to the cytochrome P450 family	-	p450
Rr701059	6	Belongs to the cytochrome P450 family	-	p450
Rr701088	5	ATP-dependent Clp protease proteolytic subunit	-	CLP_protease
Rr701121	4	Belongs to the cytochrome P450 family	-	p450
Rr701133	6	Dihydroxy-acid dehydratase	-	ILVD_EDD
Rr701163	5	TMV resistance protein N-like	-	NB-ARC,TIR
Rr701167	4	resistance protein	-	NB-ARC,TIR
Rr701169	10	mRNA transport	-	ANAPC4_WD40,WD40
Rr701214	1	Light-mediated development protein	-	Det1
Rr701231	5	Exportin-7-like	-	IBN_N
Rr701240	4	salicylic acid-binding protein 2-like	-	Abhydrolase_1,Abhydrolase_6
Rr701242	5	salicylic acid-binding protein 2-like	-	Abhydrolase_1,Abhydrolase_6
Rr701254	1	Ring finger	-	TPR_12,TPR_7,TPR_8,zf-C3HC4_3
Rr701261	9	MATH domain and coiled-coil domain-containing protein	-	MATH
Rr701263	2	MATH domain and coiled-coil domain-containing protein	-	MATH
Rr701282	1	resistance protein	-	NB-ARC,TIR
Rr701300	9	SUN domain-containing protein	-	Sad1_UNC
Rr701313	7	-	-	DUF4477
Rr701333	2	mediator of RNA polymerase II transcription subunit	-	Med27
Rr701340	12	-	-	-
Rr701356	1	Belongs to the cation transport ATPase (P-type) (TC 3.A.3) family. Type IV subfamily	-	Cation_ATPase,E1-E2_ATPase,PhoLip_ATPase_C,PhoLip_ATPase_N
Rr701374	10	Sucrose-6-phosphate phosphohydrolase C-terminal	-	S6PP,S6PP_C
Rr701392	3	ribosomal protein	RpL18	Ribosomal_L18
Rr701393	6	exocyst complex component	-	Exo70
Rr701395	10	Belongs to the SNF7 family	-	Snf7
Rr701412	6	Belongs to the class-I aminoacyl-tRNA synthetase family	-	Anticodon_1,tRNA-synt_1g,tRNA_bind
Rr701422	5	Ubiquinone biosynthesis protein	-	COQ9
Rr701441	5	Belongs to the peptidase M18 family	-	Peptidase_M18
Rr701452	10	DNA-directed RNA polymerases	-	RNA_pol_Rpb8
Rr701463	7	60S ribosomal Protein	-	Ribosomal_L7Ae
Rr701471	2	Belongs to the protein kinase superfamily	-	Pkinase
Rr701496	1	Receptor-like protein kinase	-	GUB_WAK_bind,Pkinase,Pkinase_Tyr,WAK_assoc
Rr701534	2	(NAC) domain-containing protein	NAC100	NAM
Rr701576	7	4-coumarate--CoA ligase-like	-	AMP-binding,AMP-binding_C
Rr701682	7	Zinc finger, C3HC4 type (RING finger)	STUBL5	zf-C3HC4_3
Rr701709	6	Cytochrome p450	-	p450
Rr701729	9	SEC12-like protein	-	WD40
Rr701736	6	NA	NA	NA
Rr701737	10	BEST Arabidopsis thaliana protein match is glycosyltransferase family protein 2 (TAIR AT5G60700.1)	-	-
Rr701775	4	acyl-activating enzyme	-	AMP-binding,AMP-binding_C,PP-binding,PQQ,PQQ_2,PQQ_3
Rr701800	10	Catalyzes xyloglucan endohydrolysis (XEH) and or endotransglycosylation (XET). Cleaves and religates xyloglucan polymers, an essential constituent of the primary cell wall, and thereby participates in cell wall construction of growing tissues	-	Glyco_hydro_16,XET_C
Rr701803	2	Anthranilate synthase beta subunit	ASB2	GATase
Rr701804	5	Catalyzes xyloglucan endohydrolysis (XEH) and or endotransglycosylation (XET). Cleaves and religates xyloglucan polymers, an essential constituent of the primary cell wall, and thereby participates in cell wall construction of growing tissues	-	Glyco_hydro_16,XET_C
Rr701805	7	Protein SCAI	-	SCAI
Rr701838	8	-	-	-
Rr701883	6	-	-	DBD_Tnp_Mut,MULE,SWIM
Rr701890	5	Belongs to the GST superfamily	-	GST_C,GST_N
Rr701891	1	Belongs to the GST superfamily	-	GST_C,GST_N
Rr701892	7	NA	NA	NA
Rr701895	5	Belongs to the GST superfamily	-	GST_C,GST_N
Rr701896	1	Belongs to the GST superfamily	-	GST_C,GST_N
Rr701897	8	DNA-dependent RNA polymerase catalyzes the transcription of DNA into RNA using the four ribonucleoside triphosphates as substrates	POLR1B	RNA_pol_Rpa2_4,RNA_pol_Rpb2_1,RNA_pol_Rpb2_2,RNA_pol_Rpb2_3,RNA_pol_Rpb2_6,RNA_pol_Rpb2_7
Rr701907	4	TMV resistance protein N-like	-	LRR_8,NB-ARC,TIR
Rr701924	1	Stromal 70 kDa heat shock-related protein	-	HSP70
Rr701930	8	Cytochrome p450	-	p450
Rr701984	5	TMV resistance protein N-like	-	LRR_8,NB-ARC,TIR
Rr701985	3	B3 domain-containing protein	-	B3
Rr701988	9	isoform X1	-	-
Rr702050	2	Glycine-rich protein A3-like	-	-
Rr702094	4	transport protein	-	Gelsolin,Sec23_BS,Sec23_helical,Sec23_trunk,zf-Sec23_Sec24
Rr702117	7	Pentatricopeptide repeat-containing protein	-	DYW_deaminase,PPR,PPR_2
Rr702124	8	Chromo domain-containing protein	LHP1	Chromo
Rr702148	5	PGAP1-like protein	-	PGAP1
Rr702149	1	tRNA (guanine-N(7)-)-methyltransferase	-	Methyltransf_4
Rr702156	1	tRNA (guanine-N(7)-)-methyltransferase	-	Methyltransf_4
Rr702243	1	Nucleolar GTP-binding protein	-	MMR_HSR1,NOG1
Rr702244	1	Phosphatidylinositol N-acetylglucosaminyltransferase subunit P-like	-	PIG-P
Rr702279	3	-	-	-
Rr702291	10	ATP synthase subunit delta'	-	ATP-synt_DE_N
Rr702307	9	TMV resistance protein	-	LRR_8,NB-ARC,TIR
Rr702328	7	-	-	-
Rr702330	11	Histidine phosphatase superfamily (branch 1)	-	His_Phos_1
Rr702340	9	Apoptosis antagonizing transcription factor	-	AATF-Che1,TRAUB
Rr702343	2	DnaJ central domain	-	DnaJ,DnaJ_C,DnaJ_CXXCXGXG
Rr702347	5	lysine-specific demethylase	-	JmjC,zf-4CXXC_R1
Rr702410	7	disease resistance	-	NB-ARC
Rr702474	2	Cytochrome p450	-	p450
Rr702498	5	cationic amino acid transporter	-	AA_permease_2,AA_permease_C
Rr702520	1	Plasma membrane ATPase	-	Cation_ATPase_N,E1-E2_ATPase,Hydrolase
Rr702540	3	Belongs to the disease resistance NB-LRR family	-	NB-ARC,TIR
Rr702574	5	-	-	-
Rr702602	10	Belongs to the enoyl-CoA hydratase isomerase family	-	ECH_2
Rr702645	10	2-amino-3-ketobutyrate coenzyme A ligase	-	Aminotran_1_2
Rr702653	5	Receptor-like protein 12	-	LRRNT_2,LRR_1,LRR_6,LRR_8
Rr702678	3	Conserved oligomeric Golgi complex subunit	-	COG4,PPR,PPR_2,RINT1_TIP1
Rr702679	11	Spindle and kinetochore-associated protein 1 homolog	-	SKA1
Rr702691	11	Vesicle-associated protein	-	Motile_Sperm
Rr702715	6	disease resistance	-	NB-ARC
Rr702765	12	Myelodysplasia-myeloid leukemia factor 1-interacting protein	-	Mlf1IP
Rr702769	12	3-beta hydroxysteroid dehydrogenase/isomerase family	-	Epimerase
Rr702774	6	NA	NA	NA
Rr702786	12	Glutathione S-transferase zeta class-like	-	GST_C_2,GST_C_3,GST_N_2,GST_N_3
Rr702787	12	Peptidyl-prolyl cis-trans isomerase	-	FKBP_C
Rr702798	3	MORC family CW-type zinc finger protein	-	HATPase_c_3
Rr702811	11	Belongs to the TRAFAC class myosin-kinesin ATPase superfamily. Kinesin family	-	Arm,Kinesin
Rr702834	7	cytochrome P450	-	p450
Rr702845	9	Cytochrome p450	-	p450
Rr702846	8	-	-	-
Rr702862	6	Plastocyanin-like domain	-	Cu_bind_like
Rr702879	12	Belongs to the D-isomer specific 2-hydroxyacid dehydrogenase family	-	2-Hacid_dh,2-Hacid_dh_C
Rr702910	10	zinc transporter	-	-
Rr702924	4	SET domain	-	Pkinase,SET
Rr702946	1	Belongs to the class I-like SAM-binding methyltransferase superfamily. rRNA adenine N(6)-methyltransferase family	-	RrnaAD
Rr702958	2	f-box protein	-	F-box-like
Rr702994	8	Belongs to the protein kinase superfamily	-	Pkinase
Rr703007	9	Thioesterase superfamily	-	4HBT
Rr703017	11	NA	NA	NA
Rr703028	12	Digalactosyldiacylglycerol synthase 2	DGD2	Glyco_trans_1_4,Glycos_transf_1
Rr703049	12	malic enzyme	-	Malic_M,malic
Rr703093	7	Encoded by	-	-
Rr703106	5	Germin-like protein subfamily 1 member	-	Cupin_1
Rr703108	5	germin-like protein	-	Cupin_1
Rr703110	5	Germin-like protein subfamily 1 member	-	Cupin_1
Rr703114	10	Remorin, N-terminal region	-	Remorin_C,Remorin_N
Rr703165	5	UPF0187 protein At3g61320	-	Bestrophin
Rr703167	8	-	-	-
Rr703168	10	F-box kelch-repeat protein	-	F-box,Kelch_1
Rr703211	9	Signal peptide peptidase-like	SPPL4	PA,Peptidase_A22B
Rr703231	6	Signal peptide peptidase-like	SPPL4	PA,Peptidase_A22B
Rr703250	5	-	-	-
Rr703260	7	Belongs to the protein kinase superfamily. Ser Thr protein kinase family	-	LRRNT_2,LRR_1,LRR_8,Pkinase,Pkinase_Tyr
Rr703292	9	-	-	WRC
Rr703299	11	Belongs to the glycosyl hydrolase 28 family	-	Glyco_hydro_28,Pectate_lyase_3
Rr703301	9	Protein BPS1, chloroplastic-like	-	BPS1
Rr703309	7	Transporter	-	OPT
Rr703339	10	exocyst complex component	SEC10	Sec10
Rr703361	1	disease resistance	-	NB-ARC
Rr703393	10	F-box kelch-repeat protein	-	F-box,F-box-like
Rr703426	11	Arabinogalactan peptide	-	AGP
Rr703498	9	cytochrome P450	-	p450
Rr703500	7	E3 ubiquitin-protein ligase that mediates ubiquitination and subsequent proteasomal degradation of target proteins. E3 ubiquitin ligases accept ubiquitin from an E2 ubiquitin- conjugating enzyme in the form of a thioester and then directly transfers the ubiquitin to targeted substrates	-	Sina
Rr703503	6	Belongs to the peptidase A1 family	-	TAXi_C,TAXi_N
Rr703515	2	Transcriptional Coactivator p15 (PC4)	-	DEK_C,PC4,Retrotran_gag_2,zf-CCHC
Rr703517	8	transcription factor	-	HLH,bHLH-MYC_N
Rr703612	7	Poly(A) RNA polymerase	-	NTP_transf_2
Rr703658	8	Carbamoyl-phosphate synthase small	CARA	CPSase_sm_chain,GATase
Rr703678	7	DENN domain and WD repeat-containing protein SCD1	SCD1	DENN,WD40,dDENN,uDENN
Rr703681	1	Catalyzes the epimerization of the S- and R-forms of NAD(P)HX, a damaged form of NAD(P)H that is a result of enzymatic or heat-dependent hydration. This is a prerequisite for the S- specific NAD(P)H-hydrate dehydratase to allow the repair of both epimers of NAD(P)HX	-	PNP_phzG_C,Putative_PNPOx,YjeF_N
Rr703727	5	ATPase family associated with various cellular activities (AAA)	-	AAA
Rr703728	12	ACT domain-containing protein	-	-
Rr703734	3	Cyclic nucleotide-gated ion channel 1-like	-	Ion_trans
Rr703742	1	Domain of unknown function (DUF3783)	-	DUF3783
Rr703746	8	prefoldin subunit	-	Prefoldin_2
Rr703748	8	Lysine-specific histone demethylase 1 homolog	FLD	Amino_oxidase,SWIRM
Rr703774	10	OTU domain-containing protein	-	OTU
Rr703778	5	Arsenical pump-driving	-	ArsA_ATPase
Rr703806	5	Phosphoglucomutase/phosphomannomutase, alpha/beta/alpha domain II	-	PGM_PMM_I,PGM_PMM_II,PGM_PMM_III
Rr703849	6	Belongs to the tetraspanin (TM4SF) family	-	Tetraspannin
Rr703874	2	IQ-DOMAIN 1-like	-	DUF4005,IQ
Rr703877	10	Mitochondrial membrane ATP synthase (F(1)F(0) ATP synthase or Complex V) produces ATP from ADP in the presence of a proton gradient across the membrane which is generated by electron transport complexes of the respiratory chain. F-type ATPases consist of two structural domains, F(1) - containing the extramembraneous catalytic core, and F(0) - containing the membrane proton channel, linked togethe…	-	Mt_ATP-synt_D
Rr703889	12	Amino-transferase class IV	-	Aminotran_4
Rr703897	1	Uncharacterised ACR, YagE family COG1723	-	DUF155
Rr703907	10	TONNEAU 1a-like	-	LisH_2
Rr703916	1	Glutathione transferase GST 23-like	-	GST_C,GST_C_2,GST_N
Rr703919	4	Glutathione S-transferase, C-terminal domain	-	GST_C_2,GST_N_3
Rr703925	11	Cyclic nucleotide-gated ion channel 1-like	-	Ion_trans,Pkinase_Tyr,cNMP_binding
Rr703948	4	-	-	-
Rr703975	1	TMV resistance protein N-like	-	LRR_3,NB-ARC,TIR
Rr703993	6	Protein of unknown function (DUF674)	-	DUF674
Rr703994	3	Belongs to the universal ribosomal protein uL23 family	-	Ribosomal_L23,Ribosomal_L23eN
Rr704018	6	2-oxoglutarate dehydrogenase	-	2-oxogl_dehyd_N,E1_dh,OxoGdeHyase_C,Transket_pyr
Rr704030	8	TPL-binding domain in jasmonate signalling	-	Jas
Rr704046	10	-	-	-
Rr704088	6	mediator of RNA polymerase II transcription subunit	-	HSP70
Rr704105	7	triosephosphate isomerase	-	TIM
Rr704112	12	Belongs to the protein kinase superfamily	BIK1	Pkinase,Pkinase_Tyr
Rr704119	8	VQ motif	-	VQ
Rr704123	7	XH domain	-	XH,XS,zf-XS
Rr704147	7	UDP-Glycosyltransferase	-	UDPGT
Rr704183	10	Methyltransferase	-	Methyltransf_29
Rr704202	10	Serine threonine-protein phosphatase	-	Metallophos,STPPase_N
Rr704280	12	Belongs to the protein kinase superfamily. Ser Thr protein kinase family	-	LRRNT_2,LRR_1,LRR_8,Pkinase,Pkinase_Tyr
Rr704281	2	Ribosomal protein P0 is the functional equivalent of E.coli protein L10	-	Ribosomal_60s,Ribosomal_L10
Rr704285	1	zinc metalloprotease EGY2, chloroplastic	EGY2	-
Rr704312	12	GDSL esterase lipase		Lipase_GDSL,Lipase_GDSL_2
Rr704326	6	AAA domain (Cdc48 subfamily)	-	AAA_2,Clp_N
Rr704335	3	ESKIMO 1-like	-	PC-Esterase,PMR5N
Rr704385	1	-	-	-
Rr704411	10	Alpha-soluble nsf attachment protein	-	SNAP
Rr704414	1	Pentatricopeptide repeat-containing protein	-	DYW_deaminase,PPR,PPR_2
Rr704435	1	ADP,ATP carrier protein	-	TLC
Rr704436	2	Appr-1'-p processing enzyme	-	DPBB_1,Macro,Pollen_allerg_1,Ribosomal_S26e
Rr704441	2	Destroys radicals which are normally produced within the cells and which are toxic to biological systems	-	Sod_Fe_C,Sod_Fe_N
Rr704528	10	Metacaspase-1-like	-	Peptidase_C14,zf-LSD1
Rr704534	9	Component of the Mediator complex, a coactivator involved in the regulated transcription of nearly all RNA polymerase II-dependent genes. Mediator functions as a bridge to convey information from gene-specific regulatory proteins to the basal RNA polymerase II transcription machinery. Mediator is recruited to promoters by direct interactions with regulatory proteins and serves as a scaffold for t…	-	Med31
Rr704550	12	Peptide methionine sulfoxide	MSRA4	PMSR
Rr704570	5	Ubiquinol-cytochrome-c reductase complex assembly factor	-	Ubiq_cyt_C_chap
Rr704572	7	Kinase-like protein TMKL1	-	Pkinase,Pkinase_Tyr
Rr704585	8	Splicing factor 1 helix-hairpin domain	-	KH_1,RRM_1,SF1-HH
Rr704586	1	DNA-directed RNA polymerase III subunit	-	RNA_pol_Rpc4
Rr704621	11	Belongs to the glycosyl hydrolase 32 family	-	DUF3357,Glyco_hydro_32C,Glyco_hydro_32N
Rr704650	3	40S ribosomal protein	-	Ribosomal_S10
Rr704674	9	aminotransferase ACS12	-	Aminotran_1_2
Rr704680	5	CDGSH iron-sulfur domain-containing protein	-	zf-CDGSH
Rr704684	5	Embryo-specific protein 3, (ATS3)	-	ATS3
Rr704686	4	Mitochondrial metalloendopeptidase	-	Peptidase_M48
Rr704742	4	Belongs to the carbohydrate kinase PfkB family	-	PfkB
Rr704755	7	NA	NA	NA
Rr704790	4	Cofactor assembly of complex C subunit B, CCB2/CCB4	-	CCB2_CCB4
Rr704807	5	Predicted transmembrane protein 161AB	-	Tmemb_161AB
Rr704818	7	Belongs to the cytochrome b5 family	-	Cyt-b5
Rr704820	2	F-box LRR-repeat protein	-	F-box-like
Rr704821	9	DNA mismatch repair	-	MutS_I,MutS_II,MutS_III,MutS_IV,MutS_V
Rr704836	2	Copper transport protein family	-	HMA
Rr704840	11	Tubulin is the major constituent of microtubules. It binds two moles of GTP, one at an exchangeable site on the beta chain and one at a non-exchangeable site on the alpha chain	TUB8	Tubulin,Tubulin_C
Rr704854	9	Cleavage and polyadenylation specificity factor	-	Beta-Casp,CPSF100_C,Lactamase_B_6,RMMBL
[truncated: 33 more rows]
