# Supplementary material for: Combined Metabolite and Transcriptomic Profiling Unveil a Potential Gene Network Involved in the Triterpenoid Metabolism of Rose roxburghii
Source: Int J Mol Sci. 2024 May 18;25(10):5517. doi: 10.3390/ijms25105517 (PMC11121832; doi:10.3390/ijms25105517)
Supplement: Supplementary file 1 [file ijms-25-05517-s001.zip › TableS3.xls]

## Sheet: Fruit Vs leaf_up_kegg
Term	Database	Input number	Background number	P-Value	Corrected P-Value	Input
Vitamin B6 metabolism	KEGG PATHWAY	4	18	0.000410804	0.0242375	Rr504963|Rr601261|Rr705141|Rr100758
Glutathione metabolism	KEGG PATHWAY	7	115	0.00402553	0.0955501	Rr701891|Rr703916|Rr203254|Rr701895|Rr701896|Rr600516|Rr203248
ABC transporters	KEGG PATHWAY	4	38	0.00485848	0.0955501	Rr704979|Rr301290|Rr403544|Rr403547
Glucosinolate biosynthesis	KEGG PATHWAY	2	7	0.00892486	0.131642	Rr500266|Rr405005
Tropane, piperidine and pyridine alkaloid biosynthesis	KEGG PATHWAY	3	27	0.0127589	0.150555	Rr602422|Rr402630|Rr503815
Glycosphingolipid biosynthesis - globo and isoglobo series	KEGG PATHWAY	2	11	0.0185194	0.182107	Rr202027|Rr505451
Ubiquinone and other terpenoid-quinone biosynthesis	KEGG PATHWAY	3	43	0.0394197	0.320492	Rr302938|Rr404334|Rr404929
Photosynthesis - antenna proteins	KEGG PATHWAY	2	19	0.0457651	0.320492	Rr503265|Rr100988
Metabolic pathways	KEGG PATHWAY	49	2303	0.0488887	0.320492	Rr306072|Rr306076|Rr404932|Rr100758|Rr502739|Rr502050|Rr100672|Rr404334|Rr301020|Rr502386|Rr705141|Rr500036|Rr503265|Rr306074|Rr203248|Rr504920|Rr600516|Rr303028|Rr103197|Rr505333|Rr301097|Rr501128|Rr202027|Rr404720|Rr503815|Rr703916|Rr203254|Rr106279|Rr505038|Rr402630|Rr404929|Rr405005|Rr302938|Rr504108|Rr306531|Rr100988|Rr701891|Rr701895|Rr701896|Rr504963|Rr304610|Rr505451|Rr601786|Rr500266|Rr2…
Starch and sucrose metabolism	KEGG PATHWAY	6	176	0.0796222	0.469771	Rr505038|Rr301097|Rr200044|Rr301020|Rr306531|Rr502386
Brassinosteroid biosynthesis	KEGG PATHWAY	2	39	0.144869	0.72332	Rr701930|Rr404393
Plant-pathogen interaction	KEGG PATHWAY	6	211	0.147116	0.72332	Rr702966|Rr204012|Rr504217|Rr403226|Rr705079|Rr503878
Tryptophan metabolism	KEGG PATHWAY	2	44	0.173678	0.78823	Rr500266|Rr405005
MAPK signaling pathway - plant	KEGG PATHWAY	4	134	0.190882	0.7985	Rr202333|Rr204012|Rr501128|Rr503878
Galactose metabolism	KEGG PATHWAY	2	50	0.209291	0.7985	Rr202027|Rr404932
Glycosaminoglycan degradation	KEGG PATHWAY	1	14	0.219404	0.7985	Rr505451
Lysine biosynthesis	KEGG PATHWAY	1	15	0.232192	0.7985	Rr500036
2-Oxocarboxylic acid metabolism	KEGG PATHWAY	2	56	0.245548	0.7985	Rr500266|Rr405005
Other glycan degradation	KEGG PATHWAY	1	17	0.257144	0.7985	Rr505451
Nicotinate and nicotinamide metabolism	KEGG PATHWAY	1	20	0.293063	0.801104	Rr404720
Phenylpropanoid biosynthesis	KEGG PATHWAY	5	219	0.305755	0.801104	Rr306072|Rr306531|Rr306076|Rr100543|Rr306074
Zeatin biosynthesis	KEGG PATHWAY	1	24	0.338273	0.801104	Rr304610
Thiamine metabolism	KEGG PATHWAY	1	24	0.338273	0.801104	Rr303028
Glycosylphosphatidylinositol (GPI)-anchor biosynthesis	KEGG PATHWAY	1	24	0.338273	0.801104	Rr106834
Glycerolipid metabolism	KEGG PATHWAY	2	72	0.342296	0.801104	Rr502739|Rr202027
Biosynthesis of secondary metabolites	KEGG PATHWAY	22	1199	0.353029	0.801104	Rr306072|Rr306076|Rr306074|Rr101139|Rr500036|Rr103197|Rr204638|Rr301097|Rr501128|Rr503815|Rr505038|Rr402630|Rr404929|Rr405005|Rr302938|Rr404334|Rr306531|Rr302157|Rr304610|Rr601786|Rr500266|Rr602422
Sphingolipid metabolism	KEGG PATHWAY	1	27	0.370277	0.809123	Rr202027
Isoquinoline alkaloid biosynthesis	KEGG PATHWAY	1	29	0.390749	0.81762	Rr402630
Pantothenate and CoA biosynthesis	KEGG PATHWAY	1	32	0.42022	0.81762	Rr505333
Phenylalanine metabolism	KEGG PATHWAY	1	33	0.429724	0.81762	Rr402630
Diterpenoid biosynthesis	KEGG PATHWAY	1	34	0.439072	0.81762	Rr302157
Purine metabolism	KEGG PATHWAY	2	92	0.456935	0.81762	Rr502050|Rr501128
Photosynthesis	KEGG PATHWAY	1	36	0.457313	0.81762	Rr302082
Propanoate metabolism	KEGG PATHWAY	1	45	0.532342	0.88933	Rr103197
RNA polymerase	KEGG PATHWAY	1	50	0.569454	0.88933	Rr704586
Terpenoid backbone biosynthesis	KEGG PATHWAY	1	52	0.583463	0.88933	Rr101139
beta-Alanine metabolism	KEGG PATHWAY	1	55	0.603627	0.88933	Rr402630
Tyrosine metabolism	KEGG PATHWAY	1	56	0.61013	0.88933	Rr402630
Pyrimidine metabolism	KEGG PATHWAY	1	56	0.61013	0.88933	Rr501128
Valine, leucine and isoleucine degradation	KEGG PATHWAY	1	57	0.616526	0.88933	Rr103197
Plant hormone signal transduction	KEGG PATHWAY	4	256	0.618009	0.88933	Rr104686|Rr200876|Rr600487|Rr105520
alpha-Linolenic acid metabolism	KEGG PATHWAY	1	64	0.658461	0.924981	Rr204638
Glycine, serine and threonine metabolism	KEGG PATHWAY	1	69	0.685582	0.931615	Rr402630
Pentose and glucuronate interconversions	KEGG PATHWAY	2	146	0.699896	0.931615	Rr504920|Rr100672
Carbon fixation in photosynthetic organisms	KEGG PATHWAY	1	74	0.710553	0.931615	Rr601786
RNA transport	KEGG PATHWAY	2	169	0.772329	0.934972	Rr104515|Rr303380
Glycerophospholipid metabolism	KEGG PATHWAY	1	91	0.781562	0.934972	Rr502739
Ribosome biogenesis in eukaryotes	KEGG PATHWAY	1	93	0.788679	0.934972	Rr702243
Cyanoamino acid metabolism	KEGG PATHWAY	1	96	0.798923	0.934972	Rr306531
Cysteine and methionine metabolism	KEGG PATHWAY	1	104	0.823883	0.934972	Rr600516
Oxidative phosphorylation	KEGG PATHWAY	1	107	0.832424	0.934972	Rr106741
mRNA surveillance pathway	KEGG PATHWAY	1	107	0.832424	0.934972	Rr303380
Ribosome	KEGG PATHWAY	3	282	0.847885	0.934972	Rr102516|Rr400680|Rr204803
Glycolysis / Gluconeogenesis	KEGG PATHWAY	1	124	0.873575	0.934972	Rr601786
Biosynthesis of amino acids	KEGG PATHWAY	2	224	0.886824	0.934972	Rr500036|Rr601786
Amino sugar and nucleotide sugar metabolism	KEGG PATHWAY	1	131	0.887431	0.934972	Rr505451
Spliceosome	KEGG PATHWAY	1	233	0.979326	0.985904	Rr303380
Carbon metabolism	KEGG PATHWAY	1	254	0.985426	0.985904	Rr601786
Protein processing in endoplasmic reticulum	KEGG PATHWAY	1	256	0.985904	0.985904	Rr504154

## Sheet: Fruit Vs leaf_down_kegg
Term	Database	Input number	Background number	P-Value	Corrected P-Value	Input
Sesquiterpenoid and triterpenoid biosynthesis	KEGG PATHWAY	8	22	1.98e-08	1.54e-06	Rr305463|Rr200341|Rr200354|Rr702047|Rr402830|Rr105232|Rr402843|Rr402844
Steroid biosynthesis	KEGG PATHWAY	6	29	1.96e-05	0.000762818	Rr200341|Rr200354|Rr402830|Rr402843|Rr402844|Rr400924
Metabolic pathways	KEGG PATHWAY	61	2303	0.00023389	0.00608114	Rr202712|Rr202155|Rr603594|Rr502308|Rr103777|Rr702786|Rr202200|Rr202452|Rr102624|Rr402843|Rr101079|Rr501526|Rr704018|Rr402355|Rr103468|Rr601032|Rr202459|Rr501714|Rr501208|Rr100974|Rr200354|Rr306313|Rr600972|Rr301822|Rr500068|Rr106633|Rr100030|Rr102277|Rr402844|Rr702291|Rr203371|Rr105391|Rr303239|Rr600316|Rr600317|Rr603706|Rr401619|Rr600213|Rr201853|Rr703028|Rr404803|Rr703049|Rr304466|Rr405006|Rr1…
Biosynthesis of secondary metabolites	KEGG PATHWAY	36	1199	0.000589354	0.0114924	Rr202155|Rr405157|Rr102624|Rr202200|Rr404111|Rr202452|Rr102277|Rr101079|Rr402843|Rr704018|Rr103468|Rr502868|Rr202459|Rr100974|Rr200354|Rr301822|Rr106633|Rr105232|Rr105391|Rr600317|Rr102578|Rr603706|Rr600213|Rr404803|Rr405006|Rr602993|Rr502567|Rr200341|Rr305454|Rr702047|Rr402830|Rr103204|Rr300171|Rr401466|Rr402844|Rr400924
Phagosome	KEGG PATHWAY	6	81	0.00299205	0.0466759	Rr305701|Rr704840|Rr106711|Rr501526|Rr107319|Rr600316
Ascorbate and aldarate metabolism	KEGG PATHWAY	4	48	0.0101263	0.131643	Rr405094|Rr100974|Rr103468|Rr600317
Fatty acid degradation	KEGG PATHWAY	4	51	0.0122824	0.136861	Rr100974|Rr202452|Rr202459|Rr102624
Glycolysis / Gluconeogenesis	KEGG PATHWAY	6	124	0.0198297	0.19334	Rr100974|Rr305454|Rr202452|Rr300171|Rr502567|Rr202459
alpha-Linolenic acid metabolism	KEGG PATHWAY	4	64	0.0249058	0.21585	Rr106633|Rr202452|Rr202459|Rr102624
Arachidonic acid metabolism	KEGG PATHWAY	2	18	0.0413811	0.280766	Rr501714|Rr501712
Propanoate metabolism	KEGG PATHWAY	3	45	0.0431948	0.280766	Rr103204|Rr102624|Rr201853
SNARE interactions in vesicular transport	KEGG PATHWAY	3	45	0.0431948	0.280766	Rr106101|Rr107319|Rr106621
Terpenoid backbone biosynthesis	KEGG PATHWAY	3	52	0.0603653	0.321914	Rr101079|Rr602993|Rr401466
Carbon metabolism	KEGG PATHWAY	8	254	0.0658873	0.321914	Rr305454|Rr105391|Rr102624|Rr703049|Rr602913|Rr502567|Rr704018|Rr201853
beta-Alanine metabolism	KEGG PATHWAY	3	55	0.0685599	0.321914	Rr100974|Rr102624|Rr201853
Tyrosine metabolism	KEGG PATHWAY	3	56	0.0713979	0.321914	Rr702786|Rr202452|Rr202459
Amino sugar and nucleotide sugar metabolism	KEGG PATHWAY	5	131	0.071844	0.321914	Rr202712|Rr401619|Rr600972|Rr603594|Rr600317
Valine, leucine and isoleucine degradation	KEGG PATHWAY	3	57	0.0742879	0.321914	Rr100974|Rr103204|Rr201853
Fructose and mannose metabolism	KEGG PATHWAY	3	61	0.086352	0.354498	Rr300171|Rr401619|Rr305454
Cysteine and methionine metabolism	KEGG PATHWAY	4	104	0.0999935	0.381995	Rr304466|Rr402355|Rr404319|Rr500068
Inositol phosphate metabolism	KEGG PATHWAY	3	67	0.105871	0.381995	Rr100030|Rr305454|Rr201853
Oxidative phosphorylation	KEGG PATHWAY	4	107	0.107742	0.381995	Rr501526|Rr700154|Rr600316|Rr702291
Diterpenoid biosynthesis	KEGG PATHWAY	2	34	0.116033	0.384763	Rr405157|Rr301822
Glucosinolate biosynthesis	KEGG PATHWAY	1	7	0.123012	0.384763	Rr405006
Glycerolipid metabolism	KEGG PATHWAY	3	72	0.123322	0.384763	Rr404111|Rr100974|Rr703028
Carbon fixation in photosynthetic organisms	KEGG PATHWAY	3	74	0.130577	0.39173	Rr502567|Rr305454|Rr703049
Pyruvate metabolism	KEGG PATHWAY	3	83	0.164929	0.447454	Rr303239|Rr100974|Rr703049
Non-homologous end-joining	KEGG PATHWAY	1	10	0.165143	0.447454	Rr600929
Tryptophan metabolism	KEGG PATHWAY	2	44	0.172011	0.447454	Rr405006|Rr100974
Biosynthesis of amino acids	KEGG PATHWAY	6	224	0.173793	0.447454	Rr600213|Rr305454|Rr404803|Rr102578|Rr502567|Rr105391
Citrate cycle (TCA cycle)	KEGG PATHWAY	2	45	0.177834	0.447454	Rr105391|Rr704018
Protein export	KEGG PATHWAY	2	48	0.195476	0.474711	Rr204477|Rr403807
RNA polymerase	KEGG PATHWAY	2	50	0.207355	0.474711	Rr100907|Rr700576
Galactose metabolism	KEGG PATHWAY	2	50	0.207355	0.474711	Rr704621|Rr306313
Taurine and hypotaurine metabolism	KEGG PATHWAY	1	15	0.23092	0.474711	Rr103777
DNA replication	KEGG PATHWAY	2	54	0.231314	0.474711	Rr505403|Rr600929
Arginine and proline metabolism	KEGG PATHWAY	2	55	0.237334	0.474711	Rr100974|Rr404319
2-Oxocarboxylic acid metabolism	KEGG PATHWAY	2	56	0.243361	0.474711	Rr405006|Rr105391
Histidine metabolism	KEGG PATHWAY	1	16	0.243442	0.474711	Rr100974
Selenocompound metabolism	KEGG PATHWAY	1	16	0.243442	0.474711	Rr701412
Homologous recombination	KEGG PATHWAY	2	65	0.297684	0.564013	Rr505434|Rr504171
Aminoacyl-tRNA biosynthesis	KEGG PATHWAY	2	66	0.303699	0.564013	Rr300916|Rr701412
Glycine, serine and threonine metabolism	KEGG PATHWAY	2	69	0.321684	0.577157	Rr100974|Rr600213
Biosynthesis of unsaturated fatty acids	KEGG PATHWAY	1	23	0.325576	0.577157	Rr102624
Thiamine metabolism	KEGG PATHWAY	1	24	0.336559	0.583369	Rr401466
MAPK signaling pathway - plant	KEGG PATHWAY	3	134	0.385755	0.654106	Rr202712|Rr603639|Rr300933
Sulfur metabolism	KEGG PATHWAY	1	31	0.408603	0.678107	Rr105489
Pantothenate and CoA biosynthesis	KEGG PATHWAY	1	32	0.418237	0.679635	Rr601032
Pentose and glucuronate interconversions	KEGG PATHWAY	3	146	0.437864	0.693908	Rr203371|Rr501208|Rr105161
Monoterpenoid biosynthesis	KEGG PATHWAY	1	37	0.464107	0.693908	Rr102277
Plant-pathogen interaction	KEGG PATHWAY	4	211	0.464308	0.693908	Rr200978|Rr603639|Rr300933|Rr204979
Peroxisome	KEGG PATHWAY	2	95	0.46991	0.693908	Rr306110|Rr102624
ABC transporters	KEGG PATHWAY	1	38	0.472838	0.693908	Rr403542
Brassinosteroid biosynthesis	KEGG PATHWAY	1	39	0.481428	0.693908	Rr404400
Phenylalanine, tyrosine and tryptophan biosynthesis	KEGG PATHWAY	1	40	0.489878	0.693908	Rr404803
Lysine degradation	KEGG PATHWAY	1	41	0.49819	0.693908	Rr100974
Base excision repair	KEGG PATHWAY	1	45	0.53011	0.719545	Rr600929
Basal transcription factors	KEGG PATHWAY	1	46	0.537768	0.719545	Rr305127
Alanine, aspartate and glutamate metabolism	KEGG PATHWAY	1	48	0.552713	0.719545	Rr102578
Stilbenoid, diarylheptanoid and gingerol biosynthesis	KEGG PATHWAY	1	50	0.567175	0.719545	Rr103654
Glutathione metabolism	KEGG PATHWAY	2	115	0.569951	0.719545	Rr501714|Rr501712
Pentose phosphate pathway	KEGG PATHWAY	1	52	0.581171	0.719545	Rr300171
Phosphatidylinositol signaling system	KEGG PATHWAY	1	52	0.581171	0.719545	Rr603639
Protein processing in endoplasmic reticulum	KEGG PATHWAY	4	256	0.613122	0.747243	Rr402417|Rr505100|Rr305549|Rr105878
Glyoxylate and dicarboxylate metabolism	KEGG PATHWAY	1	69	0.683295	0.818245	Rr105391
Fatty acid metabolism	KEGG PATHWAY	1	71	0.693542	0.818245	Rr102624
Phenylpropanoid biosynthesis	KEGG PATHWAY	3	219	0.702851	0.818245	Rr603706|Rr202155|Rr202200
RNA transport	KEGG PATHWAY	2	169	0.76934	0.839968	Rr100842|Rr300989
Glycerophospholipid metabolism	KEGG PATHWAY	1	91	0.77947	0.839968	Rr404111
Purine metabolism	KEGG PATHWAY	1	92	0.78307	0.839968	Rr502308
Starch and sucrose metabolism	KEGG PATHWAY	2	176	0.788245	0.839968	Rr704621|Rr202155
Endocytosis	KEGG PATHWAY	2	177	0.790831	0.839968	Rr702811|Rr505100
Plant hormone signal transduction	KEGG PATHWAY	3	256	0.795339	0.839968	Rr401425|Rr404901|Rr505328
Cyanoamino acid metabolism	KEGG PATHWAY	1	96	0.796893	0.839968	Rr202155
mRNA surveillance pathway	KEGG PATHWAY	1	107	0.830538	0.86376	Rr105811
Ubiquitin mediated proteolysis	KEGG PATHWAY	1	152	0.919278	0.943469	Rr302449
Ribosome	KEGG PATHWAY	2	282	0.946817	0.959114	Rr303720|Rr704281
Spliceosome	KEGG PATHWAY	1	233	0.978818	0.978818	Rr505100

## Sheet: Fruit_root_up_kegg
Term	Database	Input number	Background number	P-Value	Corrected P-Value	Input
Plant-pathogen interaction	KEGG PATHWAY	12	211	0.000350038	0.0224024	Rr402530|Rr500290|Rr702966|Rr702826|Rr703734|Rr403226|Rr705079|Rr300933|Rr503878|Rr400930|Rr701741|Rr304403
Brassinosteroid biosynthesis	KEGG PATHWAY	4	39	0.00536582	0.171706	Rr105026|Rr701930|Rr100967|Rr404399
Ribosome	KEGG PATHWAY	11	282	0.00966727	0.206235	Rr400632|Rr301461|Rr400108|Rr202221|Rr104360|Rr105605|Rr104768|Rr305976|Rr201414|Rr204803|Rr403806
Ribosome biogenesis in eukaryotes	KEGG PATHWAY	5	93	0.0229846	0.367754	Rr401303|Rr104366|Rr503586|Rr404046|Rr600416
Starch and sucrose metabolism	KEGG PATHWAY	6	176	0.0808427	0.691896	Rr505038|Rr200304|Rr306545|Rr200044|Rr201640|Rr100288
Tropane, piperidine and pyridine alkaloid biosynthesis	KEGG PATHWAY	2	27	0.081871	0.691896	Rr602422|Rr503815
Glycerolipid metabolism	KEGG PATHWAY	3	72	0.126126	0.691896	Rr401504|Rr505318|Rr202027
Glutathione metabolism	KEGG PATHWAY	4	115	0.133199	0.691896	Rr703916|Rr400839|Rr700366|Rr203248
Cutin, suberine and wax biosynthesis	KEGG PATHWAY	2	37	0.134545	0.691896	Rr501024|Rr404893
Glycosphingolipid biosynthesis - globo and isoglobo series	KEGG PATHWAY	1	11	0.18043	0.691896	Rr202027
Propanoate metabolism	KEGG PATHWAY	2	45	0.180691	0.691896	Rr204455|Rr103197
Ascorbate and aldarate metabolism	KEGG PATHWAY	2	48	0.198557	0.691896	Rr504307|Rr703603
Galactose metabolism	KEGG PATHWAY	2	50	0.210582	0.691896	Rr202027|Rr404932
Fatty acid degradation	KEGG PATHWAY	2	51	0.216622	0.691896	Rr202452|Rr202459
Glycosaminoglycan degradation	KEGG PATHWAY	1	14	0.220211	0.691896	Rr500489
AGE-RAGE signaling pathway in diabetic complications	KEGG PATHWAY	1	14	0.220211	0.691896	Rr305855
Phosphatidylinositol signaling system	KEGG PATHWAY	2	52	0.222676	0.691896	Rr305855|Rr401504
Selenocompound metabolism	KEGG PATHWAY	1	16	0.245656	0.691896	Rr701412
Tyrosine metabolism	KEGG PATHWAY	2	56	0.247006	0.691896	Rr202452|Rr202459
2-Oxocarboxylic acid metabolism	KEGG PATHWAY	2	56	0.247006	0.691896	Rr701133|Rr705274
Valine, leucine and isoleucine degradation	KEGG PATHWAY	2	57	0.253106	0.691896	Rr204455|Rr103197
Other glycan degradation	KEGG PATHWAY	1	17	0.258066	0.691896	Rr704710
Plant hormone signal transduction	KEGG PATHWAY	6	256	0.263109	0.691896	Rr104686|Rr600487|Rr505328|Rr600307|Rr200876|Rr103794
Arachidonic acid metabolism	KEGG PATHWAY	1	18	0.270272	0.691896	Rr603755
Vitamin B6 metabolism	KEGG PATHWAY	1	18	0.270272	0.691896	Rr401477
Valine, leucine and isoleucine biosynthesis	KEGG PATHWAY	1	19	0.282277	0.692507	Rr701133
alpha-Linolenic acid metabolism	KEGG PATHWAY	2	64	0.295806	0.692507	Rr202452|Rr202459
Metabolic pathways	KEGG PATHWAY	42	2303	0.302972	0.692507	Rr401504|Rr404932|Rr104937|Rr603755|Rr306545|Rr202452|Rr202459|Rr703916|Rr500489|Rr700366|Rr701133|Rr103197|Rr505318|Rr202027|Rr305855|Rr400839|Rr503815|Rr401477|Rr502050|Rr603233|Rr505038|Rr301462|Rr404334|Rr602422|Rr101722|Rr103285|Rr705274|Rr100967|Rr204455|Rr304610|Rr200304|Rr100288|Rr203248|Rr200044|Rr106741|Rr701803|Rr201640|Rr105026|Rr701412|Rr106834|Rr703603|Rr501137
Zeatin biosynthesis	KEGG PATHWAY	1	24	0.339413	0.717172	Rr304610
Glycosylphosphatidylinositol (GPI)-anchor biosynthesis	KEGG PATHWAY	1	24	0.339413	0.717172	Rr106834
Glycolysis / Gluconeogenesis	KEGG PATHWAY	3	124	0.34738	0.717172	Rr104937|Rr202452|Rr202459
Sphingolipid metabolism	KEGG PATHWAY	1	27	0.371491	0.737362	Rr202027
MAPK signaling pathway - plant	KEGG PATHWAY	3	134	0.392028	0.737362	Rr202333|Rr300933|Rr503878
Pyruvate metabolism	KEGG PATHWAY	2	83	0.408644	0.737362	Rr104937|Rr603233
Pantothenate and CoA biosynthesis	KEGG PATHWAY	1	32	0.421538	0.737362	Rr701133
Glycerophospholipid metabolism	KEGG PATHWAY	2	91	0.45358	0.737362	Rr401504|Rr505318
Arginine biosynthesis	KEGG PATHWAY	1	37	0.467608	0.737362	Rr705274
ABC transporters	KEGG PATHWAY	1	38	0.476372	0.737362	Rr403547
Cyanoamino acid metabolism	KEGG PATHWAY	2	96	0.480656	0.737362	Rr200304|Rr306545
Phenylalanine, tyrosine and tryptophan biosynthesis	KEGG PATHWAY	1	40	0.493472	0.737362	Rr701803
Ubiquinone and other terpenoid-quinone biosynthesis	KEGG PATHWAY	1	43	0.518083	0.737362	Rr404334
N-Glycan biosynthesis	KEGG PATHWAY	1	45	0.533824	0.737362	Rr103285
Base excision repair	KEGG PATHWAY	1	45	0.533824	0.737362	Rr405167
Citrate cycle (TCA cycle)	KEGG PATHWAY	1	45	0.533824	0.737362	Rr104937
Biosynthesis of secondary metabolites	KEGG PATHWAY	20	1199	0.536225	0.737362	Rr401504|Rr100967|Rr505038|Rr104937|Rr701133|Rr304610|Rr200304|Rr404334|Rr103197|Rr105026|Rr101722|Rr505318|Rr202452|Rr705274|Rr602422|Rr306545|Rr503815|Rr101139|Rr202459|Rr701803
RNA degradation	KEGG PATHWAY	2	107	0.537215	0.737362	Rr600169|Rr401724
Basal transcription factors	KEGG PATHWAY	1	46	0.5415	0.737362	Rr301729
Endocytosis	KEGG PATHWAY	3	177	0.570146	0.745752	Rr200773|Rr505100|Rr400700
RNA polymerase	KEGG PATHWAY	1	50	0.570967	0.745752	Rr701897
Terpenoid backbone biosynthesis	KEGG PATHWAY	1	52	0.584983	0.748778	Rr101139
beta-Alanine metabolism	KEGG PATHWAY	1	55	0.605156	0.759411	Rr204455
Protein processing in endoplasmic reticulum	KEGG PATHWAY	4	256	0.621245	0.764609	Rr702343|Rr303166|Rr505100|Rr103285
Aminoacyl-tRNA biosynthesis	KEGG PATHWAY	1	66	0.671103	0.801805	Rr701412
Inositol phosphate metabolism	KEGG PATHWAY	1	67	0.676523	0.801805	Rr305855
Phenylpropanoid biosynthesis	KEGG PATHWAY	3	219	0.709468	0.825563	Rr101722|Rr200304|Rr306545
Biosynthesis of amino acids	KEGG PATHWAY	3	224	0.7235	0.826857	Rr701133|Rr701803|Rr705274
Phagosome	KEGG PATHWAY	1	81	0.743679	0.835008	Rr704840
Purine metabolism	KEGG PATHWAY	1	92	0.786525	0.86789	Rr502050
Oxidative phosphorylation	KEGG PATHWAY	1	107	0.833669	0.904319	Rr106741
Amino sugar and nucleotide sugar metabolism	KEGG PATHWAY	1	131	0.888453	0.939802	Rr301462
Spliceosome	KEGG PATHWAY	2	233	0.900761	0.939802	Rr603177|Rr505100
Ubiquitin mediated proteolysis	KEGG PATHWAY	1	152	0.921384	0.939802	Rr601717
Carbon metabolism	KEGG PATHWAY	2	254	0.925117	0.939802	Rr104937|Rr204455
RNA transport	KEGG PATHWAY	1	169	0.940786	0.940786	Rr102697

## Sheet: Fruit_root_down_kegg
Term	Database	Input number	Background number	P-Value	Corrected P-Value	Input
Sesquiterpenoid and triterpenoid biosynthesis	KEGG PATHWAY	8	22	2.01e-08	1.69e-06	Rr200341|Rr200357|Rr200354|Rr702047|Rr305463|Rr105232|Rr300419|Rr402844
Biosynthesis of secondary metabolites	KEGG PATHWAY	40	1199	3.59e-05	0.00150897	Rr202155|Rr306076|Rr603776|Rr405157|Rr102624|Rr300262|Rr300419|Rr101079|Rr102277|Rr402844|Rr100974|Rr204120|Rr200354|Rr403365|Rr106633|Rr105232|Rr105391|Rr105392|Rr601422|Rr500139|Rr302468|Rr200341|Rr404803|Rr203297|Rr405006|Rr405005|Rr602993|Rr502567|Rr200357|Rr302157|Rr104014|Rr305454|Rr702047|Rr103201|Rr103204|Rr600317|Rr403565|Rr303022|Rr401466|Rr102578
Metabolic pathways	KEGG PATHWAY	61	2303	0.000247395	0.00692707	Rr702786|Rr202155|Rr306076|Rr603594|Rr603776|Rr103777|Rr102624|Rr703877|Rr300262|Rr603816|Rr102277|Rr101079|Rr501526|Rr601032|Rr303239|Rr600972|Rr503050|Rr402844|Rr501714|Rr501208|Rr100974|Rr204120|Rr200354|Rr306313|Rr400081|Rr403365|Rr104014|Rr106633|Rr302468|Rr203371|Rr105391|Rr105392|Rr601422|Rr500139|Rr300127|Rr203256|Rr200341|Rr404803|Rr203297|Rr703049|Rr405006|Rr405005|Rr102578|Rr505392|Rr2…
Tryptophan metabolism	KEGG PATHWAY	5	44	0.0011923	0.0250383	Rr405006|Rr405005|Rr100974|Rr203297|Rr403365
Steroid biosynthesis	KEGG PATHWAY	4	29	0.00196389	0.0329934	Rr402844|Rr200341|Rr200357|Rr200354
Propanoate metabolism	KEGG PATHWAY	4	45	0.00829098	0.106246	Rr103201|Rr103204|Rr403365|Rr102624
Glucosinolate biosynthesis	KEGG PATHWAY	2	7	0.00885381	0.106246	Rr405006|Rr405005
Valine, leucine and isoleucine degradation	KEGG PATHWAY	4	57	0.0175446	0.184218	Rr103201|Rr100974|Rr103204|Rr403365
Diterpenoid biosynthesis	KEGG PATHWAY	3	34	0.0222144	0.207335	Rr303022|Rr302157|Rr405157
ABC transporters	KEGG PATHWAY	3	38	0.0290645	0.244141	Rr704979|Rr403542|Rr301290
Other glycan degradation	KEGG PATHWAY	2	17	0.037783	0.271268	Rr400081|Rr505392
Carbon fixation in photosynthetic organisms	KEGG PATHWAY	4	74	0.0387526	0.271268	Rr502567|Rr302468|Rr703049|Rr305454
Glutathione metabolism	KEGG PATHWAY	5	115	0.0470203	0.283111	Rr501714|Rr203256|Rr701895|Rr503050|Rr203556
Ascorbate and aldarate metabolism	KEGG PATHWAY	3	48	0.0504658	0.283111	Rr405094|Rr100974|Rr600317
Pyruvate metabolism	KEGG PATHWAY	4	83	0.054074	0.283111	Rr303239|Rr100974|Rr302468|Rr703049
Galactose metabolism	KEGG PATHWAY	3	50	0.0554535	0.283111	Rr704621|Rr306313|Rr500139
Fatty acid degradation	KEGG PATHWAY	3	51	0.0580322	0.283111	Rr100974|Rr403365|Rr102624
Terpenoid backbone biosynthesis	KEGG PATHWAY	3	52	0.0606667	0.283111	Rr101079|Rr602993|Rr401466
Thiamine metabolism	KEGG PATHWAY	2	24	0.0666818	0.286991	Rr303028|Rr401466
beta-Alanine metabolism	KEGG PATHWAY	3	55	0.0688974	0.286991	Rr100974|Rr403365|Rr102624
2-Oxocarboxylic acid metabolism	KEGG PATHWAY	3	56	0.0717477	0.286991	Rr405006|Rr405005|Rr105391
Sphingolipid metabolism	KEGG PATHWAY	2	27	0.0807161	0.308189	Rr400081|Rr505392
Betalain biosynthesis	KEGG PATHWAY	1	5	0.0939403	0.343086	Rr203297
Sulfur metabolism	KEGG PATHWAY	2	31	0.100672	0.345676	Rr105489|Rr603816
Oxidative phosphorylation	KEGG PATHWAY	4	107	0.108348	0.345676	Rr501526|Rr703877|Rr700154|Rr300127
Limonene and pinene degradation	KEGG PATHWAY	1	6	0.108717	0.345676	Rr403365
Phenylalanine metabolism	KEGG PATHWAY	2	33	0.11111	0.345676	Rr203297|Rr403365
Plant-pathogen interaction	KEGG PATHWAY	6	211	0.145131	0.435392	Rr102513|Rr705083|Rr201357|Rr602753|Rr204979|Rr502821
Lysine degradation	KEGG PATHWAY	2	41	0.155254	0.439954	Rr100974|Rr403365
Glycolysis / Gluconeogenesis	KEGG PATHWAY	4	124	0.157127	0.439954	Rr502567|Rr100974|Rr305454|Rr500139
Ubiquinone and other terpenoid-quinone biosynthesis	KEGG PATHWAY	2	43	0.166759	0.451864	Rr105392|Rr403565
Starch and sucrose metabolism	KEGG PATHWAY	5	176	0.174644	0.454122	Rr704621|Rr701374|Rr202155|Rr300262|Rr603776
Citrate cycle (TCA cycle)	KEGG PATHWAY	2	45	0.178405	0.454122	Rr105391|Rr302468
MAPK signaling pathway - plant	KEGG PATHWAY	4	134	0.188997	0.466934	Rr102513|Rr205096|Rr201357|Rr107015
Alanine, aspartate and glutamate metabolism	KEGG PATHWAY	2	48	0.196092	0.470621	Rr201386|Rr102578
Taurine and hypotaurine metabolism	KEGG PATHWAY	1	15	0.231345	0.539568	Rr103777
Histidine metabolism	KEGG PATHWAY	1	16	0.243885	0.539568	Rr100974
Tyrosine metabolism	KEGG PATHWAY	2	56	0.24409	0.539568	Rr702786|Rr203297
Carbon metabolism	KEGG PATHWAY	6	254	0.251718	0.542161	Rr305454|Rr102624|Rr703049|Rr302468|Rr105391|Rr502567
Arachidonic acid metabolism	KEGG PATHWAY	1	18	0.268357	0.549804	Rr501714
Vitamin B6 metabolism	KEGG PATHWAY	1	18	0.268357	0.549804	Rr305026
alpha-Linolenic acid metabolism	KEGG PATHWAY	2	64	0.29249	0.584981	Rr106633|Rr102624
Butanoate metabolism	KEGG PATHWAY	1	22	0.314955	0.595549	Rr403365
Biosynthesis of amino acids	KEGG PATHWAY	5	224	0.318712	0.595549	Rr502567|Rr404803|Rr105391|Rr305454|Rr102578
Glyoxylate and dicarboxylate metabolism	KEGG PATHWAY	2	69	0.322569	0.595549	Rr105391|Rr302468
Biosynthesis of unsaturated fatty acids	KEGG PATHWAY	1	23	0.326134	0.595549	Rr102624
Fatty acid metabolism	KEGG PATHWAY	2	71	0.334515	0.597857	Rr403365|Rr102624
Tropane, piperidine and pyridine alkaloid biosynthesis	KEGG PATHWAY	1	27	0.369059	0.640743	Rr601422
Amino sugar and nucleotide sugar metabolism	KEGG PATHWAY	3	131	0.373767	0.640743	Rr600972|Rr603594|Rr600317
Isoquinoline alkaloid biosynthesis	KEGG PATHWAY	1	29	0.389487	0.647547	Rr203297
Phagosome	KEGG PATHWAY	2	81	0.393153	0.647547	Rr501526|Rr300127
Pantothenate and CoA biosynthesis	KEGG PATHWAY	1	32	0.418899	0.676683	Rr601032
Pentose and glucuronate interconversions	KEGG PATHWAY	3	146	0.439193	0.691693	Rr203371|Rr501208|Rr105161
Photosynthesis	KEGG PATHWAY	1	36	0.455926	0.691693	Rr302082
Monoterpenoid biosynthesis	KEGG PATHWAY	1	37	0.464809	0.691693	Rr102277
Peroxisome	KEGG PATHWAY	2	95	0.470992	0.691693	Rr306110|Rr102624
Cyanoamino acid metabolism	KEGG PATHWAY	2	96	0.476324	0.691693	Rr202155|Rr603776
Brassinosteroid biosynthesis	KEGG PATHWAY	1	39	0.482143	0.691693	Rr404400
Phenylalanine, tyrosine and tryptophan biosynthesis	KEGG PATHWAY	1	40	0.490599	0.691693	Rr404803
Phenylpropanoid biosynthesis	KEGG PATHWAY	4	219	0.494066	0.691693	Rr104014|Rr202155|Rr306076|Rr603776
Cysteine and methionine metabolism	KEGG PATHWAY	2	104	0.51777	0.71204	Rr302468|Rr500068
Porphyrin and chlorophyll metabolism	KEGG PATHWAY	1	46	0.538517	0.71204	Rr204120
Basal transcription factors	KEGG PATHWAY	1	46	0.538517	0.71204	Rr600617
Protein export	KEGG PATHWAY	1	48	0.553468	0.71204	Rr204477
Endocytosis	KEGG PATHWAY	3	177	0.564522	0.71204	Rr702811|Rr203391|Rr701395
RNA polymerase	KEGG PATHWAY	1	50	0.567936	0.71204	Rr700576
Stilbenoid, diarylheptanoid and gingerol biosynthesis	KEGG PATHWAY	1	50	0.567936	0.71204	Rr104014
DNA replication	KEGG PATHWAY	1	54	0.595484	0.730312	Rr505403
Arginine and proline metabolism	KEGG PATHWAY	1	55	0.602092	0.730312	Rr100974
Pyrimidine metabolism	KEGG PATHWAY	1	56	0.608593	0.730312	Rr201386
Fructose and mannose metabolism	KEGG PATHWAY	1	61	0.639541	0.75664	Rr305454
Nucleotide excision repair	KEGG PATHWAY	1	64	0.656925	0.762365	Rr600617
Homologous recombination	KEGG PATHWAY	1	65	0.662532	0.762365	Rr100977
Inositol phosphate metabolism	KEGG PATHWAY	1	67	0.673472	0.764482	Rr305454
Glycine, serine and threonine metabolism	KEGG PATHWAY	1	69	0.684059	0.766146	Rr100974
Glycerolipid metabolism	KEGG PATHWAY	1	72	0.6993	0.772911	Rr100974
Flavonoid biosynthesis	KEGG PATHWAY	1	75	0.713807	0.778699	Rr104014
RNA transport	KEGG PATHWAY	2	169	0.77034	0.822954	Rr300989|Rr105851
Glycerophospholipid metabolism	KEGG PATHWAY	1	91	0.78017	0.822954	Rr107271
Purine metabolism	KEGG PATHWAY	1	92	0.783766	0.822954	Rr603816
RNA degradation	KEGG PATHWAY	1	107	0.831169	0.861953	Rr400147
Ubiquitin mediated proteolysis	KEGG PATHWAY	1	152	0.919703	0.936125	Rr302449
Protein processing in endoplasmic reticulum	KEGG PATHWAY	2	256	0.924981	0.936125	Rr105878|Rr305549
Plant hormone signal transduction	KEGG PATHWAY	1	256	0.985651	0.985651	Rr201357
